# Supplementary material for: Pre-analytical processing of plasma and serum samples for combined proteome and metabolome analysis
Source: Front Mol Biosci. 2022 Dec 20;9:961448. doi: 10.3389/fmolb.2022.961448 (PMC9808085; doi:10.3389/fmolb.2022.961448)
Supplement: Supplementary file 1 [file DataSheet3.xlsx]

## Sheet: 20210510_TMKL_PreAnalytical_Ser
PG.ProteinAccessions	PG.Genes	PG.ProteinDescriptions	[1] 20210416_KLTM_Hagen_Plasma_1_Biobank_Slot1-65_1_2561.d.PG.Quantity	[2] 20210416_KLTM_Hagen_Plasma_4C_0h_1_Slot1-01_1_2429.d.PG.Quantity	[3] 20210416_KLTM_Hagen_Plasma_4C_0h_2_Slot1-13_1_2412.d.PG.Quantity	[4] 20210416_KLTM_Hagen_Plasma_4C_0h_2_Slot1-13_1_2413.d.PG.Quantity	[5] 20210416_KLTM_Hagen_Plasma_4C_0h_3_Slot1-25_1_2421.d.PG.Quantity	[6] 20210416_KLTM_Hagen_Plasma_4C_0h_4_Slot1-37_1_2425.d.PG.Quantity	[7] 20210416_KLTM_Hagen_Plasma_4C_0h_4_Slot1-37_1_2436.d.PG.Quantity	[8] 20210416_KLTM_Hagen_Plasma_4C_0h_5_Slot1-49_1_2423.d.PG.Quantity	[9] 20210416_KLTM_Hagen_Plasma_4C_0h_6_Slot1-61_1_2415.d.PG.Quantity	[10] 20210416_KLTM_Hagen_Plasma_4C_0h_6_Slot1-61_1_2416.d.PG.Quantity	[11] 20210416_KLTM_Hagen_Plasma_4C_2h_1_Slot1-50_1_2575.d.PG.Quantity	[12] 20210416_KLTM_Hagen_Plasma_4C_2h_2_Slot1-62_1_2569.d.PG.Quantity	[13] 20210416_KLTM_Hagen_Plasma_4C_2h_3_Slot1-74_1_2581.d.PG.Quantity	[14] 20210416_KLTM_Hagen_Plasma_4C_2h_4_Slot1-86_1_2567.d.PG.Quantity	[15] 20210416_KLTM_Hagen_Plasma_4C_2h_5_Slot1-03_1_2506.d.PG.Quantity	[16] 20210416_KLTM_Hagen_Plasma_4C_2h_6_Slot1-15_1_2508.d.PG.Quantity	[17] 20210416_KLTM_Hagen_Plasma_4C_4h_1_Slot1-04_1_2587.d.PG.Quantity	[18] 20210416_KLTM_Hagen_Plasma_4C_4h_2_Slot1-16_1_2597.d.PG.Quantity	[19] 20210416_KLTM_Hagen_Plasma_4C_4h_3_Slot1-28_1_2591.d.PG.Quantity	[20] 20210416_KLTM_Hagen_Plasma_4C_4h_4_Slot1-52_1_2589.d.PG.Quantity	[21] 20210416_KLTM_Hagen_Plasma_4C_4h_5_Slot1-40_1_2599.d.PG.Quantity	[22] 20210416_KLTM_Hagen_Plasma_4C_4h_6_Slot1-64_1_2585.d.PG.Quantity	[23] 20210416_KLTM_Hagen_Plasma_4C_8h_2_Slot1-76_1_2593.d.PG.Quantity	[24] 20210416_KLTM_Hagen_Plasma_4C_8h_3_Slot1-88_1_2623.d.PG.Quantity	[25] 20210416_KLTM_Hagen_Plasma_4C_8h_4_Slot1-05_1_2539.d.PG.Quantity	[26] 20210416_KLTM_Hagen_Plasma_4C_8h_5_Slot1-17_1_2537.d.PG.Quantity	[27] 20210416_KLTM_Hagen_Plasma_4C_8h_6_Slot1-29_1_2559.d.PG.Quantity	[28] 20210416_KLTM_Hagen_Plasma_RT_0h_1_Slot1-73_1_2419.d.PG.Quantity	[29] 20210416_KLTM_Hagen_Plasma_RT_0h_2_Slot1-85_1_2434.d.PG.Quantity	[30] 20210416_KLTM_Hagen_Plasma_RT_0h_3_Slot1-02_1_2577.d.PG.Quantity	[31] 20210416_KLTM_Hagen_Plasma_RT_0h_4_Slot1-14_1_2573.d.PG.Quantity	[32] 20210416_KLTM_Hagen_Plasma_RT_0h_5_Slot1-26_1_2571.d.PG.Quantity	[33] 20210416_KLTM_Hagen_Plasma_RT_0h_6_Slot1-38_1_2621.d.PG.Quantity	[34] 20210416_KLTM_Hagen_Plasma_RT_2h_1_Slot1-27_1_2502.d.PG.Quantity	[35] 20210416_KLTM_Hagen_Plasma_RT_2h_2_Slot1-39_1_2510.d.PG.Quantity	[36] 20210416_KLTM_Hagen_Plasma_RT_2h_3_Slot1-51_1_2516.d.PG.Quantity	[37] 20210416_KLTM_Hagen_Plasma_RT_2h_4_Slot1-63_1_2535.d.PG.Quantity	[38] 20210416_KLTM_Hagen_Plasma_RT_2h_5_Slot1-75_1_2504.d.PG.Quantity	[39] 20210416_KLTM_Hagen_Plasma_RT_2h_6_Slot1-87_1_2512.d.PG.Quantity	[40] 20210416_KLTM_Hagen_Plasma_RT_4h_1_Slot1-89_1_2544.d.PG.Quantity	[41] 20210416_KLTM_Hagen_Plasma_RT_4h_2_Slot1-06_1_2625.d.PG.Quantity	[42] 20210416_KLTM_Hagen_Plasma_RT_4h_3_Slot1-18_1_2614.d.PG.Quantity	[43] 20210416_KLTM_Hagen_Plasma_RT_4h_4_Slot1-30_1_2611.d.PG.Quantity	[44] 20210416_KLTM_Hagen_Plasma_RT_4h_5_Slot1-42_1_2607.d.PG.Quantity	[45] 20210416_KLTM_Hagen_Plasma_RT_4h_6_Slot1-54_1_2603.d.PG.Quantity	[46] 20210416_KLTM_Hagen_Plasma_RT_8h_2_Slot1-66_1_2609.d.PG.Quantity	[47] 20210416_KLTM_Hagen_Plasma_RT_8h_3_Slot1-78_1_2627.d.PG.Quantity
A1L4H1	SSC5D	Soluble scavenger receptor cysteine-rich domain-containing protein SSC5D	17.6999	15.4483	Filtered	20.7729	34.7849	Filtered	24.5792	30.1302	Filtered	21.9919	32.8504	26.9275	21.5783	Filtered	17.0008	Filtered	28.8671	22.2779	28.0348	17.9528	Filtered	29.6788	20.556	27.7689	Filtered	29.1569	31.0085	29.5518	Filtered	18.2468	20.583	18.8915	23.7966	31.5449	36.2979	Filtered	24.9172	20.1584	Filtered	21.4163	29.1181	20.8803	25.3325	26.187	24.9053	Filtered	Filtered
A6NIZ1;P61224;P62834	;RAP1B;RAP1A	Ras-related protein Rap-1b-like protein;Ras-related protein Rap-1b;Ras-related protein Rap-1A	97.6117	Filtered	Filtered	Filtered	Filtered	Filtered	Filtered	Filtered	Filtered	Filtered	Filtered	Filtered	Filtered	Filtered	Filtered	Filtered	Filtered	Filtered	Filtered	Filtered	Filtered	35.122	Filtered	Filtered	Filtered	Filtered	46.5089	Filtered	Filtered	Filtered	Filtered	Filtered	Filtered	Filtered	Filtered	Filtered	Filtered	Filtered	Filtered	Filtered	Filtered	Filtered	Filtered	Filtered	Filtered	Filtered	Filtered
A6NJS3	IGHV1OR21-1	Putative V-set and immunoglobulin domain-containing-like protein IGHV1OR21-1	Filtered	81.9856	Filtered	35.584	27.48	Filtered	22.8032	117.035	Filtered	Filtered	50.3127	28.0786	187.143	12.9326	43.7866	Filtered	94.8957	30.4106	41.0509	146.447	201.31	Filtered	42.8993	46.4721	Filtered	31.4562	12.5263	19.4234	37.3433	67.5949	24.6461	26.5369	22.0327	39.7467	65.2016	51.7806	156.977	19.1022	54.415	47.9373	43.704	22.0468	76.4617	33.2205	35.1302	160.422	40.9845
B9A064	IGLL5	Immunoglobulin lambda-like polypeptide 5	7210.33	13188.4	Filtered	8533.99	10349.4	23366.3	11893.8	13949.7	30390.6	9079.17	6417.86	8962.87	11579	14391.5	6083.76	2946.36	7925.91	8109.45	8537.13	10958.4	40803.6	7368.39	7465.75	2918.35	40209	10058.4	6909.63	8902.56	16666	7950.45	8902.66	11594.6	7407.2	4502.37	2974.91	1539.77	11738.1	20949.4	8375.48	7239.88	4316.21	5179.91	9814.43	10461.7	5402.5	8771.65	9875.41
O00187	MASP2	Mannan-binding lectin serine protease 2	84.5629	91.491	Filtered	89.5322	83.8918	Filtered	62.2245	98.379	Filtered	53.0727	86.1562	74.058	135.458	77.5878	126.686	119.668	63.1667	80.1512	117.077	75.3981	96.6364	144.014	72.07	137.683	Filtered	131.568	115.25	86.0771	68.8345	92.2864	116.589	104.086	83.6769	107.639	87.834	133.988	69.1852	112.046	94.2194	109.084	87.6253	105.577	73.7238	149.509	117.689	79.0159	115.523
O00391	QSOX1	Sulfhydryl oxidase 1	225.521	186.896	Filtered	263.71	260.269	Filtered	220.306	260.767	Filtered	259.059	276.124	326.483	237.806	258.255	358.615	320.631	265.114	382.693	335.816	228.561	256.928	319.195	334.377	319.704	Filtered	333.231	330.469	237.982	253.019	264.384	300.456	363.383	350.075	264.081	178.503	232	289.787	216.682	195.364	224.879	298.604	293.964	346.477	403.203	279.303	309.736	256.804
O00533;O00533-2	CHL1	Neural cell adhesion molecule L1-like protein;Isoform 2 of Neural cell adhesion molecule L1-like protein	37.8326	36.2508	Filtered	38.3835	32.3379	Filtered	28.8694	44.9414	Filtered	43.5794	32.3011	50.4211	25.9943	31.1945	34.5193	71.1668	76.7201	36.4503	40.2157	20.4651	17.7576	66.9111	42.9534	43.298	Filtered	52.9574	103.122	42.7797	28.7581	49.9465	36.0372	35.425	67.2868	63.1412	50.5615	49.8769	31.3706	27.9947	20.8164	54.9275	29.2139	30.2426	33.2184	30.4174	48.0275	24.6455	32.5841
O14786;O14786-2	NRP1	Neuropilin-1;Isoform 2 of Neuropilin-1	40.4678	28.0188	Filtered	23.3584	46.0896	Filtered	51.0276	29.8277	Filtered	24.8477	39.9734	38.9372	22.5256	37.7644	56.6075	84.092	47.2647	93.1404	43.9036	52.5582	126.009	61.7744	79.4371	50.7046	Filtered	68.3052	49.3879	49.5595	22.3667	61.8326	74.0299	80.0518	90.6064	40.1489	69.3488	37.7348	79.857	59.91	56.67	26.638	89.6859	87.519	53.3551	70.4118	83.3244	161.339	81.7648
O14791;O14791-2	APOL1	Apolipoprotein L1;Isoform 2 of Apolipoprotein L1	4175.69	6524.85	Filtered	4502.66	5423.88	2492.24	5472.63	6975.98	3419.75	4438.09	6013.13	5150.95	5581.35	5683.73	9000.44	5189.06	7078.93	5183.67	6133.41	5190.33	8963.86	4999.52	4901.6	6088.56	15914.1	7384.33	4827.81	6322.57	4636.12	5288.75	5506.33	8309.16	5319.84	6099.38	3058.14	6464.82	5874.37	6247.02	5584.08	6422.29	6159.59	4873.15	5766.98	8279.78	5672.23	5420.97	5683.38
O15143	ARPC1B	Actin-related protein 2/3 complex subunit 1B	36.6391	Filtered	Filtered	7.00258	Filtered	Filtered	Filtered	Filtered	Filtered	Filtered	Filtered	Filtered	Filtered	Filtered	Filtered	Filtered	Filtered	Filtered	Filtered	Filtered	Filtered	Filtered	Filtered	11.6031	Filtered	Filtered	18.4515	Filtered	7.0938	Filtered	Filtered	Filtered	Filtered	Filtered	Filtered	Filtered	Filtered	Filtered	Filtered	22.7616	Filtered	Filtered	Filtered	Filtered	Filtered	Filtered	Filtered
O43759	SYNGR1	Synaptogyrin-1	Filtered	Filtered	Filtered	Filtered	Filtered	Filtered	Filtered	Filtered	Filtered	Filtered	Filtered	14.9863	Filtered	Filtered	Filtered	Filtered	Filtered	Filtered	Filtered	Filtered	Filtered	Filtered	13.3805	Filtered	Filtered	Filtered	Filtered	Filtered	Filtered	Filtered	Filtered	Filtered	Filtered	Filtered	Filtered	Filtered	Filtered	Filtered	Filtered	Filtered	Filtered	Filtered	Filtered	Filtered	Filtered	Filtered	Filtered
O43866	CD5L	CD5 antigen-like	155.104	231.877	Filtered	1304.12	341.759	Filtered	340.42	536.974	Filtered	501.602	52.0436	146.73	203.465	185.929	118.384	Filtered	57.8238	105.269	Filtered	168.349	815.365	51.6152	154.068	87.482	Filtered	391.81	188.215	624.627	574.457	73.0024	34.5722	175.306	35.0862	56.8485	Filtered	94.1091	478.033	1068.13	106.122	231.568	135.869	71.928	41.7271	135.589	Filtered	99.7271	97.579
O60462;O60462-2;O60462-3;O60462-4;O60462-5	NRP2	Neuropilin-2;Isoform A0 of Neuropilin-2;Isoform A17 of Neuropilin-2;Isoform B0 of Neuropilin-2;Isoform B5 of Neuropilin-2	Filtered	Filtered	Filtered	17.6088	Filtered	Filtered	Filtered	Filtered	Filtered	11.8911	Filtered	Filtered	Filtered	Filtered	Filtered	Filtered	14.6826	11.969	14.6971	Filtered	4.64985	6.59032	12.1918	Filtered	Filtered	Filtered	Filtered	Filtered	Filtered	7.44544	Filtered	Filtered	9.0705	Filtered	26.5629	Filtered	Filtered	Filtered	10.4794	Filtered	Filtered	9.35052	7.08409	14.6567	13.8426	Filtered	9.52087
O60812;P07910;P07910-2;P07910-3;P07910-4	HNRNPCL1;HNRNPC;HNRNPC;HNRNPC;HNRNPC	Heterogeneous nuclear ribonucleoprotein C-like 1;Heterogeneous nuclear ribonucleoproteins C1/C2;Isoform C1 of Heterogeneous nuclear ribonucleoproteins C1/C2;Isoform 3 of Heterogeneous nuclear ribonucleoproteins C1/C2;Isoform 4 of Heterogeneous nuclear ribonucleoproteins C1/C2	Filtered	Filtered	Filtered	38.2985	Filtered	Filtered	Filtered	8.32242	8145.21	18.906	Filtered	Filtered	28.6087	Filtered	Filtered	Filtered	Filtered	Filtered	Filtered	Filtered	Filtered	Filtered	Filtered	Filtered	Filtered	Filtered	Filtered	Filtered	Filtered	Filtered	Filtered	Filtered	Filtered	Filtered	Filtered	39.7475	Filtered	Filtered	Filtered	Filtered	Filtered	19.8824	Filtered	Filtered	Filtered	Filtered	Filtered
O60814;P57053;P58876;P62807;Q5QNW6;Q5QNW6-2;Q93079;Q99877;Q99879;Q99880	HIST1H2BK;H2BFS;HIST1H2BD;HIST1H2BC;HIST2H2BF;HIST2H2BF;HIST1H2BH;HIST1H2BN;HIST1H2BM;HIST1H2BL	Histone H2B type 1-K;Histone H2B type F-S;Histone H2B type 1-D;Histone H2B type 1-C/E/F/G/I;Histone H2B type 2-F;Isoform 2 of Histone H2B type 2-F;Histone H2B type 1-H;Histone H2B type 1-N;Histone H2B type 1-M;Histone H2B type 1-L	Filtered	61.4193	49459.7	Filtered	Filtered	2261.58	Filtered	Filtered	27742.4	Filtered	Filtered	Filtered	Filtered	Filtered	Filtered	Filtered	24.3588	Filtered	Filtered	Filtered	Filtered	Filtered	69.4954	Filtered	1250.05	Filtered	Filtered	Filtered	Filtered	Filtered	Filtered	Filtered	Filtered	95.7445	Filtered	Filtered	Filtered	Filtered	17.3034	Filtered	17.3676	Filtered	Filtered	Filtered	Filtered	69.019	34.8782
O75531	BANF1	Barrier-to-autointegration factor	Filtered	Filtered	Filtered	Filtered	21.6064	Filtered	Filtered	Filtered	1387.17	Filtered	Filtered	Filtered	Filtered	Filtered	Filtered	Filtered	Filtered	Filtered	Filtered	Filtered	Filtered	Filtered	Filtered	Filtered	Filtered	Filtered	Filtered	Filtered	Filtered	Filtered	Filtered	Filtered	Filtered	Filtered	Filtered	Filtered	Filtered	Filtered	Filtered	Filtered	Filtered	Filtered	Filtered	Filtered	Filtered	Filtered	Filtered
O75636	FCN3	Ficolin-3	812.274	1717.28	Filtered	1030.75	1349.91	Filtered	607.266	1341.97	Filtered	1205.54	1500.11	1223.26	1320.97	792.692	1347.71	654.274	1433.96	1404.27	1265.07	787.898	1529.24	1254.55	1416.77	891.984	Filtered	1562.76	1271.46	1860.13	1441.63	1157.65	763.241	1754.36	1403.32	1608.68	919.939	701.473	769.745	1318.24	1269	1811.75	884.164	1112.59	819.501	1121.45	1113.7	889.242	864.392
O75874	IDH1	Isocitrate dehydrogenase [NADP] cytoplasmic	22.4455	Filtered	Filtered	Filtered	Filtered	Filtered	Filtered	Filtered	Filtered	Filtered	4.83869	15.0386	Filtered	16.6515	Filtered	Filtered	Filtered	18.1379	22.8261	Filtered	Filtered	Filtered	12.3612	30.7186	Filtered	16.1579	Filtered	Filtered	Filtered	18.7388	Filtered	Filtered	7.09373	Filtered	Filtered	Filtered	Filtered	Filtered	17.1764	12.3404	Filtered	12.2332	11.9764	Filtered	Filtered	20.6292	Filtered
O75882-2;O75882-3	ATRN	Isoform 2 of Attractin;Isoform 3 of Attractin	1395.06	1371.5	Filtered	1830.22	1508.52	Filtered	1035.05	1548.43	1937.53	1202.29	1709.53	1994.31	1579.12	1625.78	1659.1	1377.12	2232.32	2028.59	2139.31	1242.42	1310.51	1699.86	1672.38	2849.19	Filtered	2464.01	1799.04	1554.93	986.397	1508.09	1913.92	1801.97	2250.12	2039.73	1648.52	1926.75	1621.78	1255.71	1220.43	2422.02	2491.08	1706.1	1549.7	1865.46	1408.94	1585.36	1479.35
O95479	H6PD	GDH/6PGL endoplasmic bifunctional protein	16.8049	22.7701	Filtered	Filtered	23.2491	Filtered	18.4365	22.1699	Filtered	23.4705	12.3158	11.2889	14.8769	24.5446	22.4699	20.3321	24.0006	19.8293	73.5521	9.49316	13.482	25.5784	74.008	38.0714	Filtered	24.9598	16.4403	16.0551	9.44657	15.2219	15.9021	26.4244	36.7449	16.2976	Filtered	Filtered	14.0628	26.7355	46.9654	32.9312	19.4121	22.7634	Filtered	7.45803	23.5052	16.3293	27.3119
O95497;Q9NY84;Q9NY84-2;Q9NY84-5	VNN1;VNN3;VNN3;VNN3	Pantetheinase;Vascular non-inflammatory molecule 3;Isoform 2 of Vascular non-inflammatory molecule 3;Isoform 5 of Vascular non-inflammatory molecule 3	Filtered	Filtered	Filtered	Filtered	69.2642	Filtered	51.5803	37.7362	Filtered	101.421	Filtered	42.2998	Filtered	52.5101	67.7388	85.0079	Filtered	77.5153	64.4127	66.1342	48.6972	101.837	107.777	59.1848	Filtered	Filtered	82.3241	Filtered	77.3522	40.3046	69.8931	Filtered	164.708	69.42	95.3117	27.7619	61.3837	41.1249	181.447	Filtered	94.1873	Filtered	106.246	63.1348	153.401	68.0784	81.4383
O95897	OLFM2	Noelin-2	Filtered	14.8971	Filtered	9.76972	Filtered	Filtered	Filtered	Filtered	Filtered	31.9298	20.9069	17.4742	9.29085	5.18728	Filtered	46.2368	15.26	12.938	16.423	Filtered	Filtered	27.0813	39.365	Filtered	Filtered	Filtered	Filtered	Filtered	Filtered	Filtered	Filtered	21.6023	Filtered	38.1324	Filtered	Filtered	Filtered	Filtered	22.8508	Filtered	24.0851	Filtered	22.0951	19.5888	19.5257	11.2406	25.5376
P00325	ADH1B	Alcohol dehydrogenase 1B	Filtered	24.9737	Filtered	32.219	29.0387	Filtered	Filtered	Filtered	420.565	Filtered	19.354	29.9543	Filtered	Filtered	Filtered	Filtered	21.3477	33.8982	29.3459	1.13455	Filtered	Filtered	29.6339	42.3839	Filtered	Filtered	8.53293	12.4569	6.24637	23.275	Filtered	Filtered	Filtered	19.7374	24.2132	28.7236	Filtered	11.2082	Filtered	11.5837	39.7772	24.6633	7.94112	Filtered	Filtered	24.3438	37.8259
P00338;P00338-3;P00338-4	LDHA	L-lactate dehydrogenase A chain;Isoform 3 of L-lactate dehydrogenase A chain;Isoform 4 of L-lactate dehydrogenase A chain	97.2447	55.8524	Filtered	181.136	80.4286	2372.42	61.2693	37.6436	10010.6	67.8718	Filtered	38.41	83.2038	81.008	59.4217	50.7791	51.059	52.1512	40.9546	57.177	117.166	52.4797	45.7456	96.7043	Filtered	109.018	73.5629	82.5171	67.171	32.0772	42.2419	39.1185	43.965	104.67	71.4685	51.0969	100.338	50.2443	62.7489	95.1523	77.3646	79.8325	53.7343	52.4031	36.2133	Filtered	64.0468
P00352	ALDH1A1	Retinal dehydrogenase 1	20.8646	21.2823	Filtered	36.9253	24.5661	Filtered	24.6776	Filtered	2042.21	Filtered	Filtered	Filtered	12.4832	Filtered	Filtered	Filtered	36.5189	Filtered	42.1158	40.0776	13.8579	10.401	37.5746	26.0432	Filtered	17.2593	23.9694	27.6675	18.1104	27.0545	25.1328	Filtered	Filtered	Filtered	Filtered	Filtered	11.2972	9.51435	4.56019	Filtered	27.6102	25.2216	16.3453	Filtered	Filtered	11.2714	28.3174
P00390;P00390-2;P00390-3;P00390-4;P00390-5	GSR	Glutathione reductase, mitochondrial;Isoform Cytoplasmic of Glutathione reductase, mitochondrial;Isoform 2 of Glutathione reductase, mitochondrial;Isoform 3 of Glutathione reductase, mitochondrial;Isoform 4 of Glutathione reductase, mitochondrial	42.7485	35.1523	Filtered	30.1562	44.5137	Filtered	24.7088	35.9887	Filtered	27.2133	48.0666	55.2816	60.123	37.4779	59.2275	203.803	89.6812	95.9053	61.7068	43.1306	60.6282	45.2064	64.1114	65.0553	Filtered	48.5121	30.5741	51.5266	37.5316	47.9607	50.2088	32.8959	36.8192	76.5784	116.88	122.161	32.0577	42.0364	85.2268	37.3873	76.1222	49.9726	42.0978	41.6838	52.2103	32.5316	63.0376
P00450	CP	Ceruloplasmin	14214.4	10251.4	4593.83	8919.57	11999.2	8606.74	12178.3	12514.7	9525.11	15635.3	12396.8	11864.5	16817.1	18839.1	15861.4	13527	16004.2	13102	16499.6	15602.7	25892.3	19938.8	12088.4	11942	36641.9	20281.3	18644.5	11970.5	11339.8	13788.3	14877.7	17004.4	18320.2	8916.14	5698.58	12481.4	21409.9	17782.9	20458.5	13690	10619.2	14313.2	17158.7	16962.7	19948.4	15710.5	14342
P00488	F13A1	Coagulation factor XIII A chain	1571.59	1971.81	Filtered	1497.4	2176.47	399.821	2157.09	2402.28	Filtered	1001.48	1738.19	1514.47	1414.23	1673.23	2509.46	1133.59	1868.15	1558.54	2196.62	1793.39	2498.78	1070.01	1584.15	2428.85	4595.81	2359.32	1110.08	2209.08	1579.11	1789.5	1713.25	2055.04	1002.95	1798.65	1748.69	2540.93	2092.32	1989.88	1094.58	2042.54	1647.32	2439.4	2266.47	2322.76	1102.24	1802.6	2263.65
P00533;P00533-3;P00533-4	EGFR	Epidermal growth factor receptor;Isoform 3 of Epidermal growth factor receptor;Isoform 4 of Epidermal growth factor receptor	10.9465	13.9154	Filtered	Filtered	9.23114	Filtered	Filtered	Filtered	Filtered	Filtered	6.72637	14.9357	Filtered	13.1942	Filtered	Filtered	Filtered	17.4239	Filtered	Filtered	Filtered	19.6244	12.0202	15.9144	Filtered	13.6024	Filtered	Filtered	16.7896	12.0331	15.8347	10.5512	Filtered	7.93278	23.0204	11.6394	Filtered	3.46972	Filtered	8.09392	Filtered	Filtered	Filtered	12.4631	10.6665	8.89979	5.09902
P00558	PGK1	Phosphoglycerate kinase 1	85.5717	Filtered	Filtered	109.514	Filtered	1943.55	51.2728	22.8687	8526.9	39.5273	Filtered	Filtered	30.8901	Filtered	Filtered	Filtered	64.7389	Filtered	52.6977	37.0101	24.6217	43.3114	Filtered	90.074	90.3344	81.1223	41.4558	36.7713	60.0288	18.837	Filtered	Filtered	16.2013	60.2609	61.481	28.7681	Filtered	Filtered	Filtered	52.8582	Filtered	72.8804	Filtered	37.3625	Filtered	Filtered	30.0589
P00734	F2	Prothrombin	3236.55	8303.35	Filtered	7158.67	8634.74	6328.55	3887.28	5268.78	8979.5	10636.1	1476.17	1195.66	11661.4	8549.64	1465.36	6537.99	1828.96	1704.22	2167.47	4191.61	8551.45	6898.91	1754.87	6898.49	20564.4	4721.41	3315	5870.46	9095.29	2280.45	2250.71	1860.03	4699.31	1144.46	5611.7	4247.79	10970.2	8724.93	9763.23	2033.77	4283.35	4186.3	3768.99	1961.05	2629.59	3263.6	4206.97
P00736	C1R	Complement C1r subcomponent	1561.91	1541	Filtered	1009.78	1876.33	1210.87	1746.96	1095.35	1846.39	1076.54	1191.79	338.154	1690.35	1352.18	2652.27	1446.95	1572.69	374.722	534.447	1596.44	1604.04	1351.03	364.178	2298.18	10663.7	1691.07	1033.75	2002.23	1218.28	1621.56	1079.69	1684.16	730.041	3102.48	489.848	2862.24	2289.38	1300.03	1258.23	2328.83	1071.77	2104.71	2403.68	1061.81	952.261	1122.31	1359.01
P00738	HP	Haptoglobin	17118.5	24892.5	37239.2	20076.2	25417.6	59807.3	26370.4	21943.3	123961	33729.3	19465.9	29659.3	48510.1	41521	23368.9	32367.3	23580.2	22606.2	28520.5	32202	54290.5	30162.3	25707	18885.4	477048	27177.3	28195.8	20181.8	29258.6	27308	23152.1	19745.3	31434	18664.6	11590.8	18973.8	37445.8	30519.7	36772.8	25007.4	20716.2	19816.7	24010.1	21069.7	29328.1	29964	29492.3
P00739;P00739-2	HPR	Haptoglobin-related protein;Isoform 2 of Haptoglobin-related protein	21835.3	20738.6	10277.5	29162.2	20877.8	60063.6	21330.4	26078.8	54231.9	37527.1	23326.3	24428.7	38344.1	29963.9	36918.8	49141.4	21922.9	27708.9	30358.9	29410.7	62458.2	38609.5	27014.8	32382.7	156370	26856.1	34305.2	25739.3	31268.4	24414.2	25022	26154.5	43919.3	26787.5	36463.2	37588.2	33330.8	33867.8	40577.8	18843.9	36005.1	25740.6	33265.8	36356.2	41509.3	32532	37164.1
P00740	F9	Coagulation factor IX	2299.95	1973.33	Filtered	2268.01	1741.45	Filtered	1541.52	1786.6	Filtered	2450.93	2744.48	2590.64	1509.7	1961.25	2236.14	3106.26	3672.82	1923	2597.67	2443.09	1699.56	3156.46	1824.99	2703.39	Filtered	2400.52	3227.59	2844.8	1119.17	1949.65	2148.15	2019.38	2629.23	2793.08	1124.54	2171.4	1802.92	1129.05	1597.45	2872.93	2320.11	1981.83	2172.69	2184.7	2195.98	1759.7	1583.27
P00742	F10	Coagulation factor X	1683.29	1869.06	Filtered	1681.71	2283.41	2250.82	1840.28	3826.11	940.115	2132.34	3383.26	1926.46	2144.34	1762.04	4003.37	2574.74	2791.87	3008.48	2538.45	2087.68	2814.64	2453.56	2920.73	1116.44	9819.17	2903.8	2498.76	1968.7	2271.16	2098.03	1984.23	3950.91	1877.4	5145.11	1832.66	1349.21	2121.4	2195.93	1619.46	2729.25	2591.5	1946.92	3148.02	4335.91	2445.65	3145	1830.18
P00746	CFD	Complement factor D	251.273	304.995	Filtered	349.902	356.33	Filtered	354.737	326.533	Filtered	317.41	504.408	553.38	390.784	362.412	530.401	745.065	471.866	488.593	468.401	352.054	381.484	383.444	492.581	649.541	Filtered	465.086	522.442	308.241	278.915	474.811	430.099	389.688	450.334	379.743	527.48	445.795	471.655	188.023	334.73	607.46	489.635	333.484	372.108	395.967	381.307	409.664	403.011
P00747	PLG	Plasminogen	10296.8	12149.8	7521.86	15871.9	14834.2	5326.87	15203.5	17409.8	7081.08	12211.5	13734.6	15526.8	12675.7	13466.7	16130.2	12637.2	13496.7	15894.3	15361.8	13537.1	14015.4	12415.8	15261	15847	18928.5	15889.6	12566.4	13184.3	13416.2	13558.6	14046.1	16623.3	11870.5	16814.8	13098.4	12614.3	14666	10789.8	10517.7	13085	13872.3	13982.9	15721.2	16308.1	11985.4	14703.2	13760.2
P00748	F12	Coagulation factor XII	927.83	1356.74	Filtered	804.961	1701.82	24.3196	1017.04	1825.82	Filtered	1134.01	1394.26	882.115	923.263	535.194	1873.03	1357.26	2002.08	1326.05	1512.55	1028.54	1527.4	1155.49	1124.11	2630.18	Filtered	1497.19	1106.71	1813.05	607.242	1537.53	1191.9	1478.66	1433.69	2003.08	604.418	1509.13	878.015	902.883	739.094	1986	1106.62	2162.99	1582.23	1853.48	1313.72	1242.16	1807.63
P00751	CFB	Complement factor B	13924.9	11603.5	3724.45	15681.5	13764.2	5706.25	13864.1	14763.4	10326.9	23353.3	13015.4	12818.1	20008.8	16850.4	16209.6	28817.6	13544.2	13871.4	15706.4	14185.1	25121.9	21385	13258.9	19275.8	38505.1	23308.1	26238.5	12653	13759	14640.7	13157.7	14776.4	17931.1	16047.6	18498.3	17848.5	21771.3	16251.5	22431.8	17350.7	17887.6	15039	16240.5	14943.6	25460.2	14527.5	19631.2
P00915	CA1	Carbonic anhydrase 1	83.5699	48.5252	Filtered	68.1011	38.0973	Filtered	72.3273	28.2922	Filtered	50.8266	118.25	40.2713	100.981	75.3369	66.1504	134.722	305.644	276.833	71.268	122.756	88.5601	71.2626	159.151	158.088	Filtered	149.058	117.84	86.5899	61.2672	63.7235	102.025	86.3599	5.80547	135.562	71.5027	59.222	60.3629	92.2449	32.0346	227.55	68.8169	113.652	109.287	160.564	58.5432	54.5809	36.3045
P00918	CA2	Carbonic anhydrase 2	186.873	94.9736	Filtered	86.5572	46.2719	Filtered	108.118	52.5311	Filtered	32.762	75.7758	59.9577	57.6781	101.399	65.6554	29.8257	512.705	155.475	131.437	138.773	134.717	152.899	235.331	317.775	Filtered	363.724	201.168	81.7435	144.837	74.872	107.907	32.054	Filtered	104.64	Filtered	53.0454	93.2451	102.962	55.2372	276.49	72.8846	145.542	64.3317	105.814	63.2967	68.1324	73.2571
P00966	ASS1	Argininosuccinate synthase	Filtered	Filtered	Filtered	Filtered	Filtered	747.134	Filtered	Filtered	2230.71	Filtered	Filtered	Filtered	Filtered	Filtered	Filtered	Filtered	Filtered	Filtered	Filtered	Filtered	Filtered	Filtered	Filtered	Filtered	Filtered	Filtered	Filtered	Filtered	Filtered	Filtered	Filtered	Filtered	Filtered	Filtered	Filtered	Filtered	Filtered	Filtered	Filtered	Filtered	Filtered	Filtered	Filtered	Filtered	Filtered	Filtered	Filtered
P01008	SERPINC1	Antithrombin-III	3727.44	7032.32	Filtered	5101.63	7361.74	9470.81	6214.43	6808.41	14875.8	4949.79	6609.68	6149.98	5841.27	5451.42	8178.44	6842.79	5655.12	7646.02	5239.27	4754.49	7946.82	4120.97	6767.93	9271.59	25722.2	5415.1	4682.69	6243.14	6196.07	5829.49	6420.35	7529.14	5345.22	9838.73	9235.42	8264.89	7261.16	7894.92	6840.97	6212.74	9389.62	6350.87	7915.33	7050.88	5541.14	7100.21	7481.72
P01009	SERPINA1	Alpha-1-antitrypsin	9364.4	9834.65	36637.2	13523.6	11974.4	26544.2	11051.9	12343.9	30915.2	12695.6	8850.96	11905.3	10786.8	11243.2	12247.5	10890.6	10605.9	10495.9	11986.1	11286.6	13221.5	12085	11700.2	10001.5	75996.9	12201.8	12196.9	10833.1	9307.49	11195.2	11850.1	11398.2	11682.4	9988.52	11028	8299.69	13476.2	8673.52	9452.73	9478.35	10378.6	9846.14	11708	10800.7	9991.21	11282.3	9578.59
P01011	SERPINA3	Alpha-1-antichymotrypsin	13457.7	13825.1	Filtered	16668.2	15179	13789.1	16246.9	16904.4	13999.5	21764.4	13134.3	13087.6	15838.9	20440.7	24717.3	33612.6	13491.7	15471.7	19834.5	16660.4	30204	18629.3	16536.5	22645.5	26977.9	15718.3	17783.7	14509.9	11907.3	13104.1	19292.2	19505.8	22586.6	15644.2	19225	24615.7	18213	18117.4	26176.9	13060.9	19151.5	21050.4	21114.5	21283.9	18767	17331.5	18905.1
P01019	AGT	Angiotensinogen	9026.37	11946.4	Filtered	3941	6673.72	3036.54	8741.31	8161.93	6232.4	2641.68	9558.84	10213.3	8695.75	9683.82	11050.5	7170.54	10276.4	10874.1	8282.27	7955.09	10009.4	6470.11	11933.7	7807.83	4033.73	7875.78	7065.44	10136.3	11568.2	7381.9	8784.55	9208.6	9626.82	10575.1	9218.04	5687.81	8995.7	10100.4	9393.12	8816.18	10538.9	10074.7	9400.49	11512.7	7725.25	12756.3	9054.9
P01023	A2M	Alpha-2-macroglobulin	61350	50762.7	16908.1	73489.7	88941.1	26815.1	60448.9	67760.3	53146.7	82650.6	37668.5	71134	108122	79754.9	79365.5	74874.9	53778.1	70505.2	82496.2	58950.7	143256	81017.3	72407.3	35797.2	157126	86650	78583.2	50160.9	71675.5	73321.9	66631	86434.8	61055.6	40140	72529	73164.9	75128.7	93317	81971.8	53715.5	58768.2	90006.7	71144.8	75464.1	63282.7	79294.2	88401.7
P01024	C3	Complement C3	25211.7	23432.8	12694.9	25402.4	21313.6	71486.7	28241.6	20012.5	95394.1	38759.5	25501.6	29475.4	51901.8	44511.2	46751	46666.7	33900	35975.5	41766.2	35334.2	65201.7	30262.2	36071	40774.5	117541	22970.9	25388.7	16404.6	23931.3	31501.2	35425	31843.6	42077.1	31520.2	45662.6	34015.4	29183.9	33186.7	44860.8	23446.6	34889.8	36851.7	36364.3	35461.3	38582.5	38875.8	41605.3
P01031	C5	Complement C5	5873.07	6594.84	Filtered	5302.97	7631.8	355.823	5778.66	7180.55	2068.09	9298.41	8117.99	6500.38	8968.88	7389.13	7636	5863.93	6999.48	7035.2	8657.24	7057.56	8612.92	9341.29	6974.48	8669.91	14296.2	9336.77	9910.77	6729.73	4987.23	8697.53	7560.97	8068.64	8546.46	6575.37	3694.22	4213.53	7990.91	6895.08	7408.78	8596.57	6706.99	8386.94	8422.56	8419.56	8759.23	5276.52	7588.04
P01033	TIMP1	Metalloproteinase inhibitor 1	73.5382	Filtered	Filtered	Filtered	Filtered	Filtered	Filtered	Filtered	Filtered	59.5509	126.556	76.3386	71.0537	74.6631	Filtered	Filtered	111.268	101.082	Filtered	Filtered	Filtered	62.4659	104.676	Filtered	Filtered	110.583	Filtered	Filtered	Filtered	Filtered	85.3856	91.3819	Filtered	Filtered	Filtered	102.243	101.409	74.337	114.872	Filtered	Filtered	Filtered	90.4995	86.0842	118.381	109.421	Filtered
P01034	CST3	Cystatin-C	Filtered	106.939	Filtered	Filtered	Filtered	Filtered	Filtered	Filtered	Filtered	156.865	141.831	126.985	127.373	172.565	176.915	195.331	Filtered	130.187	133.07	171.69	180.008	103.816	134.372	Filtered	Filtered	Filtered	123.42	Filtered	138.953	152.183	142.146	100.472	116.408	Filtered	Filtered	163.369	180.027	277.259	207.984	152.304	195.897	190.623	139.438	Filtered	Filtered	117.735	198.552
P01042	KNG1	Kininogen-1	1274.9	1689.93	Filtered	130.14	1264.69	Filtered	1413.13	1391.7	Filtered	61.6983	1102.25	1535.61	1628.47	1583.47	1190.5	1132.38	1353.01	1438.04	1218.02	1042.21	1958.61	1608.03	1430.53	1844.94	2888.6	1905.21	1774.3	1728.99	1133.69	1420.49	1183.53	1339.34	1226.51	1566.44	1612.41	2022.02	1699.58	1080.35	1434.16	1842.78	2019.7	2019.62	1905.62	1310.34	1652.61	2092.81	1993.44
P01042-2	KNG1	Isoform LMW of Kininogen-1	16238.9	16778.8	Filtered	11822.7	15778.5	16792.9	19338.1	19238.1	18835.8	18071.3	22005.5	20161.3	19818.7	24345.8	22076.3	22633.3	23304	22222.5	22998.7	22632.5	27918.1	19565.5	21824.9	24131.2	55071.1	21537.9	18995	18827.5	15164.5	19186	24748.5	22346.2	19512	22578.1	23487.8	21873.9	25866.5	16282.8	20824.5	19506.6	21203.9	18820.6	24103.1	22893.2	20463.2	23334	19290.9
P01137	TGFB1	Transforming growth factor beta-1	34.4294	21.0384	Filtered	Filtered	Filtered	Filtered	Filtered	Filtered	Filtered	Filtered	Filtered	Filtered	Filtered	5.69224	Filtered	Filtered	Filtered	Filtered	Filtered	Filtered	4.96056	Filtered	Filtered	Filtered	Filtered	Filtered	Filtered	39.2056	Filtered	Filtered	Filtered	Filtered	Filtered	Filtered	Filtered	Filtered	101.261	Filtered	9.32831	59.4092	26.5393	Filtered	Filtered	Filtered	7.57709	28.3924	Filtered
P01591	IGJ	Immunoglobulin J chain	4408.45	2088.22	Filtered	5126.06	2701.98	3558.93	1209.99	4319.24	5494.14	3191.29	4153.69	3792.49	4659.78	3018.64	1794.35	938.864	3041.27	4009.34	3136.76	2963.62	9413.32	3372.17	5180.43	2155.24	21225.4	6454.08	1470.39	4371.21	2988.58	3974.39	2990.47	4469.61	1629.54	1841.68	2257.55	980.279	3303.55	5867.13	1048.42	5136.44	2546.63	2131.06	2264.92	3487.03	1808.94	6154.84	2419.91
P01593		Ig kappa chain V-I region AG	843.293	2035.55	Filtered	1355.73	1863.19	4130.3	1700.25	1395.59	7905.96	2056.02	989.941	1471.6	1115.94	1100.95	1778.4	344.387	1184.16	1317.13	1376.16	1067.79	853.747	1158.69	1256.2	502.234	14569.3	1006.28	529.414	1567.7	1681.38	1223.08	2081.24	1662.73	1209.92	1109.79	287.782	1197.72	2853.32	1390.97	1268.11	1978.99	783.458	884.43	686.142	901.777	938.904	1270.11	1633.33
P01594		Ig kappa chain V-I region AU	1276.52	1093.52	Filtered	1334.34	1111.39	Filtered	281.574	1369.25	Filtered	3188.26	1578.42	1438.81	747.563	2058.09	1384.27	784.312	1148.28	1723.27	1041.42	2433.47	1190.83	1924.95	1701.89	812.722	Filtered	1433.27	2669.64	1104.84	1298.34	1002.25	1837.96	815.239	2446.87	1323.61	664.48	607.176	1975.98	1349.31	2331.28	726.618	1590.49	1172.28	2930.86	1205.37	2121.11	1562.36	1560.97
P01596		Ig kappa chain V-I region CAR	618.676	947.926	7694.55	623.929	385.706	Filtered	551.653	418.653	Filtered	1036.24	1028.27	780.595	8575.01	759.048	354.933	196.809	1113.03	855.067	460.439	785.853	757.166	1206.92	977.609	227	Filtered	692.417	1226.75	447.185	908.29	482.464	650.426	600.47	838.524	257.029	1895.64	560.817	641.689	517.367	788.536	927.154	327.984	490.638	831.343	530.836	783.955	1169.15	498.168
P01598		Ig kappa chain V-I region EU	716.776	1506.57	11200	3350.73	2374.34	2283.92	895.375	1478.93	7096.24	1694.05	618.45	2190.26	2745.05	1390.43	1035.88	520.695	1542.73	978.251	926.285	725.421	7946.14	1141.36	2323.64	462.243	22845.7	2279.19	1405.35	1028.44	1746.79	622.73	831.186	957.182	1589.64	877.207	504.328	423.703	9416.34	1789.95	2222.03	2880.34	2241.97	821.958	1075.68	703.596	1657.19	1630.4	1636.97
P01601		Ig kappa chain V-I region HK101 (Fragment)	570.086	700.858	Filtered	845.682	836.859	397.428	647.194	811.458	Filtered	840.746	256.856	673.523	1046.92	1068.33	279.913	194.092	580.109	280.743	913.518	731.634	1114.4	751.297	542.026	172.253	Filtered	689.128	590.317	697.349	1016.72	804.679	516.14	410.348	455.297	268.804	124.485	109.687	1065.16	816.743	792.617	540.155	335.655	410.515	302.529	244.415	308.058	586.651	748.379
P01602	IGKV1-5	Ig kappa chain V-I region HK102 (Fragment)	415.241	257.6	Filtered	124.879	384.958	Filtered	113.474	1907.17	Filtered	720.087	73.953	111.816	289.494	143.277	537.83	485.472	159.357	587.385	151.209	79.5737	3274.57	416.368	66.6284	82.5553	Filtered	880.998	193.007	257.649	162.636	248.205	459.071	377.838	118.758	127.753	547.795	186.264	101.045	2492.52	575.249	137.367	643.666	74.1347	546.573	418.862	165.215	699.465	232.296
P01603		Ig kappa chain V-I region Ka	228.648	190.901	Filtered	108.365	158.151	Filtered	140.77	238.011	Filtered	31.0633	98.5605	35.3619	Filtered	331.181	125.301	33.9729	186.248	421.916	108.767	216.048	241.997	193.238	474.924	Filtered	Filtered	176.303	35.8831	271.96	354.242	149.603	211.777	378.827	179.094	135.059	117.118	38.0122	427.436	100.65	163.233	220.922	28.4183	Filtered	52.9467	186.886	150.432	428.797	147.353
P01604		Ig kappa chain V-I region Kue	573.075	1033.68	Filtered	802.519	809.598	Filtered	1249.13	742.437	865.356	560.308	298.241	507.112	867.452	1641.16	1643.17	586.5	575.545	915.529	542.783	1074.62	1161.37	969.721	947.992	375.576	Filtered	932.546	648.911	904.107	1520.59	542.632	1127.95	799.406	587.25	576.402	350.832	419.425	2095.34	889.505	2686.47	595.702	376.643	636.797	909.036	1127.57	1236.18	776.349	736.649
P01605		Ig kappa chain V-I region Lay	626.694	855.169	Filtered	764.867	793.548	Filtered	785.879	844.169	Filtered	697.728	741.678	1100.76	588.958	852.48	802.357	1549.77	847.373	1554.1	763.64	2366.39	1047.31	1058.17	1792.24	720.785	Filtered	668.341	2405.13	757.484	955.345	860.045	2633.93	720.223	835.695	397.96	1233.62	536.994	765.869	849.922	1646.67	706.798	1192.65	848.704	578.42	842.291	1332.68	1622.78	878.238
P01608		Ig kappa chain V-I region Roy	1184.88	1128.07	Filtered	2247.38	1183.81	Filtered	1428.01	2350.49	Filtered	1287.86	1265.16	1683.9	704.748	1508.33	1645.49	2720.29	1116.37	5640.63	4274.54	835.356	653.071	5339.77	1619.16	555.913	Filtered	1385.48	1144.18	1384.82	5675.83	1119.3	1934.44	4272.86	1495.57	1705.82	737.807	1758.44	1574.85	1029.39	1874.5	1929.76	6615.8	893.908	1828.25	949.281	1425.82	7951.72	1226.51
P01609		Ig kappa chain V-I region Scw	83.7464	Filtered	Filtered	71.6851	Filtered	Filtered	166.714	74.3623	Filtered	106.161	112.548	81.6642	77.337	147.541	114.197	52.7365	117.306	72.8199	Filtered	172.581	88.7238	106.658	106.761	89.4732	Filtered	Filtered	112.683	111.464	Filtered	70.6458	168.619	100.284	105.99	93.9875	Filtered	77.1073	164.526	91.0276	110.449	86.8789	103.317	62.0069	216.552	89.3548	122.013	126.169	80.8106
P01610		Ig kappa chain V-I region WEA	415.383	273.122	Filtered	183.193	397.886	Filtered	232.737	210.36	Filtered	501.556	233.568	453.285	1176.77	912.495	159.573	183.255	586.959	219.79	348.94	513.251	903.654	731.906	441.305	102.999	2556.34	268.193	471.141	173.405	427.409	490.104	343.174	126.272	147.267	185.561	238.356	242.395	921.016	589.016	721.164	452.783	97.9105	65.511	203.539	102.796	338.703	462.866	163.441
P01611		Ig kappa chain V-I region Wes	2541.69	1980.57	Filtered	4131.78	2361.54	3631.06	1753.19	1490.25	8348.74	5378.09	3015.86	5445.17	2817.55	4561.18	1858.3	1124.7	4825.08	6468.25	4321.53	4973.68	3533.9	4981.11	6394.85	1313.91	7019.38	2516.41	3197.35	1887.34	3069.18	3932.1	2979.4	1493.36	2841.14	4241.36	706.809	1409.76	4818.92	3147.8	4481.16	3560.91	3053.52	3289.52	4752.13	2308.91	3670.68	6160.41	2138.06
P01612		Ig kappa chain V-I region Mev	801.002	2384.6	Filtered	1493.38	2175.78	Filtered	1291.89	2642.89	Filtered	1690.49	1821.29	2789.78	728.202	1049.06	2925.95	804.499	1880.42	3223.49	917.009	620.852	3179.95	1525	1085.36	756.877	Filtered	1849.59	514.632	2022.89	1502.21	1626.53	784.662	2261.16	1660.83	1292.3	587.766	658.713	957.043	2258.06	2569.85	1487.9	998.357	604.582	957.623	2276	1878.9	1312.29	947.46
P01613		Ig kappa chain V-I region Ni	554.651	10965.3	Filtered	11437.5	945.964	7974.6	11310.5	754.695	20043.4	1158.35	217.085	9579.78	608.982	6568.45	13268.5	14757	8726.9	11953.6	679.806	9937.47	14318.1	879.856	420.787	9385.22	35991.7	751.323	939.271	852.324	8297.98	510.186	442.183	370.112	934.505	9358.71	1959.51	9719.65	12618.7	12012	1589.67	11562.2	11913.3	720.128	12242.7	10505.2	11950.1	563.738	573.362
P01614		Ig kappa chain V-II region Cum	4102.55	3871.79	5201.48	5740.77	4873.74	13970.9	5769.17	5266	43427.3	9340.51	4853.26	6054.74	7917.45	10412.4	5612.94	9548.45	10060.1	7860.45	6483.29	8569.47	15144.6	10308	5651.56	5465.52	89241.6	8419.98	5758.51	2680.43	4363.37	5494.79	6951.49	7266.32	12239.1	2727.34	4915.57	4164.07	10234.8	8604.23	6121.78	6822.93	7720.23	4249.63	7344.73	9044.2	10915.2	8900.82	5168.07
P01615		Ig kappa chain V-II region FR	873.66	516.736	Filtered	1115.29	773.394	Filtered	529.685	461.647	1308.33	438.148	433.824	2070.17	668.559	575.542	593.969	44.5142	435.957	1906.93	477.758	273.459	641.989	580.194	1548.57	476.201	514.004	754.112	883.122	375.58	1710.93	449.023	534.054	983.126	975.833	288.217	1686.22	360.923	510.011	440.913	577.347	672.523	2395.96	841.576	490.446	787.944	847.133	1818.74	826.725
P01616		Ig kappa chain V-II region MIL	119.726	85.1947	Filtered	216.207	117.97	Filtered	159.177	119.029	Filtered	74.6822	149.689	201.967	50.8474	109.569	113.519	152.517	135.868	257.024	131.459	156.302	70.7379	94.9408	286.951	194.26	Filtered	97.1456	103.07	121.413	110.776	123.19	141.966	116.218	126.988	105.785	244.341	147.607	119.398	34.996	49.4552	105.273	233.342	125.063	175.203	162.56	155.592	209.051	99.8426
P01617		Ig kappa chain V-II region TEW	301.999	293.129	Filtered	212.258	988.89	Filtered	521.639	911.284	Filtered	224.511	1297.79	732.837	364.731	506.638	304.649	Filtered	958.181	634.499	850.538	1131.75	327.713	834.672	726.974	179.826	Filtered	367.6	663.989	487.784	398.371	995.788	666.955	249.848	902.636	181.717	179.171	137.458	153.862	76.6381	71.5056	221.56	134.474	949.474	613.082	342.959	318.039	1424.65	181.647
P01619		Ig kappa chain V-III region B6	287.288	111.988	Filtered	266.1	175.74	Filtered	319.98	106.661	Filtered	300.611	165.137	475.581	200.124	228.959	193.001	905.469	127.149	354.207	226.118	216.26	198.032	204.251	558.63	311.564	Filtered	301.544	406.538	109.307	414.564	172.628	234.464	298.235	207.438	183.246	299.656	166.409	475.225	128.039	148.654	168.109	461.572	200.605	243.369	206.591	274.911	530.92	204.41
P01621		Ig kappa chain V-III region NG9 (Fragment)	265.635	618.924	Filtered	403.349	597.775	Filtered	248.89	195.957	Filtered	2137.06	419.94	531.803	3090.37	2124.11	267.088	675.671	1275.45	653.263	1270.78	1051.59	3534.85	1145.58	502.871	614.548	Filtered	1375.96	797.106	469.185	984.496	1355.37	423.389	496.734	409.664	363.371	168.21	462.757	2111.14	1348.97	1656.73	588.322	681.749	586.298	495.474	516.534	550.643	884.315	1247.72
P01623		Ig kappa chain V-III region WOL	13359.7	14002.4	31274.1	15339	12025.5	16989.8	13903.3	14582.1	27928.8	22685.2	12507.9	19787.2	27570.4	26552.2	10694.6	15492.8	19972.2	17921.9	14437.9	18038.4	35839.9	21068.6	20764.4	11952.9	37476.5	20395.7	17593.9	14664.7	20173.3	18933.6	15462.5	18691.4	18981.3	13336.7	5137.99	8041.24	18341.5	24320.2	12131.5	16719.4	10297.6	12998.1	13068.3	16779.4	22583.6	22489.8	15051.4
P01624		Ig kappa chain V-III region POM	3636.85	4645.87	Filtered	5055.96	5096.6	Filtered	5082.84	7248.23	Filtered	6186.05	304.469	3619.12	5419.02	4986.13	2218.31	1159.33	555.984	2981.82	4934.9	4899.4	6530.12	896.134	804.616	574.669	Filtered	679.241	4394.99	301.075	4989.85	4331.92	3790.99	5661.33	672.537	2923.15	641.851	922.763	8859.2	7378.41	8512.87	254.457	2996.98	3306.94	5098.46	641.731	3115.06	494.966	4882.14
P01625		Ig kappa chain V-IV region Len	25279.9	29110.2	Filtered	33741.1	28254	22930.9	21322.2	17576.6	35033.5	29048.3	29088.4	36146.7	25531.3	20809.8	28532.9	24730.2	30958.2	37937.2	28275.3	18359.3	30470.4	27476.7	35055.8	26040.6	33810.2	28393.1	30933.4	27390.4	30154.4	25744.4	21596.6	30427.7	27427.3	35950.8	43143.9	25387	24457.9	23571.9	26833.6	31975.6	33197.9	24825.2	25259.5	28884.4	35762.5	36543.1	24698.9
P01700		Ig lambda chain V-I region HA	900.046	399.301	Filtered	Filtered	453.663	Filtered	681.493	263.329	Filtered	1075.71	167.528	Filtered	3859.41	4031.04	Filtered	Filtered	386.879	78.7882	618.115	1575.85	4011.38	830.672	203.363	Filtered	Filtered	1193.59	Filtered	211.874	1908.03	780.202	625.542	383.404	Filtered	Filtered	Filtered	Filtered	3414.55	2555.3	Filtered	404.554	Filtered	Filtered	Filtered	Filtered	Filtered	550.988	904.786
P01701		Ig lambda chain V-I region NEW	232.693	1115.96	Filtered	417.449	998.622	Filtered	564.962	213.702	Filtered	4825.1	212.162	410.545	194.964	200.729	Filtered	90.8127	298.863	657.35	455.712	519.108	11354.5	266.541	369.493	276.479	Filtered	448.299	236.446	318.479	2409.7	435.872	524.301	604.315	1101.2	239.874	17.6708	46.8873	2300	8165.62	82.6635	243.659	934.223	385.201	672.175	150.846	239.35	1456.79	1334.66
P01703		Ig lambda chain V-I region NEWM	90.8397	58.694	Filtered	Filtered	Filtered	1263.25	35.2828	Filtered	Filtered	340.119	40.5048	15.6648	1664.2	1102.89	Filtered	Filtered	30.9268	41.6076	145.286	397.824	1390.16	77.9604	Filtered	Filtered	Filtered	408.216	49.2193	77.2364	1408.92	555.285	228.798	Filtered	83.7748	9.12794	Filtered	Filtered	978.773	813.581	648.476	Filtered	72.4018	Filtered	Filtered	Filtered	Filtered	131.761	712.895
P01707		Ig lambda chain V-II region TRO	90.1129	181.497	Filtered	132.142	120.969	Filtered	183.111	157.834	Filtered	78.8257	107.086	91.3852	249.881	335.017	202.417	52.6802	137.294	118.175	139.518	191.097	343.509	92.641	141.435	95.42	Filtered	234.676	97.6815	146.225	250.509	179.131	191.192	230.214	122.318	117.386	271.714	166.069	311.002	272.978	367.523	207.255	115.053	189.773	288.247	249.728	74.9347	296.089	122.541
P01708		Ig lambda chain V-II region BUR	1023.55	678.413	Filtered	870.879	512.802	Filtered	969.119	958.979	Filtered	543.351	766.985	768.529	283.507	1271.29	1312.79	797.019	808.592	910.388	502.65	1120.5	884.448	510.893	852.204	528.711	3170.3	1295.99	588.546	828.579	715.803	419.18	1410.99	1226.2	828.664	845.94	1354.61	356.303	1592.47	935.823	1724.41	768.524	743.673	515.043	1813.16	1345.15	823.94	705.302	523.346
P01709		Ig lambda chain V-II region MGC	47.5233	Filtered	Filtered	34.4941	Filtered	Filtered	25.5599	21.0774	Filtered	44.9534	12.6196	Filtered	Filtered	21.8493	55.2367	92.7593	Filtered	34.8357	Filtered	20.9715	16.1428	36.7476	37.6407	Filtered	Filtered	35.5905	67.9744	10.4384	Filtered	Filtered	25.8737	33.4905	48.5591	Filtered	37.5435	Filtered	Filtered	15.5155	81.2973	25.6099	18.0612	Filtered	57.8958	19.4146	65.7953	39.9325	Filtered
P01713		Ig lambda chain V-II region NIG-58	664.401	394.179	Filtered	606.672	186.453	Filtered	563.732	561.028	Filtered	741.84	483.973	1171.49	77.3533	415.977	399.516	Filtered	487.81	1215.97	179.745	459.207	272.655	660.06	1087.98	183.949	Filtered	595.795	809.438	497.081	839.169	156.082	557.318	407.799	822.779	674.737	Filtered	Filtered	557.55	385.633	742.93	425.561	934.197	197.78	545.479	611.502	1190.57	1116.74	Filtered
P01714		Ig lambda chain V-III region SH	5141.4	9453.1	Filtered	7659.29	8390.74	1978.74	7071.59	8670.73	4842.01	5861	11176.2	6846.87	7727.69	7570.67	7719.83	3206.85	7887.78	7578.76	8266.92	8920.48	9078.09	5518.13	8779.16	5949.81	6492.92	7522.91	5818.81	11960.8	7855.69	5740.73	7583.71	7118.41	6333.21	8213.02	2549.91	4764.12	9696.88	8137.87	5133.09	9909.73	7493.66	7103.43	9446.63	9786.21	6253.57	8748.38	6809.15
P01717		Ig lambda chain V-IV region Hil	13210.4	13619.8	Filtered	14087.8	16156.9	4030.24	18615.9	14213.3	4786.88	11443.6	13154	13009	7094.65	8865.74	10149.4	11254.8	11302.8	12649	16117.5	8361.22	6795.58	11837.6	12242.5	1081.64	12859.4	14821.8	10042.3	10111	7754.22	6669.92	9787.7	14712.5	8364.51	11043.4	1342.9	20093.7	11719.5	6718.81	7802.98	12138.7	5429.31	13864.2	19770.3	13580.1	11952.5	8268.52	6899.72
P01719		Ig lambda chain V-V region DEL	390.498	684.568	Filtered	264.58	108.721	Filtered	624.352	474.049	Filtered	116.151	600.477	198.773	85.4392	397.154	527.591	134.132	545.162	186.113	187.693	423.784	336.004	127.338	187.209	130.003	Filtered	394.024	92.9751	699.213	191.79	84.3756	533.207	380.16	101.065	685.078	228.304	300.86	534.26	417.08	72.6041	436.294	292.308	110.563	638.992	362.863	139.021	177.007	94.5512
P01721;P06317		Ig lambda chain V-VI region AR;Ig lambda chain V-VI region SUT	146.907	106.894	Filtered	274.676	154.546	Filtered	116.684	161.728	Filtered	122.42	306.8	282.949	110.553	93.696	267.254	354.169	255.046	295.192	182.712	134.443	116.596	169.439	261.152	248.217	Filtered	211.033	215.822	299.578	133.835	144.08	171.205	272.801	169.472	461.424	435.575	187.683	183.321	160.771	137.236	333.872	363.389	205.779	251.949	269.237	213.866	221.038	166.596
P01742;P01761;P06326		Ig heavy chain V-I region EU;Ig heavy chain V-I region SIE;Ig heavy chain V-I region Mot	541.078	534.249	Filtered	94.0915	18.8789	Filtered	115.927	Filtered	Filtered	142.966	Filtered	48.2526	Filtered	Filtered	Filtered	Filtered	Filtered	125.91	16.5601	718.787	Filtered	516.909	Filtered	583.072	Filtered	533.3	484.022	406.195	Filtered	Filtered	Filtered	Filtered	Filtered	303.851	Filtered	263.757	1457.96	838.026	Filtered	561.779	75.7722	632.993	695.572	Filtered	300.324	Filtered	19.1249
P01743		Ig heavy chain V-I region HG3	682.94	1213.5	Filtered	759.831	1385.65	1416.05	1119.47	1774.71	Filtered	1056.78	1401	1790.72	1554.99	2095.1	2263.16	1921.01	2353.61	1844.25	2278.69	2147.02	2231.55	1857.59	1190.53	1686.38	4454.72	1387.39	1463.23	957.513	833.442	2308.38	2199.85	1474.9	1002.17	4323.9	2182.97	2449.61	1434.27	1891.78	2113.78	1103.29	1319.17	1614.85	1319.78	1263.12	1152.69	982.416	1925.46
P01762		Ig heavy chain V-III region TRO	2262.39	1550.56	Filtered	6553.06	1544.68	Filtered	2253.44	1742.33	Filtered	4356.99	216.885	6629.34	Filtered	3369.54	307.065	2328.46	2499.38	6018.27	174.431	4396.81	Filtered	Filtered	3687.31	2731.29	Filtered	2179.56	2661.37	2748.74	1734.98	1265.68	4354.58	3643.57	5455.64	2709.52	2328.14	2595.25	4118.44	2146.2	1290.74	2830.79	1277.16	1945.49	5624.95	2214.18	352.579	6448.16	2656.79
P01763		Ig heavy chain V-III region WEA	1356.39	1257.13	Filtered	1841.97	1140.14	Filtered	562.049	843.152	Filtered	2017.89	3272.84	613.088	1574.1	1119.96	2175.6	1759.98	929.494	2404.51	900.412	1079.25	4831.36	1873.24	3293.93	753.259	Filtered	968.266	466.217	526.068	1195.57	325.373	306.201	2564.81	1595.96	1127.92	1839.03	1231.66	959.44	1682.88	2564.41	2507.76	1150.91	912.467	1612.7	1184.51	2139.67	888.581	1481.7
P01764		Ig heavy chain V-III region VH26	1364.28	1579.26	Filtered	1863.56	1848.9	1874.07	1944.13	1055.32	3515.74	1243.85	1657.7	1337.14	1707.61	1438.1	1194.04	709.687	1763.62	1130.67	1733.95	1571.71	1490.31	1765.9	1297.14	1370.84	6359.68	1592.85	739.143	874.591	2385.69	1478.77	1128.82	1586.73	2126.13	2764.25	490.815	483.802	1453.65	2021.18	1707.07	1605.1	1011.05	1395.04	1009.64	1331.5	1474.54	1400.84	1037.3
P01765		Ig heavy chain V-III region TIL	1492.43	2850.16	Filtered	1106.23	1243.09	8349.59	1721.77	1505.71	9081.23	2038.14	1408.94	970.004	3811.67	3072.16	664.657	2497.58	1477.17	1062.76	976.788	1622.39	3318.53	2535.33	881.551	1118.44	8316.85	1095.68	2039.96	1703.71	2947.11	1268.48	1620.08	981.711	1678.03	1014.54	1146.27	2199.32	2625.17	1538.05	3141.02	1620.67	1453.47	2101.71	1999.29	869.171	1668.56	2160.31	3901.33
P01766		Ig heavy chain V-III region BRO	2247.22	2206.56	Filtered	1387.31	1909.35	23836.6	1413.07	1559.34	53925.7	3923.64	1234.94	1866.63	7072.98	5383.2	1483.23	1383.65	1295.18	1785.18	2555.29	2677.43	8704.86	2692.54	2447.53	2586.81	35037.9	2109.57	1891.81	1285.36	4050.2	2821.53	1059.58	1968.21	1750.09	3242.64	2402.09	1414.56	4675.19	6041.93	6066.19	2130.17	2345.77	1369.16	1660.24	1134.5	1900.33	2199.45	3446.15
P01767		Ig heavy chain V-III region BUT	730.171	939.684	Filtered	1876.47	662.923	8100.47	1340.88	402.486	3941.93	1025.81	665.992	1437	678.2	1167.97	538.721	2028.48	943.547	2354.46	1484.4	1235.93	818.023	794.217	2379.71	987.334	Filtered	621.346	809.879	874.611	2079.21	659.615	1299.7	535.483	780.934	623.647	1462.87	2420.07	1447.35	437.413	1656.42	820.46	2338.88	732.021	1452.34	555.063	899.303	2475.99	1163.4
P01770		Ig heavy chain V-III region NIE	186.132	513.963	Filtered	91.6494	192.676	Filtered	415.39	351.011	Filtered	90.3001	323.411	342.596	626.058	481.775	171.016	297.186	150.27	463.919	350.014	88.5548	1524.49	236.447	502.505	115.861	2799.44	109.349	168.263	160.415	1424.57	184.282	251.376	199.917	508.806	99.6172	1073.99	79.5752	578.305	404.582	752.341	59.8547	493.648	297.066	459.289	276.993	169.538	1302.78	531.139
P01771		Ig heavy chain V-III region HIL	730.315	Filtered	Filtered	709.657	656.231	Filtered	769.199	1417.04	Filtered	Filtered	434.612	786.645	Filtered	Filtered	1404.59	2172.06	1166.5	1107.16	830.971	2810.07	Filtered	702.117	983.639	Filtered	Filtered	398.915	630.207	Filtered	1012.99	698.016	911.298	2086.25	226.895	7116.84	328.384	3289.51	Filtered	622.138	Filtered	864.836	Filtered	448.914	535.901	505.787	284.343	Filtered	734.606
P01772		Ig heavy chain V-III region KOL	1457.95	1341.81	Filtered	549.413	720.179	4951.92	506.387	563.89	5483.19	1108.4	1041.44	406.263	1014.13	2172.02	1185.97	819.208	2706.99	942.137	909.838	1623.61	1903.9	705.167	1124.77	1446.62	7975.39	971.471	1121.59	1562.91	1431.1	877.112	1040.39	671.552	703.547	1744.68	2270.75	2521.66	1619.86	433.387	850.124	2901.99	1236.69	1015.59	2381.04	1523.93	402.475	1319.7	787.958
P01775		Ig heavy chain V-III region LAY	5870.11	6858.17	Filtered	8130.04	6768.49	1800.37	7734.67	5083.17	5733.21	5197.13	15846.5	8030.04	4819.36	6473.59	4476.81	8878.56	6952.12	9086.99	10457.6	6706.85	3198.7	5489.83	8682.39	8227.18	6293.87	4678.49	8012.61	10943.5	6579.68	6046.04	6679.04	4620.69	6256.1	12245.9	9352.09	7707.19	7168.82	2780.48	7470.79	6936.86	10108.7	7665.01	8869.85	4189.46	5670.64	8205.42	5121.32
P01776		Ig heavy chain V-III region WAS	70.9308	169.047	Filtered	Filtered	97.575	Filtered	Filtered	Filtered	Filtered	55.9314	76.0127	20.3899	99.3736	Filtered	Filtered	88.0539	72.3791	129.71	89.8502	Filtered	162.05	Filtered	Filtered	Filtered	Filtered	Filtered	Filtered	158.041	87.5315	117.655	98.6523	Filtered	Filtered	68.0514	Filtered	Filtered	127.211	175.241	100.334	69.6976	102.776	Filtered	Filtered	Filtered	47.2091	Filtered	114.641
P01778		Ig heavy chain V-III region ZAP	Filtered	Filtered	Filtered	Filtered	44.7312	Filtered	Filtered	Filtered	Filtered	Filtered	Filtered	Filtered	Filtered	Filtered	Filtered	Filtered	Filtered	Filtered	Filtered	Filtered	Filtered	Filtered	Filtered	Filtered	Filtered	Filtered	Filtered	Filtered	Filtered	54.8214	Filtered	Filtered	Filtered	Filtered	62.0643	Filtered	Filtered	Filtered	63.0783	Filtered	Filtered	Filtered	Filtered	Filtered	Filtered	Filtered	Filtered
P01780		Ig heavy chain V-III region JON	529.709	554.18	Filtered	671.73	693.866	Filtered	330.59	438.639	Filtered	871.843	729.854	649.512	336.665	394.497	456.638	1347.7	441.749	476.119	745.29	279.105	381.946	824.45	1709.64	562.009	Filtered	411.391	1000.61	875.357	406.09	894.297	374.742	365.898	960.712	431.723	1923.5	1026.62	781.476	513.562	593.122	811.319	1668.92	514.881	1544.96	706.874	454.096	1832.71	439.949
P01781		Ig heavy chain V-III region GAL	5010.06	3635.17	Filtered	4233.81	2530.74	9734.04	3537.37	3554.47	18851.7	7772.93	4615.1	4485.21	6474.49	6323.62	3658.66	3192.58	6394.58	4735.07	5707.62	5231.96	6742.14	8474.51	4832.31	1956.06	32662.2	4730.06	7713.56	4533.32	5061.47	4955.91	4800.42	4068.56	5945.15	6067.88	2675.66	963.343	5926.24	4186.31	8327.55	5654.82	3803.37	4434.82	5009.87	4527.61	6497.38	5827.49	4533.1
P01824		Ig heavy chain V-II region WAH	Filtered	34.8327	Filtered	Filtered	Filtered	Filtered	Filtered	Filtered	Filtered	Filtered	Filtered	44.9719	Filtered	Filtered	Filtered	Filtered	40.3803	23.0584	17.1161	Filtered	Filtered	Filtered	26.8183	Filtered	Filtered	Filtered	Filtered	28.8442	25.4392	Filtered	Filtered	Filtered	Filtered	Filtered	Filtered	Filtered	Filtered	Filtered	17.6976	Filtered	Filtered	Filtered	Filtered	Filtered	Filtered	22.1729	Filtered
P01825		Ig heavy chain V-II region NEWM	338.219	382.019	Filtered	431.995	322.085	Filtered	299.215	365.948	Filtered	296.531	566.734	291.78	326.901	426.631	248.049	222.516	262.35	179.482	367.418	454.412	529.904	270.59	325.901	64.8884	Filtered	534.414	192.715	497.089	284.039	297.636	433.062	530.32	236.443	418.262	575.663	417.394	563.741	493.792	241.069	641.75	171.595	225.654	411.588	323.18	309.209	244.968	265.762
P01833	PIGR	Polymeric immunoglobulin receptor	281.984	117.375	Filtered	553.918	238.67	Filtered	Filtered	164.081	Filtered	399.174	256.147	415.993	168.991	234.812	328.325	Filtered	387.288	392.843	247.951	225.812	550.242	370.37	358.277	125.37	Filtered	381.459	380.29	197.827	274.65	245.849	252.152	683.166	141.812	Filtered	Filtered	116.152	336.376	807.747	62.8736	392.385	167.194	107.786	207.083	366.586	375.714	364.633	132.841
P01834	IGKC	Ig kappa chain C region	6321.03	24403.4	18403.3	12926.6	18069	61618.3	22174.6	14189.1	131512	15937.5	7447.86	9104.22	29457.6	28105.2	22828.8	25746.4	7763.44	19092.7	21099.2	19115.1	30715.6	8150.81	18658.3	18375.3	177092	11359.6	7577.75	6281.8	29912.5	16900.7	9397.02	7564.6	6207.9	16030.2	19824.1	18164.6	16509.7	26963.9	3594.62	6873.43	22833.8	8227.83	7356.13	3761.08	8581.6	29415.9	23278.2
P01854	IGHE	Ig epsilon chain C region	Filtered	Filtered	Filtered	Filtered	Filtered	Filtered	Filtered	35.5187	Filtered	Filtered	Filtered	Filtered	Filtered	Filtered	39.4233	Filtered	Filtered	11.5927	Filtered	Filtered	Filtered	Filtered	15.6267	Filtered	Filtered	14.785	Filtered	9.56033	7.5	Filtered	Filtered	Filtered	Filtered	Filtered	25.807	6.2036	Filtered	Filtered	Filtered	Filtered	47.2015	Filtered	Filtered	Filtered	Filtered	Filtered	Filtered
P01857	IGHG1	Ig gamma-1 chain C region	13818.7	16343	Filtered	17010.9	11392.4	34519.7	15502.4	13528.6	45065.6	9621.2	17828	18490.5	9772.72	11174.3	14732.3	10944.8	20980.5	21255.9	15886.5	18271	22794.8	17946.9	18280.9	10800.9	111176	17342.2	16496.6	13451	9072.09	16010.3	17213.7	19219.4	10263.8	18556.7	8658.41	3203.49	10837.6	16152.3	13708.2	18524.2	17767.4	13740.2	17305.9	19997.6	19150.2	20705.9	6554.69
P01859	IGHG2	Ig gamma-2 chain C region	15751.8	16201.7	28543.6	19945.7	17216.2	47777.1	31338.2	13725.2	77093.7	30142.6	20904.1	38006.9	126226	105594	25906.7	36598.2	62547.2	22398.7	41914.2	51441.5	94693.1	34770.4	37952.7	7324.69	472628	32145.8	28772.5	17917.3	20002.8	50675.9	26006.5	35877.8	21442	13567.8	31430.7	32433.9	55106.6	19724.7	58051.4	23792.3	34465	37083.9	41614.4	20092.6	40291.4	69690.9	58895.8
P01860	IGHG3	Ig gamma-3 chain C region	9307.56	10497.2	Filtered	11067.8	12359.8	14124.3	15351.5	11307	15206.7	9115.52	11613.6	11058.8	12897.9	15768.6	13439.4	16087.5	11372.6	13509.2	13678.8	16049.4	10258	11142.4	12139.7	15344.9	59323.2	11424	11338.8	9524.07	9931.98	12131.3	17130.3	10909.8	12568.8	13524.5	15985.4	14479.1	17560.5	10023.9	9882.09	10965.9	15713	12457.1	17032.6	10836.8	12860.9	12577.5	3135.62
P01861	IGHG4	Ig gamma-4 chain C region	2240.36	1220.38	Filtered	401.742	1213.37	4325	14204.1	1283.77	20443.9	491.272	1555.16	6071.54	15878.5	1177.16	2890.34	3332.62	1683.71	7398.09	2138.21	1324.43	2044.15	3423.84	6902.24	4778.08	Filtered	3420.5	3824.35	705.154	3407.83	2571.37	1462.76	1608.12	3855.98	1481.57	3414.74	5546.89	16431.4	621.166	1611.32	10291.2	5702.1	2320.08	1619.56	1845.42	3670.11	6230.5	2011.16
P01871;P01871-2	IGHM	Ig mu chain C region;Isoform 2 of Ig mu chain C region	40896.2	48124.5	19485.6	70970.9	48136.6	125540	36619.8	56235.9	149483	42542.9	26302.8	41745.7	46612.5	42428.6	53864.5	22986.3	44392.1	48629	55680.7	41363.9	108991	46981.9	45421.2	40185.9	289891	61260.1	39300.6	58332.3	54621.9	26232.4	27214.3	54650.9	46094	32715.3	36380	20387.8	41045.2	69304.7	31173.6	29327.5	65338.9	54042.7	39409.9	60292.4	34738.2	65169.4	49193.8
P01876	IGHA1	Ig alpha-1 chain C region	13426.3	8352.42	27610.3	8799.66	8752.89	64644.2	11524.1	6279.76	97925.9	11617.8	12971.6	12959.8	40667.7	31095	5910.69	9747.38	11764.4	14007.9	16952.8	26468.9	35978.6	15074	13434.4	10406.2	273661	6938.57	12036.9	5663.72	13476.5	17984	15398	13366.5	10560.2	10951.7	10157.5	11669	20723.6	14663.4	10286.7	11718.9	9155.88	11707.7	14560.2	9895.03	13496.1	18544.3	19192.5
P01877	IGHA2	Ig alpha-2 chain C region	15520.2	19406.4	24850.1	20232.2	23012.1	28846.2	18515.8	15805.9	55578.3	14197.2	21125.2	22204.5	23593.3	28138.2	11864.8	15029.9	22017.2	21854.9	25256.7	25173.3	22597.4	18884	21841.9	16549.1	148256	16720.2	15687.9	16602.3	22174.5	21378.6	22434.7	17508.9	15413.7	16355.5	27333.5	15577.4	26534.1	15888.6	15598.9	17353.9	20926.5	18183	22486.2	17915.2	18501	27211.8	18073.7
P01880;P01880-2	IGHD	Ig delta chain C region;Isoform 2 of Ig delta chain C region	1266.06	1489.73	Filtered	2249.89	964.214	Filtered	Filtered	2679.66	Filtered	2478.18	1250.96	2126.58	794.689	Filtered	2543.74	3651.34	2632.29	1486.83	1068.45	Filtered	4608.31	3430.7	2715.63	654.457	Filtered	3157.74	6614.82	1417.77	2448.87	759.55	Filtered	3103.06	4108.46	3059.31	1511.93	588.356	Filtered	2524.16	2346.92	2646.4	2870.9	526.253	Filtered	2937	3743.35	2819.58	877.908
P01889;P18463;P30460;P30462;P30475;P30480;P30486;Q29718;Q29836;Q31610;Q95365	HLA-B	HLA class I histocompatibility antigen, B-7 alpha chain;HLA class I histocompatibility antigen, B-37 alpha chain;HLA class I histocompatibility antigen, B-8 alpha chain;HLA class I histocompatibility antigen, B-14 alpha chain;HLA class I histocompatibility antigen, B-39 alpha chain;HLA class I histocompatibility antigen, B-42 alpha chain;HLA class I histocompatibility antigen, B-48 alpha chain;HL…	112.38	26.8025	Filtered	32.6531	34.8883	Filtered	43.0153	50.6889	Filtered	17.517	Filtered	Filtered	36.6081	Filtered	23.3362	58.7854	21.1694	25.768	36.0135	26.1823	22.2474	43.2393	23.8974	36.6887	Filtered	16.5281	46.7343	12.265	19.0765	27.3775	38.8347	26.1903	16.5345	110.506	Filtered	31.9051	29.3768	Filtered	36.9266	14.898	30.7157	18.3271	20.8948	38.7339	54.8607	27.3138	46.2988
P01891;P01892;P04439;P05534;P10314;P10316;P13746;P13746-2;P16188;P16189;P16190;P18462;P30443;P30447;P30450;P30453;P30455;P30456;P30457;P30459;P30508;P30512;Q29960;Q29960-2;Q95604	HLA-A;HLA-A;HLA-A;HLA-A;HLA-A;HLA-A;HLA-A;HLA-A;HLA-A;HLA-A;HLA-A;HLA-A;HLA-A;HLA-A;HLA-A;HLA-A;HLA-A;HLA-A;HLA-A;HLA-A;HLA-C;HLA-A;HLA-C;HLA-C;HLA-C	HLA class I histocompatibility antigen, A-68 alpha chain;HLA class I histocompatibility antigen, A-2 alpha chain;HLA class I histocompatibility antigen, A-3 alpha chain;HLA class I histocompatibility antigen, A-24 alpha chain;HLA class I histocompatibility antigen, A-32 alpha chain;HLA class I histocompatibility antigen, A-69 alpha chain;HLA class I histocompatibility antigen, A-11 alpha chain;Is…	114.839	46.4628	Filtered	91.9018	71.4496	805.618	Filtered	43.2959	Filtered	25.042	88.525	57.5536	34.3722	Filtered	86.449	126.798	40.5506	76.514	54.0653	34.0845	76.7615	46.1924	86.3979	136.885	Filtered	62.8157	58.0413	62.6787	51.5871	41.1383	Filtered	49.4493	32.3889	64.1745	167.082	62.2287	Filtered	44.0403	37.587	61.2738	69.8749	50.6276	38.078	100.487	60.6188	63.5885	91.6119
P02042	HBD	Hemoglobin subunit delta	81.1639	Filtered	Filtered	49.5998	16.4581	Filtered	39.9501	Filtered	Filtered	26.6806	43.1196	Filtered	72.397	63.5661	27.446	56.2019	255.594	40.8708	111.179	126.685	200.37	93.1231	170.082	172.579	3342.18	225.633	156.46	184.307	27.409	75.6525	108.268	20.3525	Filtered	56.4939	88.835	97.9154	58.3912	35.4036	31.7615	90.2885	26.4706	93.6249	37.7257	96.5428	9.08461	96.9779	57.2741
P02533	KRT14	Keratin, type I cytoskeletal 14	331.461	240.835	Filtered	349.247	248.322	Filtered	303.653	403.03	Filtered	211.008	459.459	412.197	319.685	320.871	932.01	446.514	594.126	634.721	333.102	360.068	211.456	306.854	303.706	382.211	Filtered	339.243	243.698	239.725	301.917	357.213	341.897	337.208	458.777	410.501	459.472	443.758	282.849	216.803	268.104	319.869	420.972	238.824	316.453	289.137	343.65	333.811	334.633
P02538	KRT6A	Keratin, type II cytoskeletal 6A	1855.61	1290.86	Filtered	1885.76	1958.47	Filtered	1765.48	1833.05	1702.86	1167.78	1488.1	2226.04	1018.02	1423.08	2760.38	2125.86	2518.95	3084.13	1170.78	2030.06	1165.99	1502.86	1885.49	2469.65	1757.57	2135.93	1575.04	1463.85	2156.35	1729.78	2549.26	1511.34	1904.44	1499.44	4002.15	1720.75	1745.65	1052.15	1565.46	1853.75	2061.23	1485.84	1803.28	1848.88	2285.71	1682.96	1444.71
P02647	APOA1	Apolipoprotein A-I	25453.1	42494.5	90250.5	45585.9	42069.2	80149.3	45148.4	42252.4	109899	44421.2	33023.7	36727.4	48464	42158.7	39894.3	47989	34138.9	35803.9	36204.8	30381.1	53038.4	28882.8	36186.2	36140.8	166145	35890.5	30062.3	39434.5	41023.2	35882.7	35139.4	36492.9	36070.7	36498.7	46242.1	41561.5	41050.9	36242.7	35016.2	32254.3	33234.2	30977.8	33168	35218.6	29825	35614.1	34971.6
P02649	APOE	Apolipoprotein E	9436.16	13880.3	4633.58	8588.86	13193.6	5470.17	13254.8	7662.73	5590.82	10375.2	13085.1	11646	13748.9	17883.1	10114.9	2980.33	14738.7	10650.2	12647.9	15112.2	17379.5	9561.58	11719.9	10524.3	35554.9	12343.4	8317.98	9873.05	12804.4	11751.9	13494.4	11038.4	8444.82	7207	936.781	8688.54	18180.9	14479.8	8930.77	11825.1	11668.3	12553.9	14997.2	11580.7	9127.64	16737	13452.8
P02652	APOA2	Apolipoprotein A-II	13317.1	21376.2	Filtered	30211.5	15678.4	3970.71	21296.7	19588.7	2514.7	17572.7	17121	21221.5	20247	19264.1	13513.3	17533.1	20210.9	19913.1	20803.3	14126	18553.2	14976	21808.5	15899.3	28337.5	22401	18374.7	19447.9	21471.6	16952.1	20877.6	18409.4	22627.3	24305.3	816.202	12943.1	22249.4	17216.3	10091.7	19261.2	19063.2	12877.8	14734.6	16594.2	11722.2	20270.5	16901.4
P02654	APOC1	Apolipoprotein C-I	4342.79	9040.44	Filtered	6338.91	7277.87	6569.43	11172.5	7599.33	6908.34	5934.37	5306.27	7031.9	9245.13	9834.14	5005.34	2847.73	7101.99	6306.72	5844.16	5013.88	6475.61	4030.54	6363	5720.92	26887.2	8387.25	4720.46	7303.45	8513.72	6663.67	6795.01	7147.25	4103.56	4811.97	7153.16	3340.94	11329.2	7377.54	4551.85	8297.25	4952.75	7301.2	7543.94	5690.01	3365.08	6304.76	7768.98
P02655	APOC2	Apolipoprotein C-II	1726.15	3187.65	Filtered	4275.08	1873.52	Filtered	3097.71	4504.02	Filtered	1251.92	5877.86	4586	2103.77	1688.3	3913.43	1825.53	4062.78	5114.04	2536.98	2736.28	Filtered	864.857	5556.36	2702.23	Filtered	4559.4	2193.66	5620.93	3305.69	2277.73	2111.26	4453.44	1296.16	5612.75	940.778	3178.15	3076.53	3219.52	890.798	3203.55	4885.75	2751.98	2705.94	7979.26	1101.44	6352.35	3139.9
P02656	APOC3	Apolipoprotein C-III	1162.18	973.016	Filtered	220.357	620.943	2078.83	440.774	963.627	2143.6	1556.04	697.819	1860.76	1296.41	2006.44	929.742	Filtered	1151.66	633.018	1498.83	3060.55	3256.84	566.667	330.111	70.4478	13318	935.889	841.053	1659.91	1305.44	3707.34	806.182	1195.8	2140.87	810.492	1809.53	89.6301	1364.44	1089.53	1473.31	353.057	703.495	1458.56	1111.68	1021.91	605.992	2943.21	1556.26
P02671;P02671-2	FGA	Fibrinogen alpha chain;Isoform 2 of Fibrinogen alpha chain	18158	17392.6	20276.9	20887.8	19977.6	2274.97	17470.8	19372.3	23148.9	20922.6	18383.3	21022.7	22187.4	22852.3	15976.5	17276.9	22145.9	19900.3	20633.7	18870.4	31113.7	23342.5	22152.6	13736.1	85623.3	25686.9	23759	18787	16367.4	19698.6	24154.4	24659.2	24300.4	21825.8	22781.9	14976	25489.9	18481.8	16043.4	21545.4	16477.4	18790.1	21949.4	21574.8	27594.5	20544.5	18201.4
P02675	FGB	Fibrinogen beta chain	13562.2	15043.8	19230.8	15942	22121.9	26131.4	15113	11406	40718.2	30076.8	5023.67	8629.49	30613.8	29530.1	7190.31	9193.59	11464.4	7677.45	11488.2	13120.1	24787.1	16470.3	8295.83	8964.37	137080	13271.2	18110.6	19415.8	21725.9	14498	11684.6	9755.7	19270.9	6951.23	8138.61	8436.39	20765.7	19467.1	16560.8	14552.3	9856.22	13115.8	13860.4	9127.68	13937.2	13613.1	21990.4
P02679-2	FGG	Isoform Gamma-A of Fibrinogen gamma chain	11335	20761.9	15176.3	16613.8	24658.1	27542.5	21139.5	14351.4	34433.1	26225.7	12175.5	14334	17520.1	17393.7	21275.2	20724.8	22657.7	23023.6	14438	13652	22050.4	18459.9	12069	21001.5	104583	17936.3	28257.5	21883.3	21040	14948.1	24353	16195.3	16847.4	18617.8	18354.3	24390.9	17681.4	16357.3	17050.8	14869.2	13589.5	22526.6	24034	25279.2	19286.5	13826	15963.8
P02730	SLC4A1	Band 3 anion transport protein	115.118	Filtered	Filtered	Filtered	Filtered	Filtered	Filtered	Filtered	Filtered	Filtered	7.75641	55.1368	55.7166	15.3054	28.0199	69.6754	73.3077	82.4924	168.28	Filtered	43.0842	134.941	108.85	25.6949	Filtered	52.9345	106.889	3.37894	Filtered	74.8253	125.198	10.2526	Filtered	Filtered	Filtered	Filtered	Filtered	Filtered	51.6374	108.722	Filtered	155.847	19.305	81.4018	Filtered	83.7694	60.2129
P02741	CRP	C-reactive protein	682.689	139.389	Filtered	Filtered	275.716	Filtered	154	272.271	1882.37	4369.25	119.793	109.238	403.261	101.413	240.451	2792.35	269.493	132.013	373.445	120.073	592.094	5246.35	153.676	126.869	Filtered	410.906	4203.11	66.5933	60.5653	295.958	169.483	414.348	1761.07	283.397	Filtered	185.096	118.55	486.202	3973.44	177.832	Filtered	163.673	30.1675	272	2883.25	97.7806	233.727
P02743	APCS	Serum amyloid P-component	5966.17	12118.4	Filtered	5952.83	8895.25	6786.33	10039.1	6754.11	7660.87	13348.8	8457.87	5981.84	12755.5	11664	11012.8	8293.31	11945.8	5881.87	7986.18	9477.52	14209.9	11239.5	5438.57	6762.06	26745.3	11066.6	9641.7	9357.56	6250.2	9424.24	10090.1	8288.57	9858.18	13891.3	3999.49	7436.03	12464.4	12908.2	10617.8	12683.2	5148.04	7788.48	8866.24	7883.76	9224.6	6296.14	7586.49
P02745	C1QA	Complement C1q subcomponent subunit A	533.418	1419.79	Filtered	1063.5	891.4	Filtered	1586.21	585.311	Filtered	744.19	841.332	995.653	1356.74	1052.66	960.488	375.302	1157.79	1079.38	963.614	1260.99	1116.61	300.995	1164.17	1630.07	8651.19	651.113	367.427	750.245	1333.21	1183.47	1279.31	1183.54	890.017	576.494	954.482	672.923	1273.48	624.949	583.658	618.291	1311.73	1700.63	2067.25	719.002	1166.09	1902.3	1830
P02746	C1QB	Complement C1q subcomponent subunit B	2588.21	3301.7	Filtered	4242.63	3843.64	890.833	4137.71	2755.01	2132.92	2508.93	2396.4	2923.95	2434.88	2851.61	3032.28	2871.63	2938.72	3781.24	2966.74	3109.44	3086.42	2133.83	3111.85	4555.81	9119.33	2674.13	2402.83	3025.46	3064.89	2770.38	3653.29	2811.93	2173.42	2823.3	3958.15	4188.49	3479.6	2796.27	2154.97	2801.77	3631.79	4184.31	3844.21	3061.41	2496.51	3168.78	3260.51
P02747	C1QC	Complement C1q subcomponent subunit C	6683.02	6656.35	Filtered	5879.21	6155.53	4167.74	9056.62	4693.44	6127.16	4178.77	6131.67	8690.61	10025.4	8813.64	3058.51	6450.5	8473.38	6571.29	7985.84	8949.14	8546.24	5366.78	6536.28	9104.3	21623.7	7227.25	6287.52	5668.65	6411.93	7847.11	10584	5899.45	5826.25	6374.28	4379.58	9701.73	10703.2	6016.21	7332.32	8239.25	5853.28	8206.6	9764.17	4171.87	5683.06	6015.05	8837.55
P02748	C9	Complement component C9	5193.91	4484.41	Filtered	5584.5	5505.95	2734.95	6473.2	6759.64	3224.28	11417.4	4104.62	5049.22	4057.18	5454.48	6926.81	11859.5	4505.59	5689.93	5503.57	6316.85	7601.91	12054.5	5135.82	6368.95	5084.34	6863.46	10738.8	4785.21	5008.9	4642.85	5591.33	5132.75	10320.4	4083.02	5925.24	5980.93	6564.16	4840.74	11107.8	4488.04	6201.17	6023.11	6593.67	6650.4	9802.6	6075.72	5701.15
P02749	APOH	Beta-2-glycoprotein 1	10186.8	6315.49	Filtered	14124.6	10595.5	1575.8	9151.63	8235.59	Filtered	13474.3	7773.44	7926.6	7969.28	14986.1	5424.09	2775.75	9004.1	8458.35	5525.55	9174.53	18723.8	9139.6	6370.3	5510.61	Filtered	16284.9	11378.7	10463.6	10365.2	6776.14	8837.11	10034.7	9623.68	7989.82	5423.88	3130.21	15904.3	11652.6	4814.8	14438.1	6156.82	5644.65	8436.06	8324.51	4124.16	10480.7	6554.33
P02750	LRG1	Leucine-rich alpha-2-glycoprotein	1257.64	1517.71	Filtered	1279.81	1984.45	3456.54	1970.96	2154.01	Filtered	3811.22	1310.58	1106.89	2005.53	1369.64	1722.4	4664.23	1055.47	994.536	1854.23	1507.51	2528.92	2806.49	1123.43	1666.49	Filtered	1913.06	3124.05	1247.38	1191.38	1428	1394.99	2161.96	2081.44	803.53	1772.18	2315.65	1871.19	2093.99	3415.27	870.237	762.271	1949.5	1264.98	2130.57	2561.99	1350.23	2387.89
P02751;P02751-3	FN1	Fibronectin;Isoform 3 of Fibronectin	6307.34	6489.96	3763.61	7735.73	9485.56	5097.38	10378.9	6649.47	7621.53	11187.6	4908.16	7729.21	12055.7	13082.4	6034.65	6434.88	8256.9	6137.05	6218.77	8512.23	10121.8	6690.71	5176.46	3643.86	13888.4	5583.88	5975.62	6138.21	9873.34	8773.12	9070.93	8366.33	9561.59	9850.59	7267.93	7449.93	13987.8	9811.53	8172.21	10294.1	3779.29	8415.65	10939.3	9332.74	9705.6	8947.74	9587.3
P02753	RBP4	Retinol-binding protein 4	1968.25	3972	Filtered	6055.07	3586.55	5194.2	3951.43	2855.57	9755.11	2467.38	4430.53	3601.32	3032.93	2781.98	3893.27	9323.77	3476.94	3680.61	3361.43	2850.82	2963.47	2318.15	3555.66	4082.76	8801.75	2617.23	2423.83	3470.9	3378.89	3142.27	3892.87	3186.7	2163.63	5102.71	8838.64	4704.74	3649.9	1831.43	1905.99	4813.51	4266.16	3511.46	3673.2	3932.76	2225.12	2785.88	2763.83
P02760	AMBP	Protein AMBP	4344.76	7365.71	Filtered	4607.36	5283.12	6625.35	8720.12	6666.12	8596.89	4053.58	4915.91	5730.44	5144.54	6378.02	9055.61	6769.97	7064.21	7305.95	6176.65	6374.83	9850.18	5561.28	7930.28	7097.43	24279.4	6977.93	6088.64	6628.35	6673.19	5571.81	7271.85	6804.65	7088.67	10499.4	8517.81	9076.92	7131.95	5530.15	7880.41	7232.78	10820.6	8252.78	9147.76	7842.39	7267.06	8778.25	9383.43
P02763	ORM1	Alpha-1-acid glycoprotein 1	3153.53	8946.22	Filtered	7866.71	6306.45	3927.44	4729.33	8691.07	7694.52	10215.9	7662.99	3955.69	5199.19	1773.01	9387.16	13381.5	5538.42	4675.7	4351.29	1588.13	7181.57	5186.29	4874.32	6684.49	20031	5333.56	4794.66	8244.47	5410.26	4455.49	2145.19	8905.68	9218.17	8237.68	7206.1	6935.43	1780.8	6798.79	7006.48	4077.54	5529.32	4102.14	2797.64	8027.16	9208.44	4715.35	4124.16
P02765	AHSG	Alpha-2-HS-glycoprotein	5607.38	7673.12	Filtered	10041.4	7972.18	5518.97	8746.42	7754.27	7679.14	8267.37	6748.53	7251.61	7340.7	7823.12	7002.3	10008.9	6506.49	7180.13	7444.49	6838.73	8054.78	6280.36	7196.57	7027.5	23365	7305.54	6954.18	7670.85	7119.79	6827.33	7740.63	6761.05	6476.33	7731.41	5431.23	7972.47	8918.3	6120.54	5779.23	6939.62	6798.93	6803.74	7879.7	7371.34	6385.4	6942.58	6307.2
P02766	TTR	Transthyretin	12449.2	19761.6	Filtered	21361.9	18723.5	14597.7	17805.6	17096.4	15220.7	15917.2	18199.3	18504.2	21417.3	20960.8	14880.4	14335.1	18065.2	16608.7	18087.1	19864	22412.2	15854.3	18481.8	12999.7	41701.3	14896.6	15304.8	21575.9	19302.4	18620.9	19216.8	14437.6	11339.6	20430.1	19809.9	16426.2	22802.2	17435.1	8978.01	19648.4	15260.5	16192.1	15065	16243.9	12890.4	19451.6	17892.4
P02768	ALB	Serum albumin	31884.5	37979.5	528052	51597.8	45368.7	608152	45690.5	33494.4	1.0288e+06	42764.3	49064.7	58088.3	84325.9	66646.6	42657.7	52342.3	53689.2	55535	50756.8	39151.1	75191.6	37621.3	42740.8	47696.8	3317367	62530.3	37192.6	34165.2	34761.9	63938.8	61763.8	59583.4	46974.2	40707.7	25913.7	21503.1	67661.9	42674	31947.5	55133.7	46321.1	31061.4	44205.7	41925	39476.9	43633.7	34054.1
P02774	GC	Vitamin D-binding protein	3259.2	5486.4	Filtered	6919.89	7338.04	5887.28	6776.47	5629.59	152.426	5156.45	6330.98	7122.48	5537.02	5075.24	4522.72	7361.9	6691.27	4998.7	5822.94	3161.6	3093.3	3799.38	4486.25	5522.45	18433.1	5145.82	4099.01	6374.68	4373.67	7613.01	6893.14	7414.17	5888.49	6469.65	5735.61	5734.73	5314.17	3192.74	2889.71	6161.11	3902.47	3979.81	3744.72	5261.97	4815.13	3526.66	2689.89
P02775	PPBP	Platelet basic protein	464.233	787.883	Filtered	293.697	171.331	Filtered	500.858	69.235	Filtered	76.2343	562.416	123.614	109.506	215.513	Filtered	Filtered	713.063	70.5773	30.464	68.7579	101.203	46.9774	82.5562	14.6372	Filtered	108.141	30.663	1094.97	324.419	493.504	406.052	108.583	45.214	501.056	912.521	191.327	1176.03	176.556	201.039	995.661	277.504	53.9198	344.995	156.78	86.6912	369.827	75.6457
P02776;P10720	PF4;PF4V1	Platelet factor 4;Platelet factor 4 variant	2340.15	3266.7	Filtered	318.144	105.358	Filtered	2776.83	136.312	Filtered	Filtered	3435.75	1066.57	102.86	254.769	115.968	106.531	4372.14	1175.15	144.956	268.507	41.1374	80.8888	1045.96	142.241	Filtered	124.517	78.5295	4586.08	1471.83	1226.61	3364.13	1597.17	477.166	7129.4	8094.88	1066.71	4924.16	726.634	520.474	7533.04	6408.52	1196.27	6361.52	2391.91	1797.67	6003.45	1571.48
P02786	TFRC	Transferrin receptor protein 1	367.594	311.12	2451.64	262.026	289.791	1008.69	323.623	405.225	2537.08	291.858	356.156	306.924	217.081	298.124	473.488	287	396.149	356.118	335.754	310.611	349.36	413.526	343.893	394.963	Filtered	467.644	452.683	341.941	277.857	315.834	321.039	400.527	443.383	373.15	409.825	379.486	356.324	294.828	278.166	414.642	423.866	410.902	455.284	518.406	447.665	351.902	349.219
P02787	TF	Serotransferrin	44859.1	44593.9	24040.9	48086.8	46712.1	71097.1	54294	49130.3	84304.2	47062	43967.7	53119.8	55422.1	56829.4	55612.8	64020.3	49073.5	55303.5	56507.8	49865.8	77129.1	48884.6	52238.6	52447.9	222909	60432.4	43065.6	42080.1	48463	51422.6	54085.8	58478.1	51641.7	48166.6	69414	56280.2	66445.4	55024.9	52504.9	47372.2	51829.3	47615.9	55241.5	60498.3	47257.8	56270.4	51259.2
P02788;P02788-2	LTF	Lactotransferrin;Isoform 2 of Lactotransferrin	1337.51	1783.93	Filtered	1544.79	347.654	Filtered	1686.56	854.683	Filtered	878.824	2903.29	4103.72	75.5188	783.036	2491.41	1378.41	1306.84	2061.38	1566.89	1762.6	2264.5	1350.58	1484.24	656.681	Filtered	6113.17	4420.86	1329.23	1670.33	1503.63	4037.99	2352.47	2836.76	2422.16	1057.01	468.941	1389.45	728.483	2549.31	2001.07	1473.59	971.717	1268.18	1844.8	2390.87	3373.08	1347.89
P02790	HPX	Hemopexin	20201.4	22451.7	38191.1	13945.8	24279.1	38127.3	17601.4	20018.1	53906.2	23695	17223.6	20453.8	45325.9	40210.1	17961.2	18924	19146.7	14757.2	17707.1	26457.9	38119.3	19184.6	17598.3	10837.3	118969	26925.6	18533.3	19093.7	22472.5	24040.6	17068.4	20531.3	13611.7	27381.8	16415.8	19715.4	35431.9	29804.4	28256.2	21338.3	12192.2	10931.3	13520.3	16538.5	18882.8	14326	20272.2
P03950	ANG	Angiogenin	Filtered	Filtered	Filtered	Filtered	Filtered	Filtered	Filtered	Filtered	Filtered	Filtered	Filtered	Filtered	Filtered	Filtered	Filtered	Filtered	Filtered	Filtered	Filtered	Filtered	Filtered	Filtered	Filtered	Filtered	Filtered	Filtered	Filtered	18.8876	Filtered	Filtered	Filtered	Filtered	Filtered	17.1814	Filtered	Filtered	10.2186	12.2393	Filtered	Filtered	Filtered	Filtered	17.1446	15.3474	Filtered	Filtered	Filtered
P03951	F11	Coagulation factor XI	60.1225	126.387	Filtered	58.7902	93.3186	Filtered	83.8324	86.6483	Filtered	134.805	57.7555	56.9845	78.5773	96.9208	75.6922	138.901	80.8405	127.29	142.23	45.5051	250.023	53.0423	98.8292	112.652	Filtered	78.8826	87.6335	83.3414	147.98	56.2613	63.7838	74.2062	92.6493	57.3899	130.751	121.533	33.0335	94.6485	256.902	57.0153	204.87	179.693	251.777	105.169	127.382	147.933	198.385
P03952	KLKB1	Plasma kallikrein	2409.69	3148.87	Filtered	3010.37	2996.7	1113.74	1717.91	2739.46	1961.84	2186.07	3594.18	3187.28	2751.88	2268.03	2108.71	2324.97	3582.24	2937.9	3348.43	2506.18	2762.83	2629.48	3240.62	3271.13	2634.61	3274.4	3081.09	3637.96	2117.15	2717.83	2419.79	2809.99	2036.66	3506.06	3855.75	3074.68	2637.98	2227.77	2300.08	3764.9	2507.68	2778.91	2954.05	3328.57	2538.33	2715.82	2858.86
P04003	C4BPA	C4b-binding protein alpha chain	5128.07	2278.96	Filtered	1409.53	2025.49	4626.49	1636.86	2599.22	7597.04	5737.41	5248.44	5681.24	7146.94	7609.44	2315.59	7310.07	7349.18	3462.13	6158.34	6956.02	12052.4	9841.9	5810.17	1968.12	9309.89	5804.78	9243.21	2411.86	1948.73	6055.22	4295.44	3832.94	2990.46	5875.25	4692.47	7347.07	6231.16	7015.62	7778.78	5063.93	2556.43	4123.36	4246.57	6213.18	7693.64	4699.64	3253.63
P04004	VTN	Vitronectin	25575.2	29790.5	9686.09	26527	27733.8	36352.5	27546.9	31772.3	65183.9	37589	29900.5	29206.1	26609.5	36600.6	37810.1	30566.1	36454.8	33075.8	25004.1	32510	41699.4	37223.5	31107.2	33059.8	106105	32081.4	39704.8	36564.5	24178	27601.2	31870.4	30018.9	32083.2	36193	18503.9	27166.1	30931.9	30568.6	36697.7	34673.2	29591.1	31633.4	35664.5	39179.8	40419	34137.2	24588
P04040	CAT	Catalase	79.7718	38.4473	Filtered	25.3878	44.6029	Filtered	65.1327	62.8912	Filtered	39.7809	51.3984	35.7235	55.9858	52.43	55.6375	91.5354	222.703	115.094	104.692	85.1259	53.1279	76.4888	158.459	128.627	Filtered	167.526	136.886	45.5303	67.5265	61.2864	77.592	35.9778	33.0408	111.343	74.1828	63.2223	47.8631	56.3928	22.6983	137.423	70.6267	73.0895	37.5602	77.07	45.2265	72.9345	48.0408
P04066	FUCA1	Tissue alpha-L-fucosidase	92.7441	101.255	Filtered	90.4783	170.529	Filtered	59.0504	81.8648	Filtered	175.778	101.097	92.0979	96.6538	31.8298	88.4387	168.203	95.9641	80.3752	164.336	37.8603	75.7826	162.165	87.5412	168.908	Filtered	90.1992	182.918	118.764	66.3443	132.001	48.7298	63.6522	154.995	140.663	23.8402	162.158	49.4858	48.0576	212.883	106.59	119.348	143.952	58.576	96.2354	189.049	74.1945	124.531
P04070	PROC	Vitamin K-dependent protein C	169.056	174.603	Filtered	180.326	185.326	Filtered	371.877	159.505	Filtered	120.895	223.848	181.682	142.755	423.931	320.535	64.3015	328.661	172.781	148.574	403.438	291.769	285.747	244.661	502.836	Filtered	219.379	149.618	302.991	125.279	358.999	224.745	396.95	141.846	315.413	142.148	372.364	375.144	257.216	64.4755	381.181	347.139	478.678	503.808	404.776	121.809	343.931	335.876
P04075	ALDOA	Fructose-bisphosphate aldolase A	169.89	37.5084	2398.69	118.508	54.9274	372.955	90.7755	72.389	3973.69	55.8746	64.8424	59.3281	53.0787	45.4085	97.2106	52.198	95.0375	74.0543	60.5521	56.2234	102.741	80.9426	101.048	99.8832	Filtered	119.243	85.3177	62.4985	69.5705	40.2694	79.5489	96.645	81.1573	48.7251	19.4641	100.723	65.9555	65.0531	48.2348	89.2575	101.039	81.2931	83.191	95.3073	77.1234	56.0608	72.3192
P04083	ANXA1	Annexin A1	32.434	Filtered	Filtered	80.0838	17.6496	Filtered	Filtered	Filtered	2228.72	24.7737	Filtered	Filtered	47.8569	7.60763	Filtered	Filtered	15.3653	Filtered	Filtered	Filtered	Filtered	106.732	Filtered	Filtered	Filtered	Filtered	10.8337	19.0201	Filtered	Filtered	Filtered	Filtered	Filtered	Filtered	Filtered	27.1677	Filtered	203.05	Filtered	45.2553	Filtered	121.933	Filtered	Filtered	Filtered	17.178	Filtered
P04114	APOB	Apolipoprotein B-100	12559.4	20357.1	3799.4	18581.2	21462.7	6299.03	13339.5	13870	9288.3	14870.3	17391.5	16277.3	16521.8	15522.6	16347.2	19598.1	21343.6	16790.9	20225.5	12603.7	15998.2	13070.3	15618.3	20503.8	19283.2	13926.8	13654.9	23550.5	15231.1	18458.3	15389.5	10980.7	12647.7	20225.2	22641.9	18337.5	18232	12659.1	12888.7	24141.9	19167	22956.7	20596.2	15370.4	13482.7	15669.1	23357
P04180	LCAT	Phosphatidylcholine-sterol acyltransferase	270.496	800.869	Filtered	292.896	555.065	Filtered	714.306	519.451	Filtered	432.282	585.984	408.772	481.696	480.761	483.341	360.159	545.709	392.674	567.644	457.037	458.759	338.624	435.965	601.403	Filtered	386.115	322.357	415.155	581.916	596.24	451.134	574.589	577.829	382.453	296.989	499.953	483.878	516.132	187.336	507.367	491.114	578.572	570.829	540.208	422.753	557.796	710.036
P04196	HRG	Histidine-rich glycoprotein	8816.62	10207.1	Filtered	10407.3	14325.5	10180.6	11651.2	7535.28	26022.4	7099.79	9361.52	11672	11078.2	10279.2	9129.06	13020.8	13169.3	12360	11776.1	10442.7	7251.79	8578.94	12766.8	15761.3	21045.9	12989.9	10211.9	12709.3	7785.12	13870.1	12227.7	9183.8	6559.5	12488.2	16582.5	14123.8	13481.1	6861.46	6844.79	14443.3	11241.9	12884	12029.4	9361.57	8656.34	10813.7	9095.63
P04206		Ig kappa chain V-III region GOL	Filtered	Filtered	Filtered	217.633	Filtered	Filtered	Filtered	Filtered	Filtered	247.496	Filtered	Filtered	Filtered	Filtered	Filtered	45.278	Filtered	Filtered	Filtered	Filtered	Filtered	Filtered	Filtered	Filtered	Filtered	51.8939	Filtered	93.7934	Filtered	Filtered	Filtered	Filtered	Filtered	Filtered	70.9238	Filtered	119.069	52.8969	157.96	Filtered	Filtered	Filtered	Filtered	Filtered	Filtered	Filtered	Filtered
P04207		Ig kappa chain V-III region CLL	97.4373	191.56	Filtered	174.746	57.3012	Filtered	120.062	59.5755	Filtered	79.3022	171.358	133.407	19.9595	95.798	88.4534	110.933	204.862	144.032	53.9051	72.6729	48.4132	74.0126	143.782	117.203	Filtered	60.0524	100.459	272.638	167.521	30.3317	115.815	101.852	82.6615	380.95	67.2124	54.6787	98.0463	67.8999	72.7389	307.65	165.224	65.4355	121.531	66.5575	85.6381	106.054	56.6846
P04208		Ig lambda chain V-I region WAH	3723.49	3005.4	Filtered	1483.71	2337.72	5563.29	7149.34	1535.3	6625.21	2730.17	3077.31	6581.8	4423.56	8711.95	1165.98	2323.33	2885.4	5897.07	5155.52	5194	6483.74	8229.83	4304.87	363.486	33272.5	2386.72	2421.35	865.841	4799.86	5739.02	7111.66	5057.76	6917.41	2033.9	3456.3	3942.28	10620.2	8063.2	4263.02	1936.22	1531.13	3510.81	10593	4626.59	2724.38	13634	1098.05
P04209		Ig lambda chain V-II region NIG-84	2402.59	9101.51	Filtered	321.306	2618.44	3266.24	4522.58	1763.3	Filtered	3277.48	8298.25	4030.72	5027.21	6057.63	2476.95	4147.78	13694.9	7356.43	3346.82	4711.19	7415.72	3460.31	7170.45	4929.82	11860.9	360.473	1959.29	6041.12	8752.56	2993.47	4411.94	2704.92	3759.04	6967.72	6086.4	6038.73	5602.42	4417.41	5771.82	3610.23	6708.34	3638.84	5476.45	2732.31	3120.64	10296.7	4702.68
P04217	A1BG	Alpha-1B-glycoprotein	5698.03	5931.7	Filtered	8507.08	6408.93	4116.71	6090.06	6600.28	8051.85	8414.22	5705.37	4409.87	4954.92	6245.51	4873.86	4161.12	5997.01	3760.97	6582.8	7043.77	7611.09	6670.52	4235.1	3983.85	13090.5	6104.49	7292.88	7315.85	4583.05	5525.08	6005.89	4659.5	4566.71	5403.79	3045.2	4118.72	7520.6	5508.79	3630.26	6702.01	4594.69	4751.32	5902.81	5640.71	4461.43	4432.25	5919
P04259	KRT6B	Keratin, type II cytoskeletal 6B	37.6158	68.3334	Filtered	90.0478	59.143	Filtered	73.1861	73.4202	Filtered	48.9674	32.9815	62.3555	73.6236	89.9416	266.439	71.1624	147.071	57.8344	58.0683	66.931	64.0347	75.5587	41.3289	81.5408	Filtered	80.709	43.677	56.8742	60.0725	54.0538	44.4421	48.621	48.4093	81.391	72.8473	56.5611	62.8029	63.9254	62.2831	73.4183	71.4258	48.7403	39.116	57.1538	27.5803	41.9569	87.3415
P04264	KRT1	Keratin, type II cytoskeletal 1	3288.9	2363.25	Filtered	2616.11	3087.2	780.283	2925.38	2665.51	1965.82	1804.74	2457.72	3448.54	2709.01	3386.45	3655.43	3929.02	3831.1	4583.53	2510.13	3637.62	2547.01	2649.6	3023.58	3693.59	8624.48	3621.57	2383.28	2048.58	4717.71	2967.22	4675.96	2366.77	3413.27	2110.28	6001.26	3146.8	3213.04	2395.57	3697.6	2798	3444.48	2529.98	2966.79	3019.61	3392.4	3262.84	2968.95
P04275	VWF	von Willebrand factor	320.708	159.182	Filtered	572.169	554.186	325.648	838.289	1263.71	Filtered	723.838	105.876	450.973	335.531	668.673	926.013	455.495	145.354	247.107	171.369	411.792	450.923	310.75	131.418	101.527	1670.52	440.745	312.128	195.824	545.355	565.88	883.161	982.282	852.272	774.717	657.662	709.21	997.427	995.552	744.317	606.921	196.613	597.592	1095.92	1356.49	756.403	530.765	543.262
P04278;P04278-2	SHBG	Sex hormone-binding globulin;Isoform 2 of Sex hormone-binding globulin	300.12	121.389	Filtered	91.7057	553.7	Filtered	182.647	163.23	Filtered	107.118	180.616	437.461	457.98	310.511	134.203	Filtered	185.704	374.534	530.925	248.682	99.0016	103.573	392.47	308.204	Filtered	151.663	117.286	90.6348	164.65	492.079	324.259	198.222	101.327	124.927	246.974	78.1874	307.151	193.803	128.695	175.188	269.82	449.073	328.004	185.475	100.886	281.502	311.714
P04406	GAPDH	Glyceraldehyde-3-phosphate dehydrogenase	249.181	50.8939	Filtered	118.091	77.7743	4219.61	90.0186	76.0018	16606.8	97.7416	93.8137	63.2812	162.74	118.351	23.2847	39.4503	143.394	102.234	103.114	134.837	194.051	99.9024	193.207	76.8267	1815.13	104.161	110.449	62.567	97.6927	105.049	112.815	Filtered	66.6211	64.8553	63.9529	77.481	80.9	98.0415	47.877	99.9615	18.8152	82.1179	67.3913	77.6413	61.4352	104.098	97.0352
P04430		Ig kappa chain V-I region BAN	12396.4	37234.5	Filtered	Filtered	Filtered	Filtered	32067.5	762.954	Filtered	Filtered	Filtered	14843.7	37821.5	36675	332.982	218.09	38148	18016.3	19003	19260.7	50980.4	36365.8	1744.76	17020	Filtered	32951.6	24043.2	1098.63	17664.7	17036.7	18855.1	291.182	32093.8	16646.2	10159.3	14982.6	44956.5	1184.68	19438	1268.03	16860.9	29735	54.7174	34549.2	35205.3	58.5525	33284.8
P04433		Ig kappa chain V-III region VG (Fragment)	14681.1	19375.6	40691.5	17468.5	17024.6	39465.9	28949.7	33100	78885.2	27287	44273.1	39840	23003.2	21279.1	22555.6	32848.6	24817.1	20087.8	39256.6	18691.3	31844.3	22992.1	38780.9	12512.3	228600	37855.4	18256.5	26439.8	18495.9	38414.3	18200.8	39058.4	45143.2	30747.3	31146.3	30345	17695.6	20522.6	29786.2	18011.4	30609.6	24534	31725.6	21263.1	21264	44945.7	19232.4
P04434		Ig kappa chain V-III region VH (Fragment)	1854.7	1575.87	Filtered	447.891	809.367	Filtered	755.374	291.883	11725	457.115	1402.86	1810.24	10724.3	415.995	258.112	1570.32	1721.55	1181.71	727.244	1210.61	8713.43	2114.3	1350.91	544.39	Filtered	Filtered	984.55	705.133	1200.35	1094.98	821.52	528.46	1444.93	787.373	1644.03	627.292	1644.05	1695.9	1041.01	846.464	430.151	1049.6	3397.24	3857.69	1504.26	7064.1	1468.34
P04745;P04746;P19961	AMY1A;AMY2A;AMY2B	Alpha-amylase 1;Pancreatic alpha-amylase;Alpha-amylase 2B	11.8823	15.0467	Filtered	8.93904	Filtered	Filtered	23.2705	Filtered	Filtered	Filtered	11.7182	31.6267	22.0867	21.1737	20.6317	23.2256	12.1469	34.5854	17.4666	Filtered	15.9746	12.917	26.0004	29.2858	Filtered	27.7885	11.3796	Filtered	28.435	17.3438	11.728	Filtered	26.5843	Filtered	90.7133	24.317	16.3634	19.0067	Filtered	12.6239	50.8104	24.4177	26.0926	Filtered	28.0024	28.0229	17.6559
P04792	HSPB1	Heat shock protein beta-1	35.6259	Filtered	Filtered	82.4734	Filtered	1760.98	Filtered	Filtered	6361.94	45.5355	Filtered	Filtered	6.63199	Filtered	Filtered	Filtered	Filtered	Filtered	Filtered	Filtered	Filtered	Filtered	Filtered	Filtered	Filtered	Filtered	Filtered	40.2192	38.8596	Filtered	Filtered	Filtered	42.5791	Filtered	Filtered	Filtered	Filtered	Filtered	Filtered	Filtered	Filtered	40.6493	Filtered	104.011	Filtered	39.3252	Filtered
P04908;P0C0S8;P20671;Q7L7L0;Q93077;Q96KK5;Q99878;Q9BTM1	HIST1H2AB;HIST1H2AG;HIST1H2AD;HIST3H2A;HIST1H2AC;HIST1H2AH;HIST1H2AJ;H2AFJ	Histone H2A type 1-B/E;Histone H2A type 1;Histone H2A type 1-D;Histone H2A type 3;Histone H2A type 1-C;Histone H2A type 1-H;Histone H2A type 1-J;Histone H2A.J	20.3368	39.8419	Filtered	541.586	68.8781	6874.01	56.5443	82.3858	27203.8	157.847	Filtered	17.0791	202.928	27.5659	36.365	49.9868	28.4024	13.1527	22.2855	29.0286	25.6091	33.8885	32.2542	35.0898	4678.37	30.6352	40.2257	73.1567	66.5773	Filtered	8.6491	27.1116	52.5123	44.9236	51.5121	108.652	Filtered	28.5957	35.7975	67.0883	19.2326	105.912	Filtered	58.5996	14.2825	17.5131	29.9367
P05019;P05019-2;P05019-3	IGF1	Insulin-like growth factor I;Isoform 2 of Insulin-like growth factor I;Isoform 3 of Insulin-like growth factor I	42.3107	130.572	Filtered	136.06	73.5094	Filtered	114.284	182.264	Filtered	184.421	158.233	111.363	41.9951	80.4375	193.063	197.017	152.911	132.916	73.609	63.9883	62.2211	98.6175	138.526	118.283	Filtered	104.219	134.096	151.108	112.381	52.4929	117.817	153.525	116.363	174.314	224.145	74.9349	83.4122	109.798	79.1759	125.995	161.92	44.1207	114.526	154.37	124.159	88.2817	53.8828
P05062	ALDOB	Fructose-bisphosphate aldolase B	39.8521	58.3122	Filtered	58.2769	44.5241	Filtered	75.9372	41.0419	364.826	51.104	55.5571	99.6694	126.082	91.6942	104.081	Filtered	78.5093	117.864	88.6029	84.5989	20.7407	Filtered	122.925	85.4777	523.495	15.301	13.4889	18.1903	79.8147	93.1855	68.676	60.3511	23.1876	55.8835	98.5011	87.6282	85.2907	37.9309	Filtered	42.1405	135.389	103.66	110.153	39.2024	43.9519	113.529	112.018
P05067;P05067-10;P05067-3;P05067-4;P05067-5;P05067-6;P05067-7;P05067-8;P05067-9	APP	Amyloid beta A4 protein;Isoform APP639 of Amyloid beta A4 protein;Isoform L-APP677 of Amyloid beta A4 protein;Isoform APP695 of Amyloid beta A4 protein;Isoform L-APP696 of Amyloid beta A4 protein;Isoform APP714 of Amyloid beta A4 protein;Isoform L-APP733 of Amyloid beta A4 protein;Isoform APP751 of Amyloid beta A4 protein;Isoform L-APP752 of Amyloid beta A4 protein	10.4837	Filtered	Filtered	Filtered	Filtered	Filtered	Filtered	Filtered	Filtered	Filtered	Filtered	8.24861	Filtered	Filtered	Filtered	Filtered	25.6883	4.86995	Filtered	16.7198	Filtered	Filtered	Filtered	Filtered	Filtered	Filtered	Filtered	Filtered	Filtered	Filtered	15.0418	Filtered	Filtered	20.7977	Filtered	Filtered	Filtered	Filtered	Filtered	45.1319	Filtered	Filtered	14.9465	7.50446	Filtered	15.2402	Filtered
P05090	APOD	Apolipoprotein D	1522.96	2476.09	Filtered	8302.62	7203.32	1560.2	2885.08	5139.84	3088.16	3799.24	3276.67	3125.05	5802.87	3856.44	4377.94	2067.35	4066.8	4163.59	3373.27	3015.9	7579.29	1581.92	3348.5	2686.14	9526.65	5075.91	2576.7	4993.97	4209.33	3363.41	7699.28	5371.57	1613.15	2086.59	1972.49	3349.69	7636.04	3090.88	2846.52	4732.27	3671.01	5175.82	4686.18	5586.87	1529.17	3352.21	1341.97
P05091	ALDH2	Aldehyde dehydrogenase, mitochondrial	Filtered	Filtered	Filtered	Filtered	Filtered	936.043	Filtered	Filtered	334.724	Filtered	21.0983	Filtered	Filtered	Filtered	Filtered	Filtered	Filtered	1.71606	Filtered	Filtered	Filtered	Filtered	Filtered	Filtered	Filtered	Filtered	Filtered	36.4433	Filtered	Filtered	Filtered	Filtered	Filtered	Filtered	Filtered	Filtered	Filtered	Filtered	Filtered	Filtered	Filtered	Filtered	Filtered	Filtered	Filtered	Filtered	Filtered
P05106	ITGB3	Integrin beta-3	77.9957	Filtered	Filtered	38.1591	Filtered	Filtered	21.0239	Filtered	Filtered	Filtered	Filtered	Filtered	Filtered	Filtered	Filtered	Filtered	Filtered	20.9254	Filtered	Filtered	Filtered	16.4077	17.5172	Filtered	Filtered	28.7415	36.8988	Filtered	Filtered	Filtered	Filtered	Filtered	Filtered	Filtered	Filtered	Filtered	Filtered	Filtered	Filtered	34.0073	Filtered	Filtered	Filtered	Filtered	Filtered	11.6355	Filtered
P05109	S100A8	Protein S100-A8	104.681	89.1772	Filtered	70.5326	70.4207	Filtered	62.3795	109.281	Filtered	127.831	55.5898	38.6575	59.072	57.9049	88.4977	98.4668	66.3593	38.1215	59.9566	36.305	70.537	80.9596	51.1158	73.702	Filtered	110.964	104.091	101.012	59.9109	54.8566	61.1675	60.2315	166.63	68.4489	20.0163	37.9011	65.4859	78.503	87.466	287.66	59.3641	43.4587	54.7594	100.064	67.9652	83.5815	61.5913
P05121	SERPINE1	Plasminogen activator inhibitor 1	19.3365	53.1919	Filtered	Filtered	Filtered	Filtered	Filtered	5.25464	Filtered	Filtered	40.9081	Filtered	Filtered	12.3171	Filtered	Filtered	36.4544	Filtered	Filtered	Filtered	16.3847	14.4704	Filtered	Filtered	Filtered	Filtered	Filtered	54.3436	Filtered	Filtered	16.238	17.0591	Filtered	81.2808	Filtered	Filtered	Filtered	Filtered	Filtered	Filtered	Filtered	Filtered	42.4358	Filtered	Filtered	13.4002	Filtered
P05141	SLC25A5	ADP/ATP translocase 2	47.3033	Filtered	Filtered	132.793	8.54302	3447.61	Filtered	Filtered	14977.7	91.1272	Filtered	Filtered	9.27634	Filtered	27.7683	Filtered	19.0825	60.7641	Filtered	Filtered	Filtered	Filtered	51.4936	Filtered	Filtered	Filtered	29.6194	Filtered	Filtered	Filtered	Filtered	Filtered	49.7875	Filtered	Filtered	Filtered	Filtered	Filtered	Filtered	Filtered	67.7148	27.3951	Filtered	Filtered	Filtered	Filtered	Filtered
P05154	SERPINA5	Plasma serine protease inhibitor	1278.14	1401.92	Filtered	1007.87	968.901	693.336	1059.46	1089.01	Filtered	1274.63	1631.44	1447.89	1369.85	1501.13	1356.3	1068.12	1958.14	1261.66	1508.54	1542.39	2074.23	1335.46	1270.88	1354.08	3753.86	1929.72	1283.69	1884.28	1070.25	1402.44	1343.38	1377.12	1152.31	1362.3	2167.69	1852.77	1803.55	1141.24	1660.11	1933.44	1104.41	1329.46	1247.79	1389.63	1127.83	1400.2	1410.71
P05155	SERPING1	Plasma protease C1 inhibitor	10724.3	13924.2	15090.5	11855.8	18440.2	14173.4	14353.4	14988.3	24390.6	15625.5	14222.7	13856.2	20682.2	19890.9	15912.3	19728.8	18844.7	14901.7	18421.5	16357.6	28468.1	16869.1	15111.7	15096.9	71817.4	21288.1	14962.9	13960.3	11686.5	19353.1	16014.6	17828.6	17738.2	11820.4	16767.5	15164	20235.2	19431.3	20847.1	17257.9	15298.5	12979.6	13619.2	18203	15805	14917.6	17255
P05156	CFI	Complement factor I	3893.32	4124.98	Filtered	3893.06	3348.38	3401.49	3835.09	5135.9	5196.68	4588.94	5144.73	3999.88	3939.61	3756.23	5831.62	5139.67	5373.11	4961.84	5289.44	4249.38	4187.86	5278.7	4296.31	5500.13	12486.2	4914.92	5205.02	4600.37	3286.97	4254.74	4728.94	5526.12	6631.64	6124.01	3621.14	3501.31	3557.91	3200.5	3851.21	5161.42	5106.72	5143.79	5708.46	6402.58	6983.56	4886.76	4972.46
P05160	F13B	Coagulation factor XIII B chain	644.327	774.153	Filtered	467.966	760.512	513.445	560.684	722.857	2178.16	566.881	947.695	798.978	507.536	599.192	664.709	367.381	964.178	842.333	898.576	585.788	661.017	556.912	742.088	836.487	3313.1	947.974	734.996	642.72	545.949	730.149	823.365	994.58	848.5	695.064	777.091	688.952	720.569	722.845	756.951	840.26	762.825	924.02	842.023	1130.9	829.169	688.778	616.817
P05164;P05164-2;P05164-3	MPO	Myeloperoxidase;Isoform H14 of Myeloperoxidase;Isoform H7 of Myeloperoxidase	25.1828	11.8298	Filtered	Filtered	16.717	Filtered	8.64178	11.2191	Filtered	Filtered	15.8477	9.35109	15.4335	25.3067	Filtered	Filtered	19.1422	23.163	35.3368	54.5831	Filtered	26.4447	17.6721	28.4574	Filtered	31.5092	22.6887	22.1692	8.49676	Filtered	22.7446	Filtered	20.7667	18.7128	Filtered	Filtered	34.2582	Filtered	23.8982	84.6143	12.1656	33.742	25.5849	19.4653	14.15	39.7711	53.1196
P05387	RPLP2	60S acidic ribosomal protein P2	Filtered	Filtered	Filtered	Filtered	Filtered	770.832	Filtered	Filtered	3132.77	Filtered	Filtered	Filtered	Filtered	Filtered	Filtered	Filtered	Filtered	Filtered	Filtered	Filtered	Filtered	Filtered	Filtered	Filtered	Filtered	Filtered	Filtered	Filtered	Filtered	Filtered	Filtered	Filtered	Filtered	Filtered	Filtered	Filtered	Filtered	Filtered	Filtered	Filtered	Filtered	49.7977	Filtered	Filtered	Filtered	Filtered	Filtered
P05452	CLEC3B	Tetranectin	954.867	1209.92	Filtered	1819.48	1293.17	Filtered	1929.18	839.64	2400.31	1420.72	1130.35	1660.29	1054.44	1112.74	1876.59	2353.07	1689.69	1586.03	1411.31	1034.98	1106.25	1148.22	1467.72	2214.99	Filtered	1837.47	1258.4	1139.21	1364.65	1351.39	1494.32	1359.2	1393.38	1035.84	2387.46	1924.56	1714.58	1136.24	1430.01	1407.49	2135.2	1485.23	1669.73	1581.52	1071.66	1235.79	1182.59
P05543	SERPINA7	Thyroxine-binding globulin	3450.26	3006.72	Filtered	3367.82	3331.14	2296.22	4253.4	3111.34	3431.07	3179.4	3872.81	4083.69	2207.35	3352.62	3061.25	4999.74	3660.1	5264.36	3587.27	4229.97	2756.77	4212.52	4702.96	3606.25	3344.03	3805.33	5570.46	3569.61	2654.46	3478.75	4565.87	3224.31	4368.47	4115.65	7348.44	3207.93	4935.6	1845.33	3020.74	4894.06	4385.28	3813.66	6271.07	4564.73	5878.2	3946.08	2850.93
P05546	SERPIND1	Heparin cofactor 2	13224.6	13296.4	2091.7	17382.7	14872	5506.74	15033.4	14703.3	10771.9	17229.6	14913.1	14858.7	16395.9	17103.3	15802.9	24679	15223.3	14520.8	16504.7	13768.5	21374.5	16683.4	14545.2	16594.7	32382.3	18031.7	18787.2	14276.9	12092.3	13853.8	13879.2	14174.6	12048	16177.2	20951.7	19434.7	20264	11833.1	17014.7	16757.9	15114.1	14659.7	16472.4	16222.9	15368.7	13669.5	13161.2
P05783	KRT18	Keratin, type I cytoskeletal 18	Filtered	Filtered	8667.02	Filtered	Filtered	654.014	Filtered	Filtered	1986.91	Filtered	Filtered	Filtered	31.6178	Filtered	Filtered	Filtered	Filtered	Filtered	Filtered	15.899	Filtered	Filtered	Filtered	Filtered	Filtered	Filtered	Filtered	Filtered	Filtered	Filtered	Filtered	Filtered	5.34855	Filtered	Filtered	Filtered	2.73144	Filtered	Filtered	Filtered	Filtered	21.901	Filtered	Filtered	Filtered	Filtered	Filtered
P05787	KRT8	Keratin, type II cytoskeletal 8	Filtered	32.9315	Filtered	205.835	50.102	3276.57	45.7175	57.8624	19617.1	67.3443	Filtered	Filtered	65.1364	22.0269	Filtered	580.418	21.4642	Filtered	12.7368	17.5879	20.9199	13.4302	Filtered	Filtered	1802.23	Filtered	55.4652	61.8005	51.8066	Filtered	19.094	Filtered	26.6232	Filtered	577.806	71.0167	Filtered	Filtered	28.2882	11.7866	Filtered	53.5651	Filtered	Filtered	Filtered	25.3406	Filtered
P06276	BCHE	Cholinesterase	1450.55	2038.06	Filtered	1516.82	1339.55	1976.27	1312.65	1208.97	1075.16	1075.41	2110.74	1165.02	1238.58	1112.38	1356.89	1573.63	1847.18	1402.58	1366.52	1221.63	1417.61	1501.53	1435.55	1922.91	Filtered	1416.73	1505.57	2133.86	1236.74	1010.32	1124.14	1072.4	1320.29	2385.83	1499.78	1579.18	1316.87	915.682	1045.6	1993.56	1803.51	1960.06	1744.09	1538.57	1563.56	1255.14	1570.4
P06310		Ig kappa chain V-II region RPMI 6410	81.7339	96.0774	Filtered	143.951	50.0274	Filtered	45.1427	179.519	Filtered	105.661	181.501	108.755	34.5231	Filtered	83.4882	218.873	37.7768	128.357	86.7583	84.9674	35.6518	195.547	111.048	49.2499	Filtered	69.4025	265.39	66.1479	145.292	97.8068	31.6587	55.4605	210.252	177.245	250.653	164.718	103.068	35.1393	122.567	46.9971	111.268	31.0882	50.7421	150.661	220.491	133.994	61.4141
P06311		Ig kappa chain V-III region IARC/BL41	290.243	225.265	Filtered	490.19	341.85	Filtered	167.418	241.094	Filtered	229.062	215.744	494.354	150.498	188.526	395.063	351.149	315.248	607.962	273.606	136.161	284.829	169.151	521.716	188.015	Filtered	427.079	252.816	590.045	373.362	369.286	196	453.384	236.201	490.944	426.139	347.787	461.438	231.689	441.522	329.191	578.25	394.848	163	168.762	312.188	449.527	157.12
P06314		Ig kappa chain V-IV region B17	302.933	227.017	Filtered	191.468	151.435	Filtered	174.505	181.206	Filtered	223.397	259.435	506.573	137.132	94.0654	146.722	286.2	155.56	553.205	240.188	126.885	219.801	418.698	393.31	145.399	Filtered	117.135	122.724	254.753	356.324	220.868	196.827	316.161	409.491	407.997	102.884	158.324	263.494	146.004	243.761	344.584	146.523	209.024	159.281	322.19	311.143	373.175	54.0515
P06318		Ig lambda chain V-VI region WLT	562.648	391.631	Filtered	876.771	588.045	Filtered	660.765	451.259	Filtered	610.368	681.202	1144.41	196.848	983.265	1511.78	1036.74	1526.32	1193.11	574.847	598.689	673.516	608.131	1114.1	1420.83	1091.87	1285.58	911.941	1014.52	464.157	731.625	1181.03	1581.33	534.858	1281.39	1288.15	532.498	785.406	627.906	458.703	1839.44	1458.98	784.92	906.466	1316.55	604.876	732.835	435.414
P06396	GSN	Gelsolin	10981.9	9914.81	4489.58	13886.3	12890.8	3229.8	12009.5	12726.6	4190.7	9924.53	10055.4	13553.3	11371.8	13071.6	10305.6	6555.78	11282.5	14682	14729.9	12094.4	14641	11433.3	14439.2	10612.6	17482.2	13942.1	11058.3	9150.54	12475.8	12117.6	12933.6	12565.4	9581.11	11865.4	12608.7	8242.75	13720.3	12680.6	9694.73	9959.54	10865.3	12795.5	12918.1	14414.3	10910.8	13301.1	11093.9
P06396-2	GSN	Isoform 2 of Gelsolin	119.048	49.9699	Filtered	61.4131	63.4638	Filtered	98.1411	46.3817	Filtered	37.0014	38.5753	40.1723	80.8514	61.7026	58.5075	99.7608	Filtered	47.9151	23.4215	Filtered	21.6373	Filtered	30.2987	124.037	Filtered	42.3116	Filtered	40.4123	40.5255	35.8243	38.3522	46.9986	45.5082	59.7985	76.3577	73.8454	38.6202	46.5483	54.585	62.3649	89.4471	70.2496	71.9989	Filtered	35.781	48.6568	75.8853
P06454;P06454-2	PTMA	Prothymosin alpha;Isoform 2 of Prothymosin alpha	Filtered	Filtered	7999.73	Filtered	Filtered	295.878	Filtered	Filtered	Filtered	Filtered	Filtered	Filtered	Filtered	Filtered	Filtered	Filtered	Filtered	Filtered	Filtered	Filtered	96.2886	Filtered	Filtered	Filtered	Filtered	Filtered	Filtered	Filtered	Filtered	Filtered	Filtered	Filtered	Filtered	Filtered	Filtered	Filtered	Filtered	Filtered	8.12987	Filtered	Filtered	Filtered	Filtered	68.6922	Filtered	Filtered	Filtered
P06681	C2	Complement C2	3407	1686.95	Filtered	3889.33	3909.05	1261.59	2744.25	3682.91	1346.9	3763.39	1956.26	4087.38	3068.12	3058.15	3589.27	4951.94	2252.28	3813.56	4353.08	3189.14	3826.14	4549.72	3685.47	3694.8	4547.08	3465.38	4225.01	2280.62	2880.95	3597.79	3276.75	3162.73	3609.23	2025.28	3858.79	4503.64	3439.33	2703.05	3291.2	1965.92	3868.57	4088.5	3997.56	3910.03	4015.65	3618.5	4051.54
P06702	S100A9	Protein S100-A9	155.684	Filtered	Filtered	75.9592	86.2114	Filtered	Filtered	73.035	Filtered	112.499	63.9499	54.1866	Filtered	52.0063	56.8019	88.5949	116.648	Filtered	Filtered	49.1115	Filtered	92.1841	Filtered	93.8696	Filtered	97.6953	179.446	Filtered	63.6987	Filtered	59.9939	63.7124	134.175	113.463	Filtered	Filtered	Filtered	68.5144	51.4125	233.682	57.4826	56.817	Filtered	Filtered	93.7709	75.8967	69.6611
P06727	APOA4	Apolipoprotein A-IV	1131.87	2180.98	Filtered	1582.27	2335.38	1924.95	3454.19	2775	2627.86	3762.21	1373.95	2227.52	2980.01	3353.15	2276.98	1941.44	1627.6	1745.41	2161.37	2433.46	3090.35	1925.51	2306.79	1156.5	6618.64	2104.24	1645.13	1638.39	2727.68	1934.18	2338.61	2605.62	3056.27	967.705	2444.51	1587.98	3366.8	2206.29	2701.61	1037.74	1905.92	1609.78	2090.22	2931.82	1803.46	2507.41	2163.04
P06732	CKM	Creatine kinase M-type	Filtered	Filtered	Filtered	Filtered	47.3618	Filtered	Filtered	Filtered	Filtered	Filtered	Filtered	Filtered	Filtered	Filtered	93.0703	Filtered	9.74797	96.9343	Filtered	Filtered	83.4924	Filtered	81.5942	80.1981	Filtered	Filtered	Filtered	Filtered	Filtered	Filtered	Filtered	105.283	Filtered	Filtered	Filtered	Filtered	29.4033	75.365	Filtered	Filtered	Filtered	91.7216	Filtered	Filtered	Filtered	Filtered	Filtered
P06733	ENO1	Alpha-enolase	176.422	32.8794	Filtered	290.679	66.769	5256.18	84.9114	68.5119	31150.4	96.8124	35.8579	26.8698	125.443	59.6306	69.5217	78.3711	50.4196	41.9862	66.6526	67.6688	70.1224	18.6966	76.4198	77.5414	835.118	64.3542	81.1017	50.5246	58.0385	54.2366	44.6053	31.5676	51.024	55.4755	Filtered	95.5901	40.9384	44.3194	32.1685	89.3939	73.412	96.5472	84.353	107.109	64.6627	66.7496	69.6381
P06748;P06748-2;P06748-3	NPM1	Nucleophosmin;Isoform 2 of Nucleophosmin;Isoform 3 of Nucleophosmin	Filtered	408.647	Filtered	96.2041	220.934	302.893	699.02	Filtered	3726.52	49.9603	Filtered	Filtered	25.9542	Filtered	Filtered	Filtered	Filtered	Filtered	Filtered	Filtered	Filtered	Filtered	Filtered	Filtered	Filtered	Filtered	Filtered	Filtered	669.655	Filtered	Filtered	Filtered	Filtered	Filtered	Filtered	Filtered	Filtered	Filtered	Filtered	Filtered	Filtered	73.5079	Filtered	Filtered	Filtered	Filtered	494.48
P06753-2	TPM3	Isoform 2 of Tropomyosin alpha-3 chain	109.419	3.91542	Filtered	26.4292	Filtered	Filtered	46.2492	25.5456	5865.43	Filtered	Filtered	35.7787	4.48542	Filtered	59.8168	Filtered	47.2823	33.1256	35.7802	Filtered	Filtered	Filtered	Filtered	Filtered	Filtered	57.1059	51.7633	Filtered	Filtered	Filtered	57.0944	Filtered	36.6837	60.3776	Filtered	28.4219	Filtered	Filtered	Filtered	41.7568	Filtered	48.5823	Filtered	72.3613	111.707	53.8834	Filtered
P06887		Ig lambda chain V-I region MEM	54.828	61.6097	Filtered	69.0629	88.5737	Filtered	Filtered	85.6413	Filtered	353.197	50.4387	53.0419	60.3365	47.9945	149.864	232.325	96.0489	Filtered	54.6351	Filtered	114.816	150.391	59.0246	98.7906	Filtered	83.3355	115.108	124.52	69.4857	79.4525	Filtered	43.087	181.501	Filtered	Filtered	Filtered	43.3635	51.8792	187.925	92.4644	Filtered	62.0199	Filtered	29.0227	131.877	52.4021	71.1506
P06888		Ig lambda chain V-I region EPS	109.687	Filtered	Filtered	58.5093	Filtered	Filtered	89.1423	93.0065	Filtered	Filtered	128.1	106.156	85.8181	113.024	Filtered	Filtered	114.85	91.7259	160.103	166.633	Filtered	74.5733	107.135	122.328	Filtered	Filtered	97.5056	76.9392	62.9489	144.449	151.155	127.395	86.388	Filtered	Filtered	146.327	Filtered	62.2946	37.6526	120.522	Filtered	123.276	190.686	143.923	101.399	117.622	117.122
P06899;P23527;P33778;Q16778;Q8N257	HIST1H2BJ;HIST1H2BO;HIST1H2BB;HIST2H2BE;HIST3H2BB	Histone H2B type 1-J;Histone H2B type 1-O;Histone H2B type 1-B;Histone H2B type 2-E;Histone H2B type 3-B	20.9614	34.2622	Filtered	198.205	49.5631	2844.07	35.0826	54.3107	12946.8	103.192	Filtered	Filtered	87.6866	26.1011	16.5885	26.3884	33.0685	Filtered	20.9856	32.3912	26.536	49.8622	25.1068	36.4617	953.156	30.0441	35.7567	48.4306	45.0188	Filtered	Filtered	Filtered	43.6842	40.0017	Filtered	Filtered	31.4658	15.3586	19.4326	58.3999	37.2865	83.7332	24.5061	Filtered	26.1417	Filtered	16.411
P07093-2;P07093-3	SERPINE2	Isoform 2 of Glia-derived nexin;Isoform 3 of Glia-derived nexin	Filtered	Filtered	Filtered	Filtered	Filtered	Filtered	Filtered	Filtered	Filtered	Filtered	Filtered	Filtered	Filtered	Filtered	Filtered	Filtered	Filtered	Filtered	Filtered	Filtered	Filtered	Filtered	Filtered	Filtered	Filtered	Filtered	Filtered	Filtered	7.58275	Filtered	Filtered	Filtered	Filtered	10.2506	Filtered	Filtered	Filtered	8.34945	Filtered	17.1548	Filtered	Filtered	6.19398	Filtered	Filtered	Filtered	Filtered
P07148	FABP1	Fatty acid-binding protein, liver	Filtered	53.9725	Filtered	Filtered	39.5476	3889.38	48.6483	Filtered	7637.63	Filtered	44.7917	44.0648	Filtered	Filtered	Filtered	Filtered	Filtered	Filtered	20.622	Filtered	Filtered	Filtered	62.9238	Filtered	Filtered	43.9232	22.3743	35.7787	45.8733	Filtered	38.3772	Filtered	32.3017	9.10959	Filtered	Filtered	36.548	Filtered	22.2645	93.8789	Filtered	42.3619	42.536	Filtered	Filtered	Filtered	Filtered
P07195	LDHB	L-lactate dehydrogenase B chain	55.5224	19.5637	Filtered	50.4099	29.4115	775.525	26.0073	30.0677	3575.7	33.1695	8.49754	31.6209	47.8726	23.0407	27.4174	18.4244	46.4291	19.5693	38.6026	19.4594	26.9773	28.4524	26.7931	63.0308	Filtered	43.2134	34.9422	27.4879	28.0996	34.0539	20.3593	27.9174	28.8004	28.2928	29.5867	30.9299	32.2501	29.1519	13.2984	53.703	57.379	43.1263	14.1819	27.3803	18.959	26.6205	27.7526
P07225	PROS1	Vitamin K-dependent protein S	2170.69	2560.49	Filtered	2574.54	2948.82	1365.95	2556.44	2639.95	2577.68	2421.27	3563.03	3228.37	2096.43	2630.24	3167.1	4446.85	4002.24	3032.21	3600.96	2638.73	2138.54	3090.77	2984.16	3402.81	3548.51	3428.37	3553.19	3255.59	1904.24	3096.3	3493.29	4357.48	3203.27	3557.9	4357.38	2581.77	2778.93	1760.93	2125.54	3821.57	2812.72	3127.72	3068.66	3472.85	3579.61	2712.69	2444.52
P07237	P4HB	Protein disulfide-isomerase	39.3579	31.1447	Filtered	84.0995	Filtered	Filtered	39.2286	Filtered	2844.54	36.3148	21.3738	30.6165	24.1818	53.2049	Filtered	Filtered	10.3225	25.5886	20.8412	22.082	63.3656	25.1419	31.1782	26.326	Filtered	8.937	23.5969	26.7753	21.713	Filtered	17.8243	53.4923	37.6211	Filtered	Filtered	56.804	83.6939	21.6416	21.1138	17.6395	41.9907	36.7715	64.8618	39.9481	Filtered	16.6522	26.7741
P07333	CSF1R	Macrophage colony-stimulating factor 1 receptor	Filtered	33.4458	Filtered	Filtered	10.3455	Filtered	Filtered	Filtered	Filtered	Filtered	43.4467	58.5912	Filtered	Filtered	Filtered	Filtered	55.491	26.047	63.6399	Filtered	48.5731	40.1335	Filtered	Filtered	Filtered	Filtered	89.7383	21.4423	Filtered	Filtered	51.097	Filtered	Filtered	78.6652	113.276	43.351	Filtered	Filtered	38.7725	57.5234	50.1251	Filtered	Filtered	Filtered	Filtered	Filtered	66.4397
P07355;P07355-2	ANXA2	Annexin A2;Isoform 2 of Annexin A2	20.6171	Filtered	Filtered	43.3707	16.6153	1180.82	19.1704	29.6502	6004.49	25.1689	20.3812	37.4524	25.184	23.6657	38.9596	Filtered	20.5221	39.1677	17.4411	20.6557	20.8166	34.6959	32.2072	30.2382	Filtered	Filtered	37.8686	13.9022	40.3291	20.7566	33.529	Filtered	45.496	Filtered	Filtered	21.3628	49.3188	16.0069	19.4054	31.0717	25.3175	Filtered	27.7002	21.4963	35.4306	26.7629	32.3271
P07357	C8A	Complement component C8 alpha chain	392.856	616.154	Filtered	1323.21	1146.47	457.717	673.942	744.946	1701.57	1012.21	801.123	496.77	519.676	765.881	1209.21	893.363	500.503	554.296	805.96	589.319	878.15	529.32	599.198	273.916	6335.52	435.264	520.803	1465.54	616.664	318.739	348.223	298.937	516.075	1939.12	814.836	1066.94	363.826	853.438	731.525	463.069	395.503	514.056	483.434	502.407	561.707	548.123	733.986
P07358	C8B	Complement component C8 beta chain	3447.37	3806.85	Filtered	4260.94	4023.29	Filtered	3488.61	2813.07	2563.53	2885.04	3837.54	4004.31	3416.33	3432.37	3219.59	3766.51	4385.79	4403.15	4618.74	3439.81	2599.44	3344.32	4100.83	4511.07	5123.79	3036.7	3471.47	4363.1	3582.4	3649.31	3830.26	2873.08	2877.52	4927.53	3798.84	4104.03	3749.51	2337.69	2989.86	4269.2	4232.1	3883.79	3828.86	2894.96	2744.69	4099.77	3676
P07359	GP1BA	Platelet glycoprotein Ib alpha chain	62.7693	78.9458	Filtered	32.0789	76.5514	Filtered	130.713	83.2437	Filtered	96.1841	80.8178	51.7301	81.3738	76.9779	41.3254	101.575	33.9444	30.5163	53.662	101.928	66.1517	53.4455	51.1899	55.6083	Filtered	38.2608	45.1708	101.893	53.4253	72.572	59.8656	Filtered	58.9251	Filtered	137.381	67.8439	107.7	51.1412	81.3604	46.2215	Filtered	69.9912	73.4391	55.5238	68.4517	58.4147	80.9104
P07360	C8G	Complement component C8 gamma chain	2530.9	4657.06	Filtered	3118.62	3609.72	1261.12	3448.1	3133.68	3762.8	3890.72	3315.67	3017.47	3177.1	3339.75	2298.51	3356.59	3526.87	3012.7	3097.64	2791.53	2856.62	3415.12	2881.51	2714.28	6445.59	2530.79	3065.33	3997.41	3963.28	2499.13	2776.21	2571.11	3075.65	3856.87	5393.43	2184.4	3489.57	2723.49	3929.42	3152.53	2452.53	2934.45	2779.37	2576.87	3182.15	3015.52	3388.07
P07737	PFN1	Profilin-1	377.759	38.1574	Filtered	143.343	61.7972	1628.16	99.001	80.8464	7138.31	30.8863	Filtered	Filtered	101.826	26.56	52.5565	81.9547	67.5579	Filtered	48.1421	36.9082	44.9949	62.12	Filtered	101.584	Filtered	85.8899	170.134	38.46	40.1403	Filtered	43.2382	24.7234	33.4494	51.8068	68.7414	72.9553	37.9313	Filtered	Filtered	211.061	Filtered	48.6502	Filtered	Filtered	48.3356	72.5405	39.4485
P07738	BPGM	Bisphosphoglycerate mutase	24.9335	6.31605	Filtered	11.1043	Filtered	Filtered	13.7452	Filtered	Filtered	Filtered	14.374	19.6839	Filtered	4.28694	28.8979	36.8146	80.3356	45.6206	16.5159	27.3148	24.1104	39.9315	68.1069	91.7212	Filtered	46.8543	46.2625	13.0867	26.9819	17.7295	41.1459	19.1897	Filtered	27.1676	Filtered	Filtered	Filtered	16.1084	16.6284	42.4008	30.3196	27.1921	20.6705	31.1584	Filtered	22.3083	20.6456
P07942	LAMB1	Laminin subunit beta-1	Filtered	Filtered	Filtered	Filtered	31.1052	Filtered	Filtered	Filtered	Filtered	27.2544	Filtered	Filtered	Filtered	Filtered	33.7329	Filtered	Filtered	Filtered	Filtered	Filtered	Filtered	Filtered	20.8601	21.6618	Filtered	Filtered	22.4013	Filtered	Filtered	39.1481	Filtered	Filtered	27.645	Filtered	Filtered	Filtered	Filtered	Filtered	119.895	21.2202	24.2565	Filtered	Filtered	Filtered	35.1454	Filtered	Filtered
P07996	THBS1	Thrombospondin-1	830.657	945.882	Filtered	103.915	48.3527	Filtered	561.573	24.3437	1590.15	23.6237	1245.35	224.629	27.3864	67.0792	59.2385	25.7461	1092.46	300.274	15.3779	91.2578	41.6578	36.5063	332.403	93.0835	1602.14	73.2207	72.7354	1685.34	402.553	270.86	1007.98	397.96	136.777	2840.66	2120.03	385.963	1230.66	292.035	203.782	2328.38	1521.95	480.279	2773.29	885.144	615.538	2008.18	518.198
P08107	HSPA1A	Heat shock 70 kDa protein 1A/1B	26.2657	Filtered	Filtered	80.4278	50.5415	Filtered	Filtered	Filtered	4414.26	23.6822	Filtered	Filtered	24.5385	Filtered	45.9577	Filtered	17.0422	Filtered	Filtered	Filtered	Filtered	Filtered	Filtered	Filtered	Filtered	28.2889	Filtered	30.9628	18.4801	Filtered	Filtered	Filtered	Filtered	Filtered	Filtered	Filtered	20.3154	Filtered	25.2636	Filtered	Filtered	31.4164	34.6677	Filtered	Filtered	Filtered	24.8691
P08185	SERPINA6	Corticosteroid-binding globulin	2801.99	3556.39	Filtered	2694.51	4982.86	3369.1	3365.61	2381.31	2806.02	4798.4	2282.5	3898.83	6969.92	6040.85	5593	4099.83	6341.77	3156.8	4144.04	3595.76	6719.76	4900.46	3262.04	2201.3	10888.2	4747.31	3816.5	2054.88	4347.81	4884.97	3613.9	2804.92	2632.59	4412.49	2224.83	2447.31	5770.13	7345.02	7112.78	3431	2489.63	2436.11	2029.08	2761.71	2849.29	2942.39	3830.39
P08238	HSP90AB1	Heat shock protein HSP 90-beta	Filtered	Filtered	Filtered	31.2981	Filtered	Filtered	Filtered	Filtered	1960.48	Filtered	Filtered	Filtered	Filtered	Filtered	Filtered	Filtered	Filtered	Filtered	Filtered	Filtered	Filtered	Filtered	Filtered	Filtered	Filtered	Filtered	Filtered	Filtered	Filtered	Filtered	Filtered	Filtered	Filtered	Filtered	Filtered	27.1015	Filtered	Filtered	Filtered	Filtered	Filtered	Filtered	Filtered	Filtered	Filtered	Filtered	Filtered
P08246	ELANE	Neutrophil elastase	29.8473	23.7641	Filtered	27.1478	26.4585	Filtered	51.4657	43.897	Filtered	29.9199	70.3564	30.5013	34.2979	53.514	68.9025	93.0698	50.7828	38.9625	37.6971	65.2288	Filtered	56.9235	35.4389	68.9573	Filtered	42.6836	65.6012	51.3894	37.2822	52.5948	97.918	49.3959	74.6519	60.5178	20.7473	55.0339	60.654	32.6897	38.0169	201.473	57.0818	35.5908	87.4268	59.338	67.579	27.2412	42.4503
P08253	MMP2	72 kDa type IV collagenase	49.8791	53.7087	Filtered	73.6	64.7039	Filtered	67.1098	53.6795	Filtered	72.202	69.7525	63.4712	34.2021	60.5839	111.289	Filtered	47.6982	83.82	36.6971	67.6911	39.5767	59.7641	77.01	92.5044	Filtered	63.6793	64.4995	77.2421	43.7503	40.7738	87.0227	80.3706	45.1585	72.4195	25.1115	107.082	62.1382	64.0359	18.1675	58.6248	Filtered	61.1581	109.332	106.904	84.0939	100.619	60.9121
P08493	MGP	Matrix Gla protein	92.5434	143.409	Filtered	183.006	132.913	Filtered	125.121	121.121	Filtered	129.008	175.484	105.956	106.513	133.273	85.9129	Filtered	184.429	94.4863	134.906	128.207	92.7184	134.249	85.3023	71.8772	Filtered	145.8	144.596	235.951	138.511	123.618	137.384	84.2819	138.892	342.731	Filtered	Filtered	247.547	142.853	91.8203	143.941	Filtered	83.3931	178.713	92.0741	Filtered	138.858	86.0272
P08514;P08514-2	ITGA2B	Integrin alpha-IIb;Isoform 2 of Integrin alpha-IIb	99.6534	Filtered	Filtered	Filtered	Filtered	Filtered	35.8679	Filtered	Filtered	Filtered	Filtered	Filtered	Filtered	Filtered	Filtered	Filtered	Filtered	Filtered	23.0545	Filtered	Filtered	23.2147	Filtered	Filtered	Filtered	Filtered	41.3157	Filtered	Filtered	Filtered	22.4528	Filtered	Filtered	Filtered	Filtered	Filtered	Filtered	Filtered	Filtered	36.4148	44.4442	Filtered	22.4403	Filtered	Filtered	Filtered	Filtered
P08519	LPA	Apolipoprotein(a)	300.407	97.074	Filtered	286.654	877.752	Filtered	39.245	1051.43	Filtered	787.724	117.976	315.42	854.951	50.9248	1098.55	1274.59	131.552	367.661	1113.03	41.3511	998.219	918.347	344.91	1394.17	1932.55	1145.43	945.333	130.919	240.513	912.758	19.2042	1078.43	800.849	153.935	524.17	1113.72	147.114	835.894	887.428	126.4	388.299	1126.98	34.0285	1407.25	1033.8	344.364	1008.14
P08571	CD14	Monocyte differentiation antigen CD14	317.07	306.179	Filtered	407.707	362.322	Filtered	328.203	479.226	Filtered	277.048	488.569	540.442	356.562	337.065	710.121	754.181	501.346	499.078	481.935	338.936	405.86	381.677	484.386	578.918	Filtered	726.721	426.575	359.614	297.794	528.238	538.687	792.877	444.255	448.837	741.581	477.567	380.255	297.462	298.809	593.6	522.742	481.752	439.72	737.507	397.792	364.066	296.657
P08581;P08581-2	MET	Hepatocyte growth factor receptor;Isoform 2 of Hepatocyte growth factor receptor	35.6472	Filtered	Filtered	Filtered	Filtered	Filtered	Filtered	Filtered	Filtered	30.388	41.9506	Filtered	43.2669	3.71773	40.6587	Filtered	Filtered	Filtered	Filtered	28.0969	Filtered	24.7985	Filtered	Filtered	Filtered	30.4149	31.1991	Filtered	Filtered	26.8372	22.1798	Filtered	33.179	33.892	Filtered	Filtered	34.7496	28.9706	Filtered	Filtered	51.6767	40.5241	35.0263	37.1387	Filtered	Filtered	20.7579
P08603	CFH	Complement factor H	7514	11037.7	Filtered	9049.28	9447.04	3958.65	11288.8	11424.2	4850.87	13569.4	9093.93	7580.74	10387.6	10687.9	11462	11940.7	9554.87	8426.79	9308.88	8941.24	13185	12043.5	8106.04	8884.74	16498.8	9922.13	12085.4	10474.6	8896.9	8230.86	8588.97	9114.27	11752.4	12508.8	8957.19	8898.84	10810.5	11853.6	10234.2	9432.44	7780.89	8031.57	9799.33	10589.7	12477.8	7756.51	9155.34
P08637	FCGR3A	Low affinity immunoglobulin gamma Fc region receptor III-A	99.5767	140.039	Filtered	121.029	48.5654	Filtered	69.8458	111.022	Filtered	89.3085	253.501	117.765	54.4817	62.6311	94.1914	211.497	166.767	101.748	46.8157	54.735	Filtered	100.361	95.4854	123.72	Filtered	91.3399	155.389	133.539	82.8117	79.7592	97.5139	106.915	187.076	207.782	138.275	77.3696	47.1738	47.624	80.2673	169.033	110.14	55.3796	88.0297	62.3192	131.198	69.1954	47.5678
P08670	VIM	Vimentin	12.6605	10.44	3671.28	58.0758	Filtered	Filtered	10.554	Filtered	3967.32	Filtered	Filtered	Filtered	39.5825	Filtered	Filtered	Filtered	Filtered	Filtered	Filtered	Filtered	Filtered	Filtered	Filtered	Filtered	Filtered	Filtered	Filtered	Filtered	Filtered	Filtered	Filtered	Filtered	Filtered	Filtered	Filtered	21.128	Filtered	Filtered	Filtered	Filtered	Filtered	33.394	Filtered	16.968	Filtered	Filtered	Filtered
P08697	SERPINF2	Alpha-2-antiplasmin	8021.14	10377	Filtered	11514.7	10188.2	2394.47	8810.61	10024.2	3248.76	9655.65	10923.6	10727.1	11391.3	11065.2	8302.21	9072.38	10896.6	10929.3	11040.1	9293.83	10078.6	9826.13	11142.5	6797.65	25172.7	11398	11081.2	10545.1	9720.49	11026.6	11394	10254	9507.61	10558.1	12319.3	9782.99	12459.5	8117.13	8614.57	12298.2	9129.28	10214.7	11154.4	9842.46	9961.77	9905.89	10151.7
P08709;P08709-2	F7	Coagulation factor VII;Isoform B of Coagulation factor VII	Filtered	12.8039	Filtered	30.8873	Filtered	Filtered	15.6347	Filtered	Filtered	Filtered	23.1143	Filtered	Filtered	Filtered	Filtered	Filtered	Filtered	11.9096	Filtered	13.9019	Filtered	Filtered	Filtered	30.5503	Filtered	22.3199	12.0369	Filtered	Filtered	Filtered	Filtered	15.8437	Filtered	Filtered	18.7834	37.4758	16.9974	Filtered	Filtered	6.75103	22.7772	8.37231	19.6408	19.6381	Filtered	Filtered	16.9151
P08727	KRT19	Keratin, type I cytoskeletal 19	77.4643	45.286	Filtered	103.662	51.8339	Filtered	52.4699	58.0115	Filtered	43.4706	97.2628	119.459	55.8926	98.1701	132.751	83.3214	127.817	164.603	72.4358	Filtered	52.9478	78.7474	107.254	80.3878	Filtered	48.4838	68.5043	52.7051	77.7618	76.0001	113.812	97.8021	165.871	83.63	116.999	95.964	80.9807	49.589	16.9942	87.8471	96.5126	Filtered	86.7727	69.6569	69.7595	78.1412	56.1834
P08729	KRT7	Keratin, type II cytoskeletal 7	113.73	52.6896	Filtered	69.4544	189.784	716.531	Filtered	Filtered	9860.74	Filtered	Filtered	274.314	119.695	Filtered	Filtered	Filtered	Filtered	219.953	Filtered	293.603	Filtered	195.996	120.074	Filtered	Filtered	Filtered	232.531	Filtered	213.504	259.913	Filtered	Filtered	Filtered	Filtered	Filtered	39.477	Filtered	Filtered	Filtered	Filtered	Filtered	Filtered	Filtered	Filtered	Filtered	Filtered	74.4598
P08758	ANXA5	Annexin A5	40.7842	Filtered	Filtered	14.6359	Filtered	1179.18	9.11525	Filtered	2177.68	207.155	Filtered	Filtered	Filtered	Filtered	Filtered	Filtered	Filtered	Filtered	Filtered	Filtered	Filtered	Filtered	Filtered	Filtered	Filtered	Filtered	Filtered	Filtered	Filtered	40.93	Filtered	Filtered	Filtered	Filtered	Filtered	Filtered	Filtered	Filtered	Filtered	99.3947	Filtered	6.92939	Filtered	16.2337	Filtered	Filtered	Filtered
P08779	KRT16	Keratin, type I cytoskeletal 16	68.438	71.6623	Filtered	97.6666	91.0905	Filtered	83.1254	92.5345	Filtered	60.6654	102.149	128.894	88.1917	66.4917	303.562	129.274	182.302	177.617	105.694	92.3003	75.3578	86.189	99.1412	100.689	Filtered	117.63	76.796	76.1607	93.278	99.0184	108.346	108.257	116.718	62.3351	164.388	70.3938	86.8551	82.2788	65.6152	80.5043	127.421	48.437	33.4461	104.793	114.41	86.5682	85.138
P09172	DBH	Dopamine beta-hydroxylase	142.464	200.052	Filtered	141.966	333.122	Filtered	207.032	267.604	Filtered	122.034	215.462	125.143	221.351	159.088	246.952	286.584	216.003	129.926	316.592	178.453	196.981	149.859	135.331	356.926	333.789	264.045	190.068	224.777	85.5967	267.74	189.55	259.285	143.569	275.714	213.706	261.539	207.999	132.404	89.4627	247.152	138.015	305.728	285.599	244.989	181.166	102.347	248.886
P09486	SPARC	SPARC	28.5674	39.9417	Filtered	Filtered	Filtered	Filtered	31.457	9.62138	Filtered	14.569	27.6961	Filtered	Filtered	22.238	Filtered	Filtered	17.1918	Filtered	Filtered	Filtered	Filtered	Filtered	Filtered	Filtered	Filtered	Filtered	Filtered	44.7342	16.654	Filtered	31.5277	Filtered	Filtered	75.4357	53.318	Filtered	27.621	Filtered	Filtered	34.7016	23.4659	5.91948	32.383	17.7072	Filtered	Filtered	10.5251
P09651;P09651-2;P09651-3	HNRNPA1	Heterogeneous nuclear ribonucleoprotein A1;Isoform A1-A of Heterogeneous nuclear ribonucleoprotein A1;Isoform 2 of Heterogeneous nuclear ribonucleoprotein A1	55.4606	Filtered	Filtered	80.5154	Filtered	1012.21	Filtered	Filtered	4219.03	31.6728	3.71211	Filtered	Filtered	Filtered	Filtered	Filtered	Filtered	Filtered	Filtered	Filtered	Filtered	Filtered	Filtered	Filtered	Filtered	Filtered	7.06323	1.67716	Filtered	Filtered	Filtered	Filtered	29.3798	Filtered	38.8235	Filtered	Filtered	Filtered	Filtered	Filtered	Filtered	Filtered	Filtered	Filtered	Filtered	Filtered	Filtered
P09871	C1S	Complement C1s subcomponent	1993.34	3051.66	Filtered	2382.8	2340.51	1338.79	3280.83	2374.26	2593.92	1794.18	2363.74	2761.11	3286.23	3779.09	3150.08	2517.93	3032.91	3136.24	3717.29	2815.62	3294.39	1946.72	2884	3235.5	9061.03	3428.57	2016.47	2599.8	2521.78	3382.98	3410.51	2883	1941.44	2880.74	2800.7	3685.44	4249.08	2672.22	1489.67	4014.04	2207.2	2924.81	3589.99	3655.69	2251.27	3084.44	3164.63
P09960	LTA4H	Leukotriene A-4 hydrolase	23.2423	Filtered	Filtered	Filtered	Filtered	Filtered	Filtered	Filtered	Filtered	Filtered	Filtered	Filtered	Filtered	Filtered	Filtered	Filtered	32.9166	Filtered	Filtered	Filtered	Filtered	Filtered	12.5335	Filtered	Filtered	Filtered	Filtered	6.02937	Filtered	Filtered	Filtered	Filtered	Filtered	Filtered	Filtered	Filtered	Filtered	Filtered	19.9645	36.7962	Filtered	Filtered	Filtered	Filtered	Filtered	Filtered	Filtered
P09972	ALDOC	Fructose-bisphosphate aldolase C	49.9095	Filtered	Filtered	44.757	Filtered	Filtered	26.7943	Filtered	3477.55	10.6899	12.7386	Filtered	Filtered	Filtered	Filtered	Filtered	Filtered	Filtered	Filtered	Filtered	Filtered	Filtered	Filtered	Filtered	Filtered	Filtered	Filtered	17.4589	7.37876	Filtered	Filtered	Filtered	Filtered	Filtered	Filtered	Filtered	Filtered	Filtered	Filtered	Filtered	Filtered	11.4983	Filtered	Filtered	Filtered	27.3974	Filtered
P0C0L4	C4A	Complement C4-A	13393.1	15811.7	8553.07	12372.9	13952.5	12569.9	13885.4	13877.6	11311.3	19369.6	14535.7	11111.8	15313.1	15865.8	23344.8	40419.7	17626.3	13160.4	14433.2	15291.3	19190.2	20948.8	11740.2	18237.5	33908.1	18494.1	22301.5	15484	9092.56	14190.9	13939.8	15168.3	18204.4	23045.3	25777.6	26202.8	16505	12772.9	28071.6	20183.3	13236.4	17423.7	17660.9	15841.4	22026.9	12236.6	17906.3
P0CG05	IGLC2	Ig lambda-2 chain C regions	28459.5	48706.8	3809.17	41542.1	41906.7	153967	41025.8	36568.7	243897	40767.6	31029.1	17252.8	99667.9	56241.4	21743.3	20219.3	33373.8	40869.3	39660.6	39615.6	114430	35461	31881.3	14914.5	181261	29139.5	29816.5	37269.3	51111.7	37039.3	47665	33860.1	34810.5	21780.5	30108.7	20725.2	72077.2	50249.4	42483.5	32748.6	21327.1	27347.9	33035.2	29792.8	27509.1	38831.7	35288.6
P0CG47;P0CG48;P62979;P62987	UBB;UBC;RPS27A;UBA52	Polyubiquitin-B;Polyubiquitin-C;Ubiquitin-40S ribosomal protein S27a;Ubiquitin-60S ribosomal protein L40	Filtered	Filtered	Filtered	126.487	Filtered	2871.38	Filtered	Filtered	22516.7	76.7479	Filtered	Filtered	84.8277	Filtered	Filtered	Filtered	83.8981	Filtered	Filtered	Filtered	102.469	83.1052	Filtered	Filtered	1095.09	Filtered	77.2686	Filtered	Filtered	Filtered	Filtered	Filtered	Filtered	Filtered	73.8638	Filtered	Filtered	Filtered	Filtered	Filtered	Filtered	Filtered	Filtered	68.8043	Filtered	Filtered	48.1009
P0DJI9	SAA2	Serum amyloid A-2 protein	Filtered	Filtered	Filtered	Filtered	10.1119	Filtered	Filtered	Filtered	Filtered	125.553	9.62088	Filtered	Filtered	Filtered	Filtered	97.5276	Filtered	Filtered	Filtered	Filtered	Filtered	49.178	Filtered	Filtered	Filtered	Filtered	87.5819	Filtered	Filtered	Filtered	Filtered	Filtered	99.6008	Filtered	Filtered	Filtered	Filtered	Filtered	121.13	Filtered	Filtered	Filtered	Filtered	Filtered	56.4039	Filtered	Filtered
P10599	TXN	Thioredoxin	Filtered	Filtered	Filtered	Filtered	Filtered	Filtered	Filtered	Filtered	Filtered	Filtered	Filtered	Filtered	Filtered	Filtered	Filtered	Filtered	Filtered	Filtered	Filtered	Filtered	Filtered	Filtered	Filtered	Filtered	Filtered	Filtered	Filtered	Filtered	23.5193	Filtered	Filtered	Filtered	Filtered	Filtered	Filtered	Filtered	Filtered	Filtered	Filtered	Filtered	Filtered	Filtered	Filtered	Filtered	Filtered	Filtered	Filtered
P10619	CTSA	Lysosomal protective protein	Filtered	Filtered	Filtered	Filtered	Filtered	Filtered	Filtered	Filtered	Filtered	Filtered	Filtered	Filtered	Filtered	Filtered	Filtered	Filtered	Filtered	Filtered	Filtered	Filtered	Filtered	Filtered	Filtered	Filtered	Filtered	Filtered	Filtered	Filtered	16.2056	Filtered	Filtered	Filtered	Filtered	Filtered	Filtered	Filtered	Filtered	Filtered	Filtered	Filtered	Filtered	Filtered	Filtered	Filtered	Filtered	Filtered	Filtered
P10643	C7	Complement component C7	2559.22	2983.79	Filtered	3371.99	2715.45	1668.46	3858.25	3617.02	2473.99	3484.06	2259.39	3169.16	4188.84	4424.97	4741.73	3438.88	2916.9	3454.27	3583.21	3637.18	4906.34	3890.19	3350.08	3484.83	5998.71	3826.7	3297.64	3102.11	3787.14	2957.8	3581.48	4176.93	4782.75	3147.85	2579.31	1534.23	3982.75	3650.26	2711.08	2642.64	4716.66	3917.24	4269.67	4583.26	3980.79	4384.29	3994.93
P10809	HSPD1	60 kDa heat shock protein, mitochondrial	Filtered	Filtered	Filtered	7.71663	Filtered	Filtered	Filtered	Filtered	4006.23	1.83184	Filtered	Filtered	38.3446	Filtered	Filtered	Filtered	Filtered	Filtered	Filtered	3.72554	Filtered	5.3119	Filtered	Filtered	Filtered	Filtered	Filtered	Filtered	Filtered	Filtered	Filtered	Filtered	24.5829	Filtered	21.3044	Filtered	Filtered	Filtered	Filtered	Filtered	Filtered	10.8018	Filtered	Filtered	Filtered	Filtered	6.15696
P10909;P10909-2;P10909-4;P10909-5	CLU	Clusterin;Isoform 2 of Clusterin;Isoform 4 of Clusterin;Isoform 5 of Clusterin	10151	11489.2	3295.16	14779.7	13573.4	7752.55	13596.5	12532.9	12233.8	12253.4	13649.3	15331	15548.8	16020.7	18033.5	10329.4	17770.9	16446.9	15363.2	13951.6	18649	12751.7	16229.7	14062.1	32789.1	14770.4	13132.1	13761.3	11527.2	13974.7	16132.4	16697.7	14431.8	16666.4	18165.4	16586.7	14742.6	11335.3	10966	14727.3	18815.1	15784.9	17368.8	19845.5	15499.8	15775.2	13926.8
P11021	HSPA5	78 kDa glucose-regulated protein	71.9909	61.2025	Filtered	57.8197	61.6681	1100.65	56.6762	33.8166	5557.99	54.2245	107.442	35.2979	95.8347	106.671	107.177	65.5845	63.7005	111.021	58.0849	45.0983	102.388	68.1171	55.3675	64.9073	729.992	65.7998	61.821	33.2581	49.2561	47.9514	46.4322	41.4612	57.1597	57.2452	153.384	77.918	100.509	94.3653	71.5271	50.7197	58.211	77.8008	48.8329	73.8883	42.1532	84.6724	101.811
P11142;P11142-2	HSPA8	Heat shock cognate 71 kDa protein;Isoform 2 of Heat shock cognate 71 kDa protein	178.864	22.1938	Filtered	44.7488	41.5308	2658.66	25.4247	24.2699	14359.6	43.5309	Filtered	10.8879	111.924	89.1128	5.83707	Filtered	76.5632	146.21	68.2576	43.5844	52.1874	57.7813	67.0891	17.3035	1759.08	69.0321	61.521	24.207	43.8669	29.2291	36.9763	36.4625	Filtered	5.65405	Filtered	46.6961	72.317	26.2183	31.8999	50.5371	13.5834	74.586	40.9982	44.6663	29.1508	58.597	40.665
P11150	LIPC	Hepatic triacylglycerol lipase	53.5677	Filtered	Filtered	Filtered	Filtered	Filtered	Filtered	Filtered	Filtered	Filtered	70.204	Filtered	Filtered	Filtered	Filtered	Filtered	72.1043	Filtered	76.4904	Filtered	Filtered	61.7919	Filtered	Filtered	Filtered	Filtered	Filtered	Filtered	Filtered	44.2711	Filtered	Filtered	81.8996	Filtered	Filtered	Filtered	49.9251	Filtered	Filtered	41.5106	Filtered	57.8866	Filtered	71.9248	Filtered	Filtered	Filtered
P11217;P11217-2	PYGM	Glycogen phosphorylase, muscle form;Isoform 2 of Glycogen phosphorylase, muscle form	Filtered	Filtered	Filtered	Filtered	Filtered	Filtered	Filtered	17.4008	Filtered	Filtered	Filtered	Filtered	Filtered	Filtered	35.6996	Filtered	Filtered	Filtered	Filtered	Filtered	Filtered	Filtered	Filtered	Filtered	Filtered	26.2339	Filtered	Filtered	Filtered	Filtered	Filtered	26.5075	Filtered	Filtered	Filtered	Filtered	Filtered	20.257	Filtered	Filtered	Filtered	Filtered	Filtered	Filtered	Filtered	Filtered	Filtered
P11226	MBL2	Mannose-binding protein C	86.0363	Filtered	Filtered	Filtered	57.8254	Filtered	44.6117	Filtered	Filtered	114.07	Filtered	75.2172	Filtered	32.8545	Filtered	46.7797	111.38	Filtered	Filtered	23.6843	68.6471	173.031	65.6687	Filtered	Filtered	128.069	188.771	86.7573	35.3282	65.0463	21.6618	109.687	114.725	Filtered	Filtered	Filtered	32.2083	75.8273	104.35	110.92	Filtered	42.2856	38.0182	81.9542	100.062	45.0109	Filtered
P11279	LAMP1	Lysosome-associated membrane glycoprotein 1	22.2071	Filtered	Filtered	43.8796	43.201	Filtered	Filtered	56.587	Filtered	Filtered	Filtered	Filtered	41.0828	Filtered	41.2584	Filtered	Filtered	Filtered	45.8037	39.7301	39.3501	Filtered	Filtered	Filtered	Filtered	38.056	19.5297	23.5316	63.7425	Filtered	Filtered	Filtered	Filtered	32.7015	Filtered	Filtered	24.7985	38.5047	Filtered	37.1652	Filtered	Filtered	Filtered	Filtered	Filtered	Filtered	Filtered
P11597	CETP	Cholesteryl ester transfer protein	365.193	387.351	Filtered	617.2	541.623	Filtered	495.682	222.793	Filtered	451.839	209.412	184.764	379.884	379.803	279.765	489.262	248.119	368.707	525.827	519.591	186.632	554.327	352.862	539.618	Filtered	240.508	634.292	687.433	386.985	316.212	334.848	175.903	412.461	372.157	365.069	523.717	368.574	271.252	318.658	194.302	517.027	731.02	342.907	210.879	205.916	233.888	379.527
P11717	IGF2R	Cation-independent mannose-6-phosphate receptor	16.8491	14.9977	Filtered	15.8258	18.7652	Filtered	11.9508	18.7001	Filtered	21.2066	39.8867	16.515	8.17908	Filtered	20.1165	31.0842	18.6316	19.8079	35.1737	18.1945	14.4033	14.4558	19.029	19.7378	Filtered	18.7755	19.9472	27.2964	18.5166	16.1286	18.7846	17.4581	18.1464	31.6755	36.8384	18.6078	17.8982	14.2512	11.0541	29.538	27.2809	21.3824	27.6978	22.6926	12.9554	14.8483	12.3626
P12109	COL6A1	Collagen alpha-1(VI) chain	57.368	42.6326	Filtered	68.1277	55.237	Filtered	75.4799	81.4738	Filtered	77.8162	80.2005	83.932	15.6632	19.6783	106.818	36.7257	56.6284	52.061	73.7682	11.8091	Filtered	75.5447	71.249	60.3368	Filtered	Filtered	109.6	49.8969	57.9986	70.7298	62.8459	Filtered	98.9211	100.716	45.8262	43.1039	Filtered	29.8607	79.5654	59.9724	41.0093	51.2666	23.6425	67.6403	71.0695	27.566	67.1313
P12111	COL6A3	Collagen alpha-3(VI) chain	82.2835	45.3579	Filtered	80.6666	66.8383	Filtered	86.1602	102.378	Filtered	85.5608	54.6959	73.0643	87.1627	64.9124	101.051	91.4846	42.9958	76.9465	104.252	84.0707	89.829	89.1455	90.7669	96.8247	Filtered	85.769	93.8036	51.1996	78.275	75.9806	69.5952	94.0921	84.9089	45.2113	80.4913	79.9944	65.3076	96.4405	93.3863	42.9208	84.0685	101.777	87.179	106.214	77.6082	83.5888	93.9968
P12259	F5	Coagulation factor V	613.294	830.213	Filtered	558.689	499.349	22.2611	600.03	581.385	951.322	1141.42	827.591	597.793	722.137	611.295	672.533	1550.53	1051.03	574.284	805.831	599.977	929.428	1035.76	677.464	336.07	3627.2	663.148	1024.83	659.612	610.405	696.771	529.005	774.034	816.107	815.634	697.995	841.225	710.782	812.375	1122.38	1048.38	551.257	415.134	541.847	648.371	1045.58	741.841	874.304
P12273	PIP	Prolactin-inducible protein	34.9439	34.5496	Filtered	45.0575	41.9566	Filtered	Filtered	43.9557	Filtered	Filtered	45.7789	40.4246	37.5381	40.4701	39.3676	31.023	28.0711	Filtered	31.0119	26.0922	34.1616	26.7524	45.2496	39.072	Filtered	30.59	Filtered	16.0892	26.9963	37.8303	30.2846	46.2094	37.3099	34.3342	63.0881	24.4126	34.2922	17.2527	21.9726	35.1455	38.1371	37.4522	26.9434	42.9257	Filtered	37.7456	25.6189
P12814;P12814-2;P12814-3	ACTN1	Alpha-actinin-1;Isoform 2 of Alpha-actinin-1;Isoform 3 of Alpha-actinin-1	143.148	Filtered	Filtered	12.198	Filtered	Filtered	56.4791	Filtered	Filtered	Filtered	Filtered	Filtered	Filtered	Filtered	Filtered	Filtered	Filtered	12.6744	Filtered	Filtered	63.031	Filtered	Filtered	Filtered	Filtered	Filtered	Filtered	Filtered	Filtered	Filtered	Filtered	Filtered	Filtered	Filtered	Filtered	Filtered	Filtered	Filtered	Filtered	12.3092	Filtered	43.3569	Filtered	Filtered	Filtered	28.8827	Filtered
P12830	CDH1	Cadherin-1	51.0131	50.2295	Filtered	108.012	48.608	Filtered	38.7512	Filtered	Filtered	61.1347	61.7863	53.7474	101.293	65.0896	80.6348	73.1749	43.3638	Filtered	70.0603	71.0061	117.172	65.4836	41.3358	73.7352	Filtered	53.4153	46.4902	38.1784	62.4739	52.5107	Filtered	57.0018	62.3975	47.8009	46.9257	65.195	66.1607	83.332	107.064	47.7688	109.329	66.245	29.502	45.8185	63.1572	63.9053	83.4313
P12955	PEPD	Xaa-Pro dipeptidase	135.194	124.716	Filtered	124.586	109.278	Filtered	92.2967	124.341	Filtered	109.7	120.873	126.166	101.004	117.014	355.156	232.471	150.196	167.39	138.267	111.438	157.692	105.773	111.011	176.26	Filtered	154.157	115.467	165.228	88.895	112.751	122.593	125.963	108.895	191.441	334.222	40.5745	115.166	92.1694	85.3501	161.239	309.809	177.235	147.462	175.094	131.185	87.2465	154.437
P13224;P13224-2	GP1BB	Platelet glycoprotein Ib beta chain;Isoform 2 of Platelet glycoprotein Ib beta chain	409.948	Filtered	Filtered	33.0308	24.8683	Filtered	80.3151	33.5926	Filtered	Filtered	Filtered	Filtered	28.7221	Filtered	Filtered	Filtered	Filtered	Filtered	41.4743	23.9054	Filtered	85.4872	Filtered	72.248	Filtered	Filtered	227.475	Filtered	Filtered	Filtered	26.1304	Filtered	Filtered	Filtered	Filtered	Filtered	Filtered	Filtered	Filtered	76.0913	Filtered	Filtered	Filtered	Filtered	Filtered	Filtered	17.5178
P13591-1;P13591-4	NCAM1	Isoform 2 of Neural cell adhesion molecule 1;Isoform 4 of Neural cell adhesion molecule 1	76.4389	66.4181	Filtered	100.385	94.0859	Filtered	92.7517	107.079	Filtered	77.3157	66.5239	153.148	124.779	91.9029	95.0957	164.342	95.5	145.726	104.305	88.0784	101.527	106.325	95.454	88.8121	Filtered	130.526	139.431	70.824	75.0352	103.097	118.296	91.1788	67.6469	148.491	126.161	112.537	110.584	42.193	153.393	144.59	135.322	83.6669	89.3087	76.0542	87.1301	89.3183	119.721
P13639	EEF2	Elongation factor 2	Filtered	Filtered	9410.36	73.4081	Filtered	664.731	Filtered	Filtered	3966.83	Filtered	Filtered	Filtered	Filtered	Filtered	Filtered	Filtered	Filtered	Filtered	Filtered	Filtered	Filtered	Filtered	Filtered	Filtered	Filtered	Filtered	Filtered	Filtered	Filtered	Filtered	Filtered	Filtered	Filtered	Filtered	Filtered	Filtered	Filtered	Filtered	Filtered	Filtered	Filtered	Filtered	Filtered	Filtered	Filtered	Filtered	Filtered
P13645	KRT10	Keratin, type I cytoskeletal 10	1993.72	710.465	Filtered	1448.33	1134.53	455.222	1091.1	953.379	453.19	1081.51	944.784	1380.99	1505.57	1312.58	1096.49	910.745	1929.9	1819.64	919.61	1118.7	801.511	1343.74	1141.09	1435.16	2078.57	1507.64	955.081	665.634	965.125	1264.87	3240.19	952.866	1745.87	766.103	2106.71	1230.92	1296.5	795.653	1072.05	1129.23	1215.78	801.331	898.212	649.783	898.143	1082.85	1290.95
P13647	KRT5	Keratin, type II cytoskeletal 5	162.472	159.503	Filtered	235.907	191.019	Filtered	193.355	153.551	Filtered	163.285	135.43	240.822	229.25	236.501	197.883	80.1452	299.282	188.758	133.682	226.046	184.019	167.236	126.367	123.473	Filtered	240.841	177.839	116.07	311.583	200.046	186.1	119.479	145.417	147.76	96.2483	78.1269	233.524	191.611	164.024	224.771	121.633	116.796	154.365	94.1724	104.142	175.798	178.926
P13671	C6	Complement component C6	850.694	651.513	Filtered	1176.54	786.778	Filtered	843.69	1064.63	Filtered	1066.81	1117.92	1052.78	483.465	562.746	1890.55	1798.21	923.922	1145.63	873.742	670.089	542.088	970.356	1063.61	1100.24	75.6833	1298.81	1661.61	1032.95	543.138	674.828	1003.89	1185.29	1435.97	1598.21	2105.12	939.414	998.811	537.841	1015.17	1346.18	1557.15	989.733	1092.84	1464.57	1456.82	864.591	655.585
P13796	LCP1	Plastin-2	128.375	71.3105	Filtered	133.993	131.824	Filtered	83.8108	115.614	Filtered	69.5661	126.439	121.136	75.8786	83.0835	206.155	122.444	128.7	111.863	130.502	82.8987	107.115	92.677	104.209	99.1586	Filtered	167.276	112.134	117.163	66.3546	125.734	74.0315	138.588	84.2984	151.219	163.373	158.392	103.35	87.6782	46.2958	159.26	79.9129	127.452	104.635	138.6	39.5603	71.0108	104.449
P14543;P14543-2	NID1	Nidogen-1;Isoform 2 of Nidogen-1	29.9534	53.0426	Filtered	16.0171	30.7406	Filtered	49.7961	36.8734	Filtered	31.9019	74.3789	33.4014	51.9599	26.413	34.1567	56.7305	96.4828	41.9487	58.6747	61.9515	15.1411	29.4613	58.8934	Filtered	Filtered	28.5027	30.1993	42.772	48.0916	21.2364	75.8428	47.7829	44.9862	51.548	75.9736	43.4342	83.8365	27.4552	42.0355	61.5237	35.6487	44.206	95.8873	122.787	68.6152	69.451	43.293
P14618	PKM	Pyruvate kinase isozymes M1/M2	70.1288	77.5997	Filtered	239.792	90.4169	2287.96	89.3308	40.6484	12504.5	139.719	30.3491	74.6343	72.8867	94.0403	25.9619	144.351	66.8119	50.43	47.4352	141.516	99.1464	77.2952	44.5936	44.126	1511.53	125.488	Filtered	105.405	69.9412	23.5142	255.76	24.1837	36.9417	Filtered	28.3886	64.2376	103.943	153.599	116.954	88.3801	54.4627	48.4143	58.8315	74.9478	82.7355	81.759	57.4832
P14618-2	PKM	Isoform M1 of Pyruvate kinase isozymes M1/M2	22.2211	Filtered	Filtered	Filtered	35.2655	Filtered	Filtered	64.4919	Filtered	Filtered	15.4768	Filtered	Filtered	Filtered	34.2999	357.018	10.5723	Filtered	Filtered	Filtered	Filtered	Filtered	Filtered	Filtered	Filtered	17.2012	Filtered	34.8607	12.7202	Filtered	Filtered	Filtered	Filtered	18.7185	31.6427	28.7015	Filtered	Filtered	266.923	Filtered	Filtered	26.5146	Filtered	Filtered	Filtered	12.3823	Filtered
P14625	HSP90B1	Endoplasmin	74.6576	70.224	1666.23	46.1875	71.9509	Filtered	27.429	14.9517	3127.27	267.39	38.9702	21.6075	116.755	84.062	29.9249	97.4046	Filtered	124.62	84.4342	120.887	129.392	154.718	101.779	41.0285	Filtered	Filtered	97.4867	39.42	104.46	69.8757	46.9821	52.8872	113.799	27.3188	62.747	Filtered	80.6988	61.2705	216.631	125.811	22.0631	212.824	69.9638	49.3205	165.648	67.4113	52.6239
P14780	MMP9	Matrix metalloproteinase-9	32.1639	36.1933	Filtered	Filtered	Filtered	167.412	30.7776	Filtered	Filtered	8.66921	37.6344	19.4978	7.91902	13.6805	Filtered	Filtered	27.4214	Filtered	Filtered	22.0087	Filtered	15.5373	Filtered	Filtered	Filtered	Filtered	10.9591	53.6801	5.7816	Filtered	20.2136	Filtered	22.2098	54.6233	Filtered	78.6126	23.6055	5.83222	43.5763	51.6605	Filtered	16.1052	37.8315	Filtered	19.0814	Filtered	25.1565
P14923	JUP	Junction plakoglobin	Filtered	Filtered	Filtered	122.956	Filtered	Filtered	Filtered	Filtered	Filtered	Filtered	Filtered	Filtered	Filtered	Filtered	18.8992	Filtered	14.5763	19.1343	94.0675	82.0325	Filtered	Filtered	Filtered	184.17	Filtered	123.99	Filtered	76.7017	15.5571	Filtered	Filtered	Filtered	Filtered	Filtered	Filtered	Filtered	95.789	3.12866	16.6131	2.02013	Filtered	Filtered	Filtered	Filtered	Filtered	83.5415	Filtered
P15144	ANPEP	Aminopeptidase N	64.9692	73.5012	5093.16	115.611	89.1512	Filtered	89.642	94.0846	Filtered	72.9079	99.7712	107.621	88.9227	87.9659	125.571	123.766	94.3725	104.384	108.879	73.6331	95.9634	106.022	94.6181	69.383	Filtered	111.132	108.259	99.4899	135.729	81.2074	98.8384	97.7697	78.7477	128.758	140.367	99.6891	113.365	96.8985	80.94	122.55	107.742	82.906	108.792	98.1147	76.8393	81.4744	83.2339
P15151;P15151-2;P15151-3;P15151-4	PVR	Poliovirus receptor;Isoform Beta of Poliovirus receptor;Isoform Gamma of Poliovirus receptor;Isoform Delta of Poliovirus receptor	17.5748	29.664	Filtered	53.2655	31.9635	Filtered	37.7522	30.8134	Filtered	19.1758	46.1347	78.9244	15.5844	24.7638	49.9447	50.2963	34.3457	32.0617	50.1616	24.731	Filtered	14.5908	33.3189	56.9648	Filtered	35.8628	19.1111	Filtered	33.1886	28.6615	47.0937	32.9471	26.253	44.6814	71.5082	Filtered	34.218	17.8382	12.0596	26.0975	38.2031	27.693	41.7309	29.6202	22.6528	25.5632	12.272
P15169	CPN1	Carboxypeptidase N catalytic chain	493.144	518.45	Filtered	306.722	448.863	1437.62	480.873	712.23	Filtered	472.826	773.152	421.035	995.033	422.636	947.607	744.383	737.305	441.148	936.915	580.885	1420.78	566.915	454.122	1605.88	6451.28	797.295	468.606	370.091	389.188	549.455	639.739	1003.15	1272.71	359.167	398.189	1088.84	686.856	794.532	976.125	417.417	800.258	1007.77	780.264	1137.26	920.128	627.136	1512.41
P15814	IGLL1	Immunoglobulin lambda-like polypeptide 1	10304.7	26211	Filtered	2441.31	11184	Filtered	22806.7	32654.8	Filtered	19824.4	11386.1	16851.7	22384.3	102.765	6650.04	5386.3	14470.1	18302.9	18506.2	22383.6	145.238	17507	18135.4	10321.4	Filtered	20088.1	15129.2	18043.3	32467.7	14935.3	14684.1	25159.6	13932.5	2317.88	6471.98	1917.25	7789.51	16511	15495.3	11905.7	17433	15128.9	22713.7	5617.79	1719.34	28322.8	20745.3
P15924;P15924-2	DSP	Desmoplakin;Isoform DPII of Desmoplakin	187.105	2.63471	Filtered	183.018	223.019	Filtered	126.31	Filtered	Filtered	95.9623	195.11	187.932	13.201	193.735	96.1801	13.0571	200.932	171.793	574.517	132.413	Filtered	202.825	Filtered	64.7636	Filtered	120.835	17.2896	193.44	122.229	120.518	150.765	100.341	180.434	486.076	30.1394	42.8272	267.863	50.2154	17.0879	10.8703	79.3242	404.134	7.66684	307.356	447.596	16.4146	142.446
P16157;P16157-10;P16157-11;P16157-12;P16157-13;P16157-14;P16157-15;P16157-16;P16157-2;P16157-3;P16157-4;P16157-5;P16157-6;P16157-7;P16157-8;P16157-9	ANK1	Ankyrin-1;Isoform Er9 of Ankyrin-1;Isoform Er10 of Ankyrin-1;Isoform Er11 of Ankyrin-1;Isoform Er12 of Ankyrin-1;Isoform Er13 of Ankyrin-1;Isoform Er14 of Ankyrin-1;Isoform Er15 of Ankyrin-1;Isoform Er16 of Ankyrin-1;Isoform Er5 of Ankyrin-1;Isoform Er2 of Ankyrin-1;Isoform Er3 of Ankyrin-1;Isoform Er4 of Ankyrin-1;Isoform Er6 of Ankyrin-1;Isoform Er7 of Ankyrin-1;Isoform Er8 of Ankyrin-1	17.8187	Filtered	Filtered	Filtered	Filtered	Filtered	Filtered	58.5333	Filtered	Filtered	Filtered	Filtered	Filtered	Filtered	Filtered	Filtered	Filtered	Filtered	Filtered	Filtered	64.5707	Filtered	34.601	Filtered	Filtered	20.2248	Filtered	7.05709	5.89046	18.2218	36.9377	Filtered	Filtered	Filtered	Filtered	Filtered	Filtered	Filtered	44.1247	39.1738	Filtered	15.4129	Filtered	22.7947	Filtered	Filtered	Filtered
P16284;P16284-2;P16284-3;P16284-4;P16284-5;P16284-6	PECAM1	Platelet endothelial cell adhesion molecule;Isoform Delta12 of Platelet endothelial cell adhesion molecule;Isoform Delta13 of Platelet endothelial cell adhesion molecule;Isoform Delta14 of Platelet endothelial cell adhesion molecule;Isoform Delta14-15 of Platelet endothelial cell adhesion molecule;Isoform Delta15 of Platelet endothelial cell adhesion molecule	19.2335	Filtered	Filtered	19.3645	21.6764	Filtered	Filtered	Filtered	Filtered	13.8292	Filtered	Filtered	Filtered	Filtered	Filtered	Filtered	Filtered	45.1009	Filtered	Filtered	Filtered	19.7792	27.5956	Filtered	Filtered	Filtered	21.0454	Filtered	Filtered	29.0408	19.5388	Filtered	Filtered	Filtered	Filtered	Filtered	Filtered	Filtered	Filtered	Filtered	Filtered	14.4171	Filtered	Filtered	45.3825	Filtered	Filtered
P16930	FAH	Fumarylacetoacetase	24.4555	27.1882	Filtered	33.371	16.8289	Filtered	16.1713	Filtered	Filtered	14.8039	18.3646	39.7861	33.1925	42.0193	14.0695	4.32668	29.8895	21.4254	28.9832	32.0335	32.3667	29.5842	41.6461	26.5536	Filtered	Filtered	Filtered	39.5329	32.0348	21.0783	24.8729	Filtered	24.3852	Filtered	18.4164	30.4551	40.0488	20.9501	Filtered	22.3951	30.7918	23.6026	15.0272	33.209	Filtered	32.0681	29.8549
P17174	GOT1	Aspartate aminotransferase, cytoplasmic	Filtered	Filtered	Filtered	Filtered	30.8852	Filtered	Filtered	23.6319	Filtered	Filtered	Filtered	25.6164	Filtered	Filtered	Filtered	Filtered	Filtered	Filtered	Filtered	15.1394	Filtered	Filtered	Filtered	Filtered	Filtered	Filtered	Filtered	Filtered	40.3964	Filtered	Filtered	Filtered	Filtered	Filtered	14.0473	Filtered	Filtered	14.0176	Filtered	Filtered	Filtered	Filtered	Filtered	Filtered	Filtered	15.2152	13.3894
P17858;P17858-2	PFKL	6-phosphofructokinase, liver type;Isoform 2 of 6-phosphofructokinase, liver type	20.5791	Filtered	Filtered	Filtered	24.6351	Filtered	Filtered	24.9751	Filtered	Filtered	Filtered	Filtered	Filtered	Filtered	30.868	Filtered	Filtered	10.5495	11.9093	Filtered	Filtered	12.7409	12.3757	10.5762	Filtered	21.2236	12.9511	Filtered	Filtered	Filtered	Filtered	22.4157	15.6217	Filtered	Filtered	22.1702	Filtered	Filtered	20.2019	Filtered	Filtered	Filtered	Filtered	Filtered	Filtered	Filtered	15.5356
P17936	IGFBP3	Insulin-like growth factor-binding protein 3	102.901	166.334	Filtered	101.28	122.097	Filtered	107.634	192.53	Filtered	186.778	156.134	189.063	196.056	219.425	188.208	349.038	183.762	252.041	111.136	90.4761	261.47	137.04	149.479	333.565	Filtered	162.005	167.38	166.675	241.714	102.575	185.12	202.469	174.594	128.478	350.477	126.403	183.508	172.81	181.708	206.877	366.352	119.078	144.775	190.936	137.763	156.188	82.6223
P18206;P18206-2	VCL	Vinculin;Isoform 1 of Vinculin	186.616	20.9627	Filtered	23.2281	26.0465	Filtered	54.9221	22.6152	Filtered	15.7212	23.6319	38.0877	24.8099	22.2248	44.7169	26.8194	31.1312	11.5007	48.4023	18.0274	27.8677	32.5414	50.8714	40.8267	Filtered	26.2289	51.1225	12.4344	16.2048	32.9367	77.7324	19.8038	27.2289	44.5761	Filtered	17.8007	25.6568	28.0495	Filtered	43.4853	32.3529	43.7927	28.6215	34.439	40.4795	29.4307	32.3463
P18428	LBP	Lipopolysaccharide-binding protein	895.348	975.641	Filtered	1201.58	1402.87	Filtered	705.643	826.624	Filtered	1549.58	1041.04	1128.64	830.596	443.251	958.267	3246.41	990.237	1211.91	1238.48	520.431	685.418	1548.41	1079.3	1568.02	Filtered	844.727	1756.97	1229.65	1005.48	1123.15	546.725	724.778	1486.71	1446.14	2120.42	1558.71	586.101	493.256	1661.11	1033.68	1538.5	1483.58	820.805	951.407	1787.91	888.55	1269.35
P18669	PGAM1	Phosphoglycerate mutase 1	22.0068	7.6933	Filtered	24.168	15.0364	Filtered	20.7395	15.04	5863.03	14.9416	16.0981	13.4582	16.2534	11.9478	6.99513	42.477	19.0848	16.9618	12.8657	3.26554	Filtered	Filtered	10.6576	20.4569	Filtered	18.5708	21.2612	19.4313	16.5662	17.835	20.287	13.5043	12.1726	18.9769	20.9127	42.4666	6.58868	10.1478	Filtered	20.5817	17.8202	11.3211	Filtered	11.9249	Filtered	15.3668	20.1814
P18850	ATF6	Cyclic AMP-dependent transcription factor ATF-6 alpha	11.2437	Filtered	Filtered	Filtered	Filtered	Filtered	Filtered	Filtered	Filtered	Filtered	Filtered	Filtered	8.20756	Filtered	Filtered	Filtered	Filtered	Filtered	18.5146	Filtered	22.4213	10.5714	Filtered	Filtered	Filtered	Filtered	Filtered	Filtered	Filtered	Filtered	Filtered	Filtered	Filtered	Filtered	Filtered	Filtered	Filtered	Filtered	Filtered	17.9136	Filtered	Filtered	Filtered	Filtered	Filtered	Filtered	Filtered
P19320;P19320-2	VCAM1	Vascular cell adhesion protein 1;Isoform 2 of Vascular cell adhesion protein 1	60.0926	69.6375	Filtered	96.5414	74.9768	Filtered	46.4501	77.4018	Filtered	67.2207	55.0775	77.3948	135.941	94.7173	49.9964	117.735	69.6344	66.1067	80.5774	50.8492	96.4585	87.4271	51.262	72.1549	Filtered	64.8843	94.4489	33.9593	68.4004	69.073	99.6071	73.7485	106.946	100.49	57.7963	78.332	84.948	73.8996	56.5412	94.557	73.2925	64.0665	88.8259	67.2142	90.9807	79.7446	76.3284
P19338	NCL	Nucleolin	Filtered	Filtered	Filtered	34.356	Filtered	1046.54	Filtered	Filtered	3448.59	Filtered	Filtered	Filtered	Filtered	Filtered	Filtered	Filtered	93.6323	Filtered	Filtered	Filtered	Filtered	Filtered	Filtered	Filtered	Filtered	Filtered	Filtered	Filtered	Filtered	Filtered	Filtered	Filtered	Filtered	Filtered	Filtered	Filtered	Filtered	Filtered	Filtered	Filtered	Filtered	26.9032	123.48	Filtered	Filtered	Filtered	Filtered
P19652	ORM2	Alpha-1-acid glycoprotein 2	7057.57	8593.32	Filtered	8258.43	8431.91	35933.8	8568.1	5740	31107.4	13169.4	4730.01	6042.37	5793	7154.58	8416.14	3714.86	12671.9	3744.64	7487.17	5684.98	11663.8	10859.3	5268.7	1953.44	33653.4	11902.4	13326.5	7645.3	4764.41	7438.25	7247.03	9042.12	9417.4	4169.26	4572.23	1478.46	10679.4	6800.74	5862.55	13334.4	2963.94	6933.11	6099.21	6379.51	5633.18	5226.29	6609.63
P19823	ITIH2	Inter-alpha-trypsin inhibitor heavy chain H2	8170.86	8050.5	7343.43	7852.31	7381.96	9571.44	9949.48	9014.69	15986.8	8760.38	10255.5	9977.63	12383.2	12176.9	12560.5	3985.48	11857.6	11175.5	13317.9	11025.1	15865.4	9838.7	12188.6	13449	32364.8	10693.5	10307.4	9928.6	10623.7	10977.5	12515.2	11251.9	9676.36	10885.8	7687.45	6405.87	13320.2	10149.2	8449.87	11434.5	11085.8	13547.7	14470.8	12565.2	11036.9	13039.9	13362.4
P19827	ITIH1	Inter-alpha-trypsin inhibitor heavy chain H1	5855.35	10200.5	Filtered	5767.67	8307.34	6395.89	8331.3	8898.04	6045.35	7563.28	8144.46	7054.9	8582.17	10651.9	11165.7	9617.08	9635.93	7820.52	8570.27	8677.37	13154.4	8080.96	7645.94	8227.93	13998.3	9193.51	7146.37	8342.87	7771.1	7931.69	8146.94	8821.1	7365.48	11283.2	5962.34	10601	11078.7	9360.42	8801.09	8809.1	7924.11	8628.22	9467.26	10696.1	8221.74	8835.17	8401.72
P20742	PZP	Pregnancy zone protein	16146.2	11924.7	4801.69	16851.4	19973	25665.8	19410.6	12479.1	33876.8	21382.4	11779.6	14010.3	34357.6	23964.6	18398.8	24387.2	14671.1	17562	25445.8	18999.2	41044.7	22811.7	19181.9	22270.9	118674	17801.7	22746.4	11339.2	19095.4	21564.3	18630	16436.8	21708.9	13740.9	22948.8	17985.7	23245.7	23818.8	27750.9	11123.4	13693.4	21674.7	19205.5	17875.8	22261.1	22062.6	24569.8
P20774	OGN	Mimecan	29.4995	Filtered	Filtered	Filtered	Filtered	Filtered	64.6194	63.6809	Filtered	Filtered	Filtered	Filtered	Filtered	Filtered	Filtered	118.475	Filtered	Filtered	Filtered	23.2017	58.649	Filtered	Filtered	Filtered	Filtered	Filtered	Filtered	49.5008	65.9318	Filtered	Filtered	Filtered	70.7327	Filtered	Filtered	55.3868	Filtered	28.7685	39.2497	Filtered	62.4621	36.8563	57.4416	Filtered	Filtered	Filtered	31.0371
P20851;P20851-2	C4BPB	C4b-binding protein beta chain;Isoform 2 of C4b-binding protein beta chain	205.49	259.35	Filtered	344.333	776.159	Filtered	283.463	188.299	Filtered	548.087	280.92	251.073	1002.48	1111.28	328.546	388.547	929.731	399.282	355.648	407.749	955.907	563.183	220.771	611.755	8583.88	680.622	467.27	738.37	283.368	305.337	256.321	420.161	526.302	471.997	350.905	264.375	891.61	498.246	166.459	353.709	490.181	580.225	393.02	318.87	277.871	594.642	398.211
P20930	FLG	Filaggrin	6.70199	34.9095	Filtered	24.447	19.8278	Filtered	9.30309	17.9629	Filtered	9.56675	22.0979	37.3303	25.9585	36.6731	32.9943	Filtered	45.6042	54.0122	19.9038	18.6811	24.4308	20.0522	18.4751	10.0557	Filtered	34.0477	16.2661	12.4076	21.4402	47.9589	32.7443	25.0441	29.8914	25.4891	24.1175	Filtered	22.334	Filtered	17.6917	35.9557	25.1705	11.5861	16.0426	23.5872	18.8168	26.5092	27.7555
P21333;P21333-2	FLNA	Filamin-A;Isoform 2 of Filamin-A	299.14	Filtered	Filtered	52.359	18.0854	443.108	68.8908	49.1827	1208.35	20.1425	26.0695	27.0606	9.89173	80.8882	113.402	21.1208	16.6239	9.76424	30.5115	14.5017	17.3461	24.52	18.1072	36.0126	Filtered	16.3526	81.5069	7.66591	7.84747	51.6092	32.4886	Filtered	127.851	9.82467	Filtered	Filtered	Filtered	Filtered	Filtered	68.6144	14.2742	27.624	13.8212	6.86284	21.5865	19.2335	10.1329
P21810	BGN	Biglycan	Filtered	Filtered	Filtered	Filtered	Filtered	220.889	Filtered	Filtered	Filtered	Filtered	Filtered	Filtered	Filtered	9.63762	Filtered	Filtered	Filtered	Filtered	Filtered	Filtered	Filtered	Filtered	Filtered	Filtered	Filtered	Filtered	Filtered	10.6695	Filtered	Filtered	Filtered	Filtered	Filtered	Filtered	Filtered	Filtered	Filtered	Filtered	Filtered	Filtered	Filtered	Filtered	Filtered	Filtered	Filtered	Filtered	Filtered
P22105;P22105-3	TNXB	Tenascin-X;Isoform 3 of Tenascin-X	105.998	63.0887	Filtered	109.854	103.917	Filtered	93.4254	94.8915	Filtered	100.699	81.5238	93.3204	141.089	119.732	93.5886	107.12	92.4262	114.253	148.282	119.862	166.489	124.49	135.799	133.193	Filtered	120.764	102.425	78.0695	131.9	104.67	99.6269	114.361	96.2193	53.8727	200.715	99.1354	113.028	113.616	104.341	67.2454	126.85	120.895	135.053	116.956	89.8938	139.329	148.426
P22352	GPX3	Glutathione peroxidase 3	557.452	503.076	Filtered	822.641	853.064	Filtered	719.647	686.737	Filtered	852.336	408.258	593.465	683.122	907.727	623.677	368.626	508.367	468.903	601.975	672.188	813.307	580.736	512.262	397.039	Filtered	858.07	480.332	629.282	749.693	582.102	778.809	604.686	546.906	492.395	301.231	456.228	1034.62	854.707	649.367	606.543	379.866	566.106	535.694	546.512	483.347	592.807	644.421
P22392;P22392-2	NME2	Nucleoside diphosphate kinase B;Isoform 3 of Nucleoside diphosphate kinase B	63.8572	Filtered	Filtered	41.6037	Filtered	Filtered	Filtered	10.988	706.137	14.7356	Filtered	Filtered	14.9943	Filtered	55.354	Filtered	19.2522	44.7761	Filtered	11.5871	Filtered	10.1412	40.2113	23.1091	Filtered	16.9503	10.7139	Filtered	Filtered	6.69385	9.26587	Filtered	Filtered	Filtered	4.32974	17.7714	Filtered	Filtered	Filtered	14.0302	11.7545	22.3897	Filtered	Filtered	Filtered	Filtered	Filtered
P22626;P22626-2	HNRNPA2B1	Heterogeneous nuclear ribonucleoproteins A2/B1;Isoform A2 of Heterogeneous nuclear ribonucleoproteins A2/B1	Filtered	Filtered	Filtered	Filtered	Filtered	1240.36	Filtered	Filtered	6282.17	Filtered	Filtered	Filtered	45.9472	Filtered	Filtered	Filtered	Filtered	Filtered	Filtered	Filtered	Filtered	Filtered	Filtered	Filtered	1324.75	Filtered	Filtered	Filtered	Filtered	Filtered	9.42664	Filtered	Filtered	85.3706	Filtered	Filtered	Filtered	Filtered	Filtered	Filtered	Filtered	102.04	Filtered	Filtered	Filtered	Filtered	Filtered
P22792	CPN2	Carboxypeptidase N subunit 2	1626.04	2539.49	Filtered	1624.23	2275.5	Filtered	1786.22	2431.36	Filtered	2383.78	1964.68	1433.07	1661.42	1730.34	2861.48	3664.84	2387.52	1584.18	2114.67	1565.49	2931.62	2001.81	1646.48	2855.22	Filtered	1768.16	1927.72	3203.22	1726.7	1684.97	2211.22	2774.68	2948.3	2579.16	2313.73	2604.61	2192.78	2587.2	2820.75	2695.61	2244.46	2521.46	2667.58	2469.63	1947.56	1761.34	2940.12
P22891;P22891-2	PROZ	Vitamin K-dependent protein Z;Isoform 2 of Vitamin K-dependent protein Z	66.3852	13.9078	Filtered	62.5728	234.159	Filtered	Filtered	Filtered	Filtered	64.509	49.8326	71.6688	243.591	72.8901	90.6034	33.8705	149.375	58.1085	164.19	30.6942	465.182	94.3709	73.9101	185.952	Filtered	409.598	95.7612	101.06	29.8524	95.0284	39.3662	123.434	122.577	85.8111	105.508	33.8929	65.3215	82.5948	61.4087	281.933	76.2567	162.392	38.7647	132.219	133.585	133.841	179.783
P22897	MRC1	Macrophage mannose receptor 1	43.3285	Filtered	Filtered	Filtered	17.0723	25.9077	Filtered	8.77042	Filtered	Filtered	44.4833	Filtered	10.5181	24.782	23.2592	126.783	17.4598	34.0628	64.499	33.1533	Filtered	22.2731	11.5682	103.532	Filtered	63.84	77.9932	12.9019	Filtered	Filtered	Filtered	24.3956	50.1685	41.6298	Filtered	Filtered	36.7385	Filtered	53.3588	44.3287	27.2731	Filtered	Filtered	26.5042	68.2816	19.666	21.192
P23083		Ig heavy chain V-I region V35	477.881	902.594	Filtered	550.543	645.763	Filtered	353.29	331.61	Filtered	280.426	738.326	1171.55	505.939	305.856	335.4	57.4331	790.068	889.122	636.379	284.2	556.868	182.926	1041.4	262.813	Filtered	283.4	221.669	612.618	1430.2	558.822	371.055	638.129	244.023	325.029	252.438	370.369	346.391	403.606	162.856	507.805	1010.84	421.336	758.733	413.992	282.682	1048.05	431.576
P23142;P23142-3	FBLN1	Fibulin-1;Isoform B of Fibulin-1	434.319	537.608	Filtered	436.6	383.6	Filtered	618.87	572.287	Filtered	795.722	339.483	475.405	862.013	1176.41	414.622	643.058	373.171	374.129	571.3	1038.17	785.201	623.876	593.61	195.612	3836.13	645.146	567.683	211.672	583.819	471.286	816.266	448.715	992.624	494.232	641.56	356.319	1247.59	560.996	875.308	520.709	591.504	531.098	762.119	477.843	582.114	844.946	473.974
P23142-4	FBLN1	Isoform C of Fibulin-1	306.927	196.738	Filtered	435.668	329.205	Filtered	327.071	303.386	Filtered	280.219	503.714	491.79	253.181	304.474	468.877	374.663	423.175	556.102	494.008	404.657	199.708	366.141	453.888	405.127	Filtered	353.806	350.055	294.57	237.763	416.247	471.855	485.095	490.015	315.335	574.418	364.638	352.44	188.168	175.626	321.173	442.835	386.35	476.293	774.025	357.341	390.263	250.279
P23280	CA6	Carbonic anhydrase 6	38.7433	73.2423	Filtered	83.2306	46.6627	Filtered	84.1602	27.8242	Filtered	54.548	60.4924	83.5399	27.5016	43.4331	48.0067	127.932	67.4413	95.6239	30.7222	32.4102	46.5479	122.029	79.6676	43.4956	Filtered	55.1663	60.1118	69.9078	80.7028	21.6296	45.8457	31.3618	60.4739	74.8697	143.53	35.3847	41.2551	22.3299	81.3047	67.0805	97.7926	35.5724	50.0716	53.2392	80.1413	44.8835	26.1964
P23284	PPIB	Peptidyl-prolyl cis-trans isomerase B	23.6836	19.0017	Filtered	Filtered	Filtered	Filtered	Filtered	Filtered	9650.61	Filtered	45.057	120.533	Filtered	Filtered	Filtered	Filtered	Filtered	Filtered	Filtered	21.6848	Filtered	Filtered	Filtered	Filtered	Filtered	Filtered	Filtered	Filtered	Filtered	Filtered	Filtered	Filtered	Filtered	Filtered	Filtered	Filtered	Filtered	Filtered	50.8072	Filtered	Filtered	Filtered	68.4422	Filtered	Filtered	39.77	6.23401
P23470;P23470-2	PTPRG	Receptor-type tyrosine-protein phosphatase gamma;Isoform 2 of Receptor-type tyrosine-protein phosphatase gamma	116.451	96.2817	Filtered	147.453	103.439	Filtered	116.958	99.4099	Filtered	80.1548	102.805	178.524	79.8686	100.309	167.047	168.443	127.974	206.396	143.667	182.324	112.605	122.66	170.846	189.123	Filtered	165.436	129.014	99.9017	96.8889	133.577	165.482	178.909	119.883	165.905	242.604	149.497	143.49	82.6536	99.9268	163.127	199.023	159.692	165.996	185.585	130.145	128.006	102.133
P23526	AHCY	Adenosylhomocysteinase	37.4128	Filtered	Filtered	Filtered	Filtered	Filtered	Filtered	Filtered	Filtered	54.3752	Filtered	Filtered	Filtered	Filtered	Filtered	Filtered	Filtered	Filtered	Filtered	Filtered	Filtered	Filtered	Filtered	60.1378	Filtered	16.5784	Filtered	Filtered	38.2964	Filtered	Filtered	Filtered	Filtered	18.4937	Filtered	Filtered	Filtered	Filtered	Filtered	24.8768	Filtered	Filtered	Filtered	Filtered	Filtered	Filtered	Filtered
P23528	CFL1	Cofilin-1	304.297	8.65338	22497.7	93.5026	Filtered	1967.42	84.2191	Filtered	8395.88	17.0113	Filtered	36.963	63.9907	71.2917	Filtered	Filtered	59.2644	Filtered	64.8484	61.9359	138.304	93.3994	95.758	97.5129	530.363	68.2949	120.251	Filtered	61.0722	41.5005	56.3034	Filtered	Filtered	Filtered	Filtered	15.4867	Filtered	Filtered	Filtered	108.273	24.1776	60.675	Filtered	Filtered	Filtered	72.4129	Filtered
P24592	IGFBP6	Insulin-like growth factor-binding protein 6	20.2005	33.0168	Filtered	47.3283	Filtered	Filtered	23.551	Filtered	Filtered	31.6406	Filtered	28.4219	26.961	26.1903	39.0619	Filtered	Filtered	43.0755	Filtered	Filtered	Filtered	16.627	Filtered	45.2264	Filtered	40.2449	27.6374	35.8494	33.6193	Filtered	34.0738	28.3808	48.7394	37.9166	Filtered	40.2046	Filtered	15.1383	29.5326	52.7292	82.2413	22.4778	49.0311	47.7035	28.5963	39.4169	Filtered
P24593	IGFBP5	Insulin-like growth factor-binding protein 5	65.6394	61.3636	Filtered	82.1713	72.5307	Filtered	80.8719	94.3276	Filtered	69.3979	63.5366	78.7651	75.1507	73.7379	115.093	105.386	77.0271	112.84	80.6695	75.5762	75.2438	62.8627	72.1609	77.5265	Filtered	91.5071	65.5443	75.7955	82.8513	75.4481	60.8708	83.7113	80.4419	118.875	131.797	73.0554	109.924	45.457	56.1506	92.0188	131.828	70.3803	71.2702	72.6099	86.206	110.768	50.8574
P24821;P24821-4	TNC	Tenascin;Isoform 4 of Tenascin	32.6522	29.8556	Filtered	43.6586	51.7774	Filtered	52.6303	23.5296	Filtered	47.3732	106.724	39.8744	69.4289	41.0356	25.5657	74.076	28.4854	34.389	53.4613	40.2776	85.7115	74.3629	20.4612	105.152	Filtered	44.4166	58.1685	24.8645	28.3698	34.7222	52.6267	51.6752	55.5037	Filtered	Filtered	65.5098	39.6139	56.2251	57.0609	31.5425	42.3232	82.3384	43.3139	278.418	78.5485	37.3304	64.4111
P25311	AZGP1	Zinc-alpha-2-glycoprotein	1717.78	2393	Filtered	2233.33	2172.38	1750.43	2961.1	1974.56	2010.59	2535.88	2220.01	1882.72	2455.28	2410.66	1900.33	1510.42	2295.29	1587.39	2567.05	2154.89	3704.34	2358.15	2075.15	1893.04	4784.77	3247.67	2146.05	1689.84	2562.67	2488.37	2127.74	2472.41	1683.01	2413.97	2226.98	1372.79	3087.68	2343.18	970.389	2419.89	1487.43	2319.67	2426.92	2677.66	2074.16	2843.5	2656.9
P25774;P25774-2	CTSS	Cathepsin S;Isoform 2 of Cathepsin S	22.3821	8.19873	Filtered	Filtered	40.5868	Filtered	49.3723	Filtered	Filtered	Filtered	60.3943	44.5787	Filtered	49.9996	Filtered	Filtered	68.5951	68.2237	70.7448	48.5157	Filtered	33.4925	Filtered	Filtered	Filtered	15.3016	39.2178	16.3241	Filtered	35.7926	Filtered	83.3671	Filtered	Filtered	Filtered	Filtered	Filtered	27.9911	Filtered	71.4043	Filtered	54.5521	67.2072	56.8339	Filtered	Filtered	Filtered
P25789	PSMA4	Proteasome subunit alpha type-4	Filtered	Filtered	Filtered	88.0511	Filtered	Filtered	Filtered	Filtered	2217.39	Filtered	Filtered	37.2536	Filtered	Filtered	Filtered	Filtered	Filtered	Filtered	19.6653	Filtered	19.0339	Filtered	Filtered	Filtered	Filtered	Filtered	Filtered	59.9229	Filtered	24.903	Filtered	Filtered	34.1157	Filtered	Filtered	Filtered	40.5855	Filtered	Filtered	Filtered	Filtered	Filtered	Filtered	Filtered	Filtered	Filtered	Filtered
P26038	MSN	Moesin	75.7121	5.33862	Filtered	12.3248	7.62541	Filtered	49.1368	30.2837	3412.41	57.5726	64.1999	7.7357	69.8275	5.90281	Filtered	35.0154	12.3838	37.6219	19.8041	Filtered	Filtered	15.081	44.6677	7.82393	Filtered	40.8333	65.0945	73.6245	24.6366	20.6191	13.1411	13.2768	26.5526	8.20095	Filtered	20.9604	Filtered	59.1268	Filtered	13.0911	Filtered	17.3498	Filtered	Filtered	Filtered	36.466	Filtered
P26599;P26599-2;P26599-3	PTBP1	Polypyrimidine tract-binding protein 1;Isoform 2 of Polypyrimidine tract-binding protein 1;Isoform 3 of Polypyrimidine tract-binding protein 1	Filtered	Filtered	Filtered	Filtered	Filtered	Filtered	Filtered	Filtered	763.97	Filtered	Filtered	Filtered	84.9442	Filtered	Filtered	Filtered	Filtered	Filtered	Filtered	Filtered	5.57937	Filtered	Filtered	Filtered	Filtered	Filtered	Filtered	Filtered	Filtered	Filtered	Filtered	Filtered	Filtered	Filtered	Filtered	Filtered	Filtered	Filtered	Filtered	Filtered	Filtered	13.7561	Filtered	Filtered	Filtered	Filtered	Filtered
P26641	EEF1G	Elongation factor 1-gamma	23.0642	Filtered	Filtered	101.328	Filtered	2526.14	Filtered	Filtered	8080.3	45.1751	Filtered	Filtered	Filtered	Filtered	Filtered	Filtered	Filtered	Filtered	Filtered	Filtered	Filtered	Filtered	Filtered	Filtered	Filtered	Filtered	Filtered	33.4118	Filtered	Filtered	Filtered	Filtered	Filtered	Filtered	Filtered	Filtered	Filtered	Filtered	Filtered	Filtered	Filtered	38.8047	Filtered	Filtered	Filtered	Filtered	Filtered
P26927	MST1	Hepatocyte growth factor-like protein	159.443	152.456	Filtered	188.094	240.07	Filtered	176.524	80.2816	Filtered	84.1762	97.2276	206.417	355.421	287.794	218.277	367.814	226.41	254.495	190.271	202.893	187.049	84.3747	356.796	458.115	Filtered	88.9116	90.7987	172.77	143.563	206.615	178.926	138.608	192.128	121.353	667.753	710.446	301.216	140.165	199.032	253.959	518.691	361.112	182.719	136.505	124.835	164.716	228.469
P27169	PON1	Serum paraoxonase/arylesterase 1	11851.4	17192.2	5967.2	20190.9	20206.7	11920.8	17663.3	16795	13966.2	11491.4	14319.7	17745.2	18023.1	15886.7	20399.7	12946.8	17409.1	18255.3	18927.8	16071.3	20622.7	12641.9	17300.1	21372.4	12627.8	17861.9	11182.9	17106.7	16373.6	17111.2	16216.3	13982.8	12094.2	18227.3	16482	18854.4	19541.9	14210.8	10488.2	17468.3	19517.9	20609.1	19060.9	16842.5	11452.4	17378.8	18328.4
P27487	DPP4	Dipeptidyl peptidase 4	55.777	84.7697	Filtered	125.06	88.1333	Filtered	117.195	67.2598	Filtered	41.5961	90.0001	114.746	70.816	136.467	52.3156	56.5762	146.347	146.54	76.5562	116.759	123.832	81.4936	115.434	112.256	Filtered	88.7759	106.529	103.608	59.7816	132.438	77.8434	101.234	54.2933	78.414	99.108	102.617	76.2699	60.3877	73.5705	89.5338	64.825	114.475	110.333	61.7199	72.5033	98.3516	180.024
P27635	RPL10	60S ribosomal protein L10	Filtered	Filtered	Filtered	Filtered	Filtered	449.541	Filtered	Filtered	2959.38	19.2406	Filtered	Filtered	Filtered	Filtered	Filtered	Filtered	Filtered	Filtered	Filtered	Filtered	Filtered	Filtered	Filtered	Filtered	Filtered	Filtered	Filtered	Filtered	Filtered	Filtered	Filtered	Filtered	Filtered	Filtered	Filtered	Filtered	Filtered	Filtered	Filtered	Filtered	Filtered	Filtered	Filtered	Filtered	Filtered	Filtered	Filtered
P27918	CFP	Properdin	85.7329	145.819	Filtered	Filtered	92.8786	Filtered	155.249	37.6226	Filtered	Filtered	78.8594	84.3346	166.416	149.839	Filtered	Filtered	141.869	102.05	135.177	132.836	217.245	133.98	75.228	123.867	Filtered	Filtered	81.6993	47.7156	104.507	137.545	93.6212	51.9347	38.1605	96.0547	Filtered	63.8638	251.136	69.1577	140.678	Filtered	125.412	87.599	201.666	Filtered	144.859	85.9073	247.801
P29401	TKT	Transketolase	38.2916	Filtered	Filtered	32.7034	23.945	Filtered	65.8382	8.34307	Filtered	26.3748	Filtered	49.9792	Filtered	Filtered	Filtered	Filtered	68.6185	Filtered	40.6332	Filtered	Filtered	39.3898	65.2725	Filtered	Filtered	Filtered	59.7897	39.9689	Filtered	Filtered	Filtered	Filtered	Filtered	Filtered	Filtered	Filtered	Filtered	Filtered	Filtered	Filtered	Filtered	Filtered	Filtered	Filtered	Filtered	Filtered	Filtered
P29622	SERPINA4	Kallistatin	1880.22	5612.68	Filtered	2710	4094.61	2556.04	4506.25	3064.08	2077.83	2958.44	3997.58	3400.05	3873	4043.61	4169.81	651.329	4561.6	4195.86	4251.66	3027.43	5166.52	2384.07	4070.77	4908.29	9606.1	1532.28	1719.63	2250.65	5003.36	3306.87	3295.29	2916.91	2823.59	5283.1	1349.75	4035.85	2949.61	4432.23	2691.73	2877.04	5063.36	4547.44	4090.69	3840.9	2641.27	4235.6	4509.35
P30041	PRDX6	Peroxiredoxin-6	93.6526	Filtered	Filtered	78.2053	Filtered	1268.55	76.9566	105.209	4160.85	63.8485	44.8746	90.8162	29.6016	41.1905	90.7402	71.8749	110.971	65.5671	37.4813	73.0571	85.8598	20.3421	55.5696	120.703	Filtered	80.7825	75.8843	80.6159	38.1425	Filtered	69.4768	Filtered	Filtered	Filtered	Filtered	110.527	5.76039	19.2718	41.0261	95.9881	117.612	70.1083	146.942	111.219	21.2836	91.0138	84.9025
P30043	BLVRB	Flavin reductase (NADPH)	144.176	30.3692	Filtered	Filtered	Filtered	Filtered	98.6993	33.6968	Filtered	Filtered	86.2519	50.4468	49.9959	62.5913	139.982	59.6193	358.701	146.478	90.3081	74.0094	49.0123	127.665	294.188	192.447	Filtered	298.001	263.934	74.8595	86.7578	96.4862	153.902	Filtered	37.9113	158.525	Filtered	38.4364	65.757	77.1015	43.5102	266.224	43.4296	133.044	44.2758	113.621	36.0894	68.7605	51.6397
P30086	PEBP1	Phosphatidylethanolamine-binding protein 1	51.4367	Filtered	Filtered	Filtered	Filtered	2238.99	Filtered	Filtered	4877.84	Filtered	Filtered	Filtered	37.7132	Filtered	Filtered	Filtered	20.8889	Filtered	Filtered	Filtered	Filtered	Filtered	Filtered	Filtered	Filtered	Filtered	53.9248	Filtered	Filtered	Filtered	Filtered	Filtered	Filtered	Filtered	Filtered	Filtered	Filtered	Filtered	Filtered	Filtered	Filtered	41.1535	Filtered	Filtered	Filtered	Filtered	Filtered
P30101	PDIA3	Protein disulfide-isomerase A3	91.252	36.7308	Filtered	91.4105	47.7688	2130.55	52.3771	47.9835	8609.14	45.1125	45.3485	47.0565	28.0408	65.3266	38.36	38.86	41.3279	49.2406	37.89	43.4016	30.2763	31.1525	36.4772	54.7709	695.384	47.9659	42.9784	36.9434	38.3291	31.2746	31.0167	36.323	34.795	58.2979	95.4792	74.5233	13.3531	21.48	36.2964	61.7039	48.1525	18.7167	39.0248	39.2326	91.8638	52.8787	29.6867
P30740	SERPINB1	Leukocyte elastase inhibitor	58.0984	Filtered	Filtered	Filtered	Filtered	Filtered	Filtered	Filtered	Filtered	Filtered	Filtered	Filtered	Filtered	6.75286	Filtered	Filtered	Filtered	Filtered	Filtered	Filtered	41.2352	Filtered	64.239	Filtered	Filtered	Filtered	Filtered	Filtered	Filtered	Filtered	Filtered	Filtered	Filtered	Filtered	Filtered	Filtered	Filtered	Filtered	Filtered	7.09955	Filtered	Filtered	Filtered	Filtered	Filtered	21.4241	Filtered
P31146	CORO1A	Coronin-1A	92.6883	13.6681	Filtered	37.2697	Filtered	Filtered	46.5376	Filtered	Filtered	23.0013	21.4289	Filtered	Filtered	7.67636	23.4253	Filtered	22.0928	Filtered	34.6691	Filtered	Filtered	32.0991	23.2745	26.6381	Filtered	29.5251	18.3262	36.651	Filtered	Filtered	Filtered	Filtered	Filtered	38.431	Filtered	11.4731	Filtered	23.8506	68.7823	86.3943	Filtered	Filtered	10.9597	15.8932	Filtered	Filtered	16.9027
P31151	S100A7	Protein S100-A7	Filtered	Filtered	Filtered	Filtered	74.1277	Filtered	Filtered	Filtered	Filtered	Filtered	Filtered	49.8157	87.9967	Filtered	Filtered	Filtered	62.0923	Filtered	Filtered	Filtered	Filtered	Filtered	Filtered	Filtered	Filtered	48.1417	Filtered	Filtered	Filtered	Filtered	Filtered	Filtered	Filtered	16.0948	Filtered	Filtered	Filtered	87.3572	Filtered	Filtered	81.4785	64.3065	Filtered	Filtered	Filtered	Filtered	Filtered
P31327	CPS1	Carbamoyl-phosphate synthase [ammonia], mitochondrial	Filtered	42.0722	Filtered	165.459	46.8241	2112.55	17.4535	Filtered	6845.37	49.9203	Filtered	Filtered	14.981	Filtered	Filtered	Filtered	Filtered	Filtered	Filtered	Filtered	88.4817	Filtered	10.5933	Filtered	Filtered	71.7761	2.15944	25.7268	21.6891	Filtered	Filtered	Filtered	146.956	Filtered	Filtered	67.5352	Filtered	32.0118	Filtered	35.5408	Filtered	79.7999	6.88112	4.15991	7.53458	55.7278	12.6283
P31944	CASP14	Caspase-14	Filtered	Filtered	Filtered	Filtered	Filtered	Filtered	Filtered	Filtered	Filtered	Filtered	Filtered	Filtered	Filtered	Filtered	Filtered	Filtered	Filtered	Filtered	Filtered	34.3671	Filtered	Filtered	Filtered	Filtered	Filtered	Filtered	Filtered	Filtered	6.88712	7.39767	Filtered	10.551	9.50725	Filtered	Filtered	Filtered	Filtered	Filtered	2.24677	Filtered	9.07787	Filtered	Filtered	Filtered	Filtered	Filtered	Filtered
P31946;P31946-2	YWHAB	14-3-3 protein beta/alpha;Isoform Short of 14-3-3 protein beta/alpha	162.094	31.0037	Filtered	518.661	223.28	2046.59	83.1697	58.5895	6680.26	119.76	19.8118	28.4456	117.862	47.154	28.445	Filtered	73.861	60.3554	133.296	39.7001	29.2038	50.8271	91.1077	127.615	4103.42	79.8967	154.664	61.511	62.1612	25.3858	159.474	32.7417	152.514	29.3685	26.5106	127.108	60.0179	18.0575	Filtered	187.986	66.6711	94.5566	42.9217	50.0486	33.4728	52.7058	37.4212
P31949	S100A11	Protein S100-A11	6.6678	Filtered	Filtered	37.0863	17.7612	770.439	Filtered	Filtered	5251.03	Filtered	Filtered	Filtered	16.0977	Filtered	Filtered	Filtered	Filtered	Filtered	Filtered	Filtered	Filtered	Filtered	Filtered	Filtered	Filtered	Filtered	Filtered	44.0982	Filtered	Filtered	Filtered	Filtered	Filtered	Filtered	Filtered	Filtered	Filtered	Filtered	Filtered	Filtered	Filtered	47.9829	Filtered	Filtered	63.0024	Filtered	Filtered
P32119	PRDX2	Peroxiredoxin-2	79.3043	37.9884	Filtered	26.6145	21.0276	Filtered	42.1026	32.6609	6167.98	73.1076	99.9503	15.1002	79.116	133.148	29.3571	34.296	234.751	73.935	89.4655	127.384	179.967	69.8808	117.408	86.257	2039.07	93.6089	89.7496	52.6493	38.3998	49.1056	95.9948	17.5284	24.6671	109.561	Filtered	30.1424	31.6654	66.8858	32.4669	56.9914	8.79909	49.3329	55.9958	75.3843	48.5973	54.4154	14.4563
P32969	RPL9	60S ribosomal protein L9	Filtered	Filtered	Filtered	40.4348	Filtered	Filtered	Filtered	Filtered	2565.36	15.4442	Filtered	Filtered	19.3482	Filtered	Filtered	Filtered	Filtered	Filtered	Filtered	Filtered	Filtered	Filtered	Filtered	Filtered	Filtered	Filtered	Filtered	Filtered	Filtered	Filtered	Filtered	Filtered	Filtered	Filtered	Filtered	Filtered	Filtered	Filtered	Filtered	Filtered	Filtered	17.4839	Filtered	Filtered	Filtered	Filtered	Filtered
P33151	CDH5	Cadherin-5	155.42	77.4539	Filtered	129.452	124.137	Filtered	100.973	121.108	Filtered	173.787	142.84	194.191	204.64	216.442	78.0101	126.336	160.525	187.903	203.904	192.498	181.239	248.72	179.044	41.7755	Filtered	132.465	219.976	92.0661	138.14	195.64	172.103	128.479	144.151	151.139	166.225	90.2523	174.322	109.672	250.091	91.6699	89.1633	135.327	133.113	128.344	166.928	192.229	120.522
P33908	MAN1A1	Mannosyl-oligosaccharide 1,2-alpha-mannosidase IA	213.132	221.951	Filtered	182.34	140.422	Filtered	279.525	216.317	Filtered	290.74	222.4	133.11	214.039	176.818	212.149	291.61	161.309	119.807	210.506	165.771	234.328	249.29	173.842	269.978	Filtered	153.529	268.72	211.285	225.349	155.165	164.4	131.114	502.93	171.237	315.109	243.682	319.613	261.886	450.983	229.016	219.484	229.115	234.497	143.836	165.361	155.697	284.756
P35030;P35030-2;P35030-3;P35030-4	PRSS3	Trypsin-3;Isoform B of Trypsin-3;Isoform C of Trypsin-3;Isoform D of Trypsin-3	37.7402	27.4323	Filtered	Filtered	23.5522	Filtered	30.9389	17.4821	Filtered	20.9019	39.3122	58.9515	52.5157	69.0474	44.4795	40.7439	49.9299	57.8968	53.9621	45.3668	56.4735	53.9941	49.5036	67.4857	Filtered	52.1761	46.2775	18.7399	22.0972	46.4385	53.3497	54.6195	66.1835	22.462	Filtered	33.0689	57.7906	45.7388	21.7857	39.109	45.3269	47.6153	48.4712	51.5838	55.1876	68.3813	110.55
P35232	PHB	Prohibitin	Filtered	Filtered	Filtered	Filtered	Filtered	308.324	Filtered	Filtered	903.447	9.91808	Filtered	Filtered	Filtered	Filtered	Filtered	Filtered	Filtered	Filtered	Filtered	Filtered	Filtered	Filtered	Filtered	Filtered	Filtered	Filtered	Filtered	Filtered	Filtered	Filtered	Filtered	Filtered	Filtered	Filtered	Filtered	Filtered	Filtered	Filtered	Filtered	Filtered	Filtered	Filtered	Filtered	Filtered	Filtered	Filtered	Filtered
P35247	SFTPD	Pulmonary surfactant-associated protein D	2.59918	Filtered	Filtered	3.06486	Filtered	Filtered	Filtered	Filtered	Filtered	7.06811	Filtered	Filtered	Filtered	Filtered	Filtered	Filtered	Filtered	6.07978	Filtered	Filtered	Filtered	8.12158	Filtered	Filtered	Filtered	Filtered	4.75474	Filtered	18.2151	Filtered	Filtered	Filtered	Filtered	Filtered	Filtered	Filtered	Filtered	Filtered	Filtered	Filtered	Filtered	Filtered	Filtered	Filtered	6.55695	Filtered	10.5215
P35527	KRT9	Keratin, type I cytoskeletal 9	335.368	464.016	Filtered	481.481	618.981	Filtered	494.271	494.669	Filtered	373.514	822.414	1212.4	505.204	827.719	559.203	331.759	971.177	907.019	646.918	883.61	318.791	485.222	580.764	667.122	6389.17	594.033	262.001	309.362	1000.28	1016.67	542.623	608.98	351.356	429.329	413.595	402.813	579.105	279.222	298.012	632.236	713.787	503.509	671.608	572.418	462.661	574.108	537.783
P35542	SAA4	Serum amyloid A-4 protein	7704.68	12414.8	Filtered	13077.3	9402.58	1767.49	12127.9	13689.4	Filtered	15359.4	11786.4	12601.8	7377.48	9633.21	10462.2	14690.6	11592.2	11034.6	7206.94	7008.33	8450.81	12602.9	11096.6	8776.2	7777.78	11747.5	14080.7	12609.1	12415	8048.47	9800.45	12431.9	13661	14350	11604.3	6694.12	9048.01	9559.41	11398.6	10722.9	10054.5	6004.03	8197.24	9668.19	11107.8	8963.09	6591.85
P35555	FBN1	Fibrillin-1	7.25586	12.2255	Filtered	28.9348	Filtered	Filtered	Filtered	Filtered	Filtered	32.1692	Filtered	26.0915	Filtered	16.8918	19.2958	38.666	11.1237	Filtered	18.583	12.7928	Filtered	15.3235	Filtered	8.26031	Filtered	20.4716	30.6181	Filtered	17.4857	19.2968	Filtered	Filtered	Filtered	24.4715	28.278	17.6968	Filtered	14.3938	10.7966	13.2714	16.5721	16.5696	11.0444	Filtered	11.5598	Filtered	Filtered
P35579	MYH9	Myosin-9	122.223	33.8909	Filtered	45.4292	10.2585	Filtered	50.2188	22.5138	Filtered	Filtered	Filtered	Filtered	532.114	Filtered	Filtered	Filtered	Filtered	Filtered	13.2433	Filtered	330.402	18.8272	16.2679	31.8279	Filtered	Filtered	352.764	183.884	61.3482	7.15637	Filtered	Filtered	23.6135	1097.85	775.553	Filtered	Filtered	Filtered	Filtered	36.2036	Filtered	22.8932	Filtered	Filtered	Filtered	29.6123	40.2054
P35858	IGFALS	Insulin-like growth factor-binding protein complex acid labile subunit	2983.03	3511.02	Filtered	2942.69	2620.83	1328.81	2860.8	3108.85	949.607	3292.99	4564.9	4700.25	2879.84	3683.01	4761.96	4657.69	5809.79	4877.53	3899.08	3893.91	6003.48	3791.35	5319.12	3762.32	4575.79	3307.94	3396.52	4603.11	3384.33	3208.18	4615.82	4337.34	4574.78	4823.79	7849.37	3044.92	3694.73	4487.34	4426	4752.77	5490.98	4400.2	4961.63	5117.31	3840.57	6001.12	3978.61
P35908	KRT2	Keratin, type II cytoskeletal 2 epidermal	380.771	266.466	Filtered	324.194	376.39	Filtered	341.132	297.357	Filtered	252.467	245.278	255.575	287.609	268.609	413.597	320.922	378.807	540.176	230.58	307.08	248.559	366.85	349.389	530.849	Filtered	359.683	183.586	205.574	320.656	278.969	930.13	255.183	497.297	221.036	958.067	435.898	199.114	278.386	328.058	203.124	512.979	285.204	329.842	280.407	364.089	453.765	323.455
P35916;P35916-1;P35916-3	FLT4	Vascular endothelial growth factor receptor 3;Isoform 2 of Vascular endothelial growth factor receptor 3;Isoform 3 of Vascular endothelial growth factor receptor 3	23.8939	30.2793	Filtered	18.1613	15.1174	Filtered	Filtered	21.9111	Filtered	41.5398	18.8112	35.6467	164.943	34.9994	Filtered	Filtered	Filtered	Filtered	84.8454	Filtered	Filtered	37.6855	Filtered	Filtered	Filtered	Filtered	45.4578	16.0315	26.5201	32.1738	29.4425	21.0442	46.4136	37.6495	Filtered	Filtered	Filtered	20.9158	27.6908	14.6392	76.472	13.7392	23.063	Filtered	37.5002	Filtered	Filtered
P36871;P36871-2	PGM1	Phosphoglucomutase-1;Isoform 2 of Phosphoglucomutase-1	Filtered	Filtered	Filtered	Filtered	Filtered	Filtered	Filtered	Filtered	Filtered	15.8707	Filtered	Filtered	Filtered	Filtered	Filtered	Filtered	Filtered	Filtered	Filtered	Filtered	Filtered	Filtered	Filtered	Filtered	Filtered	Filtered	Filtered	Filtered	Filtered	Filtered	Filtered	Filtered	Filtered	Filtered	Filtered	Filtered	Filtered	Filtered	Filtered	Filtered	Filtered	Filtered	Filtered	Filtered	Filtered	Filtered	Filtered
P36955	SERPINF1	Pigment epithelium-derived factor	4074.33	5008.31	Filtered	2391.86	3141.56	2830.49	3830.11	4313.11	4481.33	2974.59	5015.3	4796.47	4187.11	4624.86	3716.99	4628.93	5949.92	4800.56	4537.52	5182.58	5706.61	5714.29	4785.1	2005.36	4913.65	5136.49	5443.85	3013.31	5044.13	4078.86	4550.32	5008.85	3981.61	3687.61	4635.4	2830.01	5285.27	4490	4849.05	5442.99	2953.79	3809.01	3820.89	5229.02	4347.37	5092.08	3723.75
P37802	TAGLN2	Transgelin-2	52.3013	Filtered	Filtered	182.227	34.3358	1163.74	31.1149	43.6109	7119.41	66.6972	14.3288	50.2872	Filtered	Filtered	Filtered	Filtered	19.7326	Filtered	Filtered	Filtered	Filtered	12.1654	Filtered	22.197	Filtered	Filtered	27.4592	35.4682	Filtered	Filtered	193.288	Filtered	Filtered	Filtered	Filtered	49.8328	Filtered	Filtered	Filtered	15.6418	Filtered	66.9378	Filtered	9.04756	Filtered	Filtered	Filtered
P37837	TALDO1	Transaldolase	17.7271	Filtered	Filtered	Filtered	8.1825	Filtered	Filtered	11.2668	651.765	9.31464	6.51452	Filtered	Filtered	11.45	Filtered	Filtered	14.9967	10.1002	22.6719	Filtered	Filtered	Filtered	22.0082	21.9509	Filtered	18.6613	Filtered	Filtered	7.86217	12.1251	Filtered	Filtered	12.167	12.4561	Filtered	12.6166	12.0725	Filtered	Filtered	9.81975	Filtered	21.1103	Filtered	12.905	Filtered	9.14149	Filtered
P39060;P39060-1;P39060-2	COL18A1	Collagen alpha-1(XVIII) chain;Isoform 2 of Collagen alpha-1(XVIII) chain;Isoform 3 of Collagen alpha-1(XVIII) chain	56.7514	88.9368	Filtered	86.8107	80.3432	Filtered	128.117	91.3583	Filtered	96.0071	60.8051	Filtered	53.7573	66.1633	144.457	Filtered	87.7245	87.2084	76.3959	58.753	41.9158	Filtered	Filtered	146.029	Filtered	88.6215	106.774	76.3053	88.6666	70.0992	80.79	79.1758	126.322	117.921	Filtered	117.823	98.0009	79.1062	Filtered	65.1852	Filtered	108.228	106.39	97.6248	122.693	75.1628	90.3122
P40189;P40189-2;P40189-3	IL6ST	Interleukin-6 receptor subunit beta;Isoform 2 of Interleukin-6 receptor subunit beta;Isoform 3 of Interleukin-6 receptor subunit beta	Filtered	Filtered	Filtered	Filtered	Filtered	Filtered	Filtered	Filtered	Filtered	Filtered	35.7363	Filtered	Filtered	Filtered	26.5591	Filtered	Filtered	Filtered	Filtered	Filtered	Filtered	Filtered	Filtered	Filtered	Filtered	Filtered	Filtered	22.9464	Filtered	Filtered	Filtered	Filtered	Filtered	Filtered	48.7765	Filtered	Filtered	Filtered	Filtered	Filtered	Filtered	Filtered	46.7608	Filtered	35.4484	Filtered	33.63
P40197	GP5	Platelet glycoprotein V	51.2742	Filtered	Filtered	Filtered	Filtered	Filtered	Filtered	88.2545	Filtered	Filtered	44.9989	Filtered	Filtered	Filtered	36.7076	Filtered	48.567	Filtered	Filtered	Filtered	Filtered	Filtered	47.8849	68.9611	Filtered	Filtered	Filtered	Filtered	Filtered	Filtered	Filtered	Filtered	Filtered	Filtered	Filtered	Filtered	Filtered	20.143	Filtered	Filtered	91.1146	Filtered	Filtered	Filtered	Filtered	Filtered	Filtered
P40227	CCT6A	T-complex protein 1 subunit zeta	13.521	Filtered	Filtered	Filtered	4.6602	Filtered	Filtered	Filtered	Filtered	Filtered	Filtered	Filtered	Filtered	Filtered	Filtered	Filtered	Filtered	Filtered	Filtered	9.23978	Filtered	Filtered	Filtered	Filtered	Filtered	Filtered	10.1685	Filtered	Filtered	Filtered	Filtered	Filtered	Filtered	Filtered	Filtered	Filtered	Filtered	Filtered	Filtered	Filtered	Filtered	Filtered	Filtered	Filtered	Filtered	Filtered	Filtered
P40925;P40925-2	MDH1	Malate dehydrogenase, cytoplasmic;Isoform 2 of Malate dehydrogenase, cytoplasmic	23.2406	13.2908	Filtered	Filtered	Filtered	Filtered	Filtered	Filtered	Filtered	Filtered	Filtered	Filtered	Filtered	7.48549	Filtered	Filtered	23.7488	Filtered	24.1857	Filtered	18.2262	Filtered	28.4064	23.3704	Filtered	22.9331	Filtered	Filtered	Filtered	Filtered	18.5246	Filtered	Filtered	Filtered	Filtered	Filtered	Filtered	Filtered	Filtered	33.1885	Filtered	Filtered	9.33713	10.1294	Filtered	Filtered	Filtered
P41222	PTGDS	Prostaglandin-H2 D-isomerase	151.616	195.866	Filtered	526.737	230.396	Filtered	223.504	159.638	Filtered	198.731	255.669	456.183	193.849	230.173	268.899	870.155	204.49	253.82	237.663	220.284	201.036	222.154	284.504	369.002	Filtered	208.725	188.548	242.435	253.176	392.023	419.305	192.106	362.262	458.642	950.276	566.351	288.282	194.691	307.065	157.784	363.49	241.434	243.201	409.689	199.604	237.568	215.535
P42765	ACAA2	3-ketoacyl-CoA thiolase, mitochondrial	Filtered	Filtered	Filtered	Filtered	Filtered	462.992	Filtered	Filtered	1961.62	9.84261	Filtered	Filtered	Filtered	Filtered	Filtered	Filtered	Filtered	Filtered	Filtered	Filtered	Filtered	Filtered	Filtered	Filtered	Filtered	Filtered	Filtered	Filtered	Filtered	Filtered	Filtered	Filtered	Filtered	Filtered	Filtered	Filtered	Filtered	Filtered	Filtered	39.6377	Filtered	Filtered	Filtered	Filtered	Filtered	Filtered	Filtered
P43121	MCAM	Cell surface glycoprotein MUC18	45.4545	79.6623	Filtered	43.3385	63.291	Filtered	97.4	78.1608	Filtered	44.4018	35.1239	61.1959	151.678	116.917	60.294	50.766	50.5274	38.0574	62.3662	78.6394	112.163	63.2469	49.2923	86.654	Filtered	74.3402	65.7653	38.0822	116.922	77.971	72.7297	31.9093	68.9118	34.8072	65.7446	86.6909	117.685	110.805	112.714	68.3839	90.9074	93.6028	71.8339	20.0887	18.5059	119.621	105.783
P43251	BTD	Biotinidase	1150.73	1411.68	Filtered	996.071	1290.27	Filtered	1172.81	1170.53	Filtered	783.864	1994.28	1437.48	1151.89	1145.94	1617.33	705.231	1885.74	1487.97	1628.07	1231.1	1587.54	1022.2	1453.2	1428.66	2159.33	1498.93	1124.45	1419.04	1220.1	1480.91	1558.83	1761.51	1219.69	1721.08	1587.89	774.803	1380.7	1257.54	985.429	1759.58	1256.61	1626.64	1490.51	1665	1039.89	1319.44	1348.4
P43652	AFM	Afamin	1334.67	3282.56	Filtered	2902.55	2943.37	1403.17	3463.56	2144.72	6523.35	2086.87	1367.87	1946.45	1843.6	2163.18	3230.43	3345.8	2313.34	1756.6	1412.04	1184.54	1763.7	1337.78	2118.25	3217.18	3259.55	2200.94	1176.13	3037.87	2760.58	1980.24	2246.02	2071.67	2218.08	2507.98	2793.98	2707.25	2259.58	1776.15	1567.12	2896.2	3259.45	2190.94	2125.5	1882.3	1349.63	2327.7	1959.29
P48735	IDH2	Isocitrate dehydrogenase [NADP], mitochondrial	15.5647	Filtered	Filtered	Filtered	Filtered	Filtered	Filtered	Filtered	Filtered	Filtered	Filtered	Filtered	Filtered	Filtered	Filtered	Filtered	Filtered	Filtered	Filtered	Filtered	Filtered	Filtered	Filtered	Filtered	Filtered	Filtered	Filtered	Filtered	Filtered	Filtered	Filtered	Filtered	Filtered	Filtered	Filtered	Filtered	Filtered	Filtered	Filtered	Filtered	Filtered	Filtered	Filtered	Filtered	Filtered	Filtered	Filtered
P48740	MASP1	Mannan-binding lectin serine protease 1	194.112	240.801	Filtered	292.428	198.465	Filtered	174.656	327.96	Filtered	271.882	351.897	257.202	211.218	211.372	305.577	94.6149	237.921	279.198	222.29	258.336	448.751	265.465	224.528	145.884	Filtered	329.938	273.603	222.295	299.518	187.657	278.598	306.409	226.828	331.47	138.194	139.101	234.045	370.449	299.061	319.439	234.346	225.598	217.318	306.961	238.868	280.638	231.981
P48740-2;P48740-4	MASP1	Isoform 2 of Mannan-binding lectin serine protease 1;Isoform 4 of Mannan-binding lectin serine protease 1	595.688	554.528	Filtered	184.55	133.881	Filtered	545.929	583.384	Filtered	791.079	814.193	606.738	436.889	483.756	934.591	562.678	718.55	1045.39	825.294	689.877	463.231	948.761	925.722	925.666	Filtered	690.267	782.344	130.26	533.847	492.782	711.124	774.679	1053.65	801.299	1216.7	705.57	375.717	459.589	608.628	631.835	1245.64	777.796	854.711	999.845	750.206	775.787	700.481
P49257	LMAN1	Protein ERGIC-53	Filtered	9.63234	Filtered	7.04167	26.9517	Filtered	17.7825	11.9642	Filtered	18.0956	13.1674	8.93747	11.7286	Filtered	Filtered	18.8845	14.6143	11.437	12.6332	Filtered	Filtered	12.1474	7.23652	Filtered	Filtered	Filtered	17.279	Filtered	Filtered	15.1854	Filtered	Filtered	21.0338	Filtered	Filtered	24.3791	9.46833	Filtered	6.63033	12.0993	7.31034	15.1989	16.522	5.59851	13.3057	Filtered	19.6701
P49641;P49641-1;P49641-2	MAN2A2	Alpha-mannosidase 2x;Isoform 1 of Alpha-mannosidase 2x;Isoform 2 of Alpha-mannosidase 2x	27.5053	Filtered	Filtered	46.2389	34.4889	Filtered	26.5792	28.5939	Filtered	Filtered	28.9736	52.9734	30.8462	Filtered	43.6345	Filtered	37.6772	38.0201	26.1053	27.1239	21.4967	26.9648	36.3243	37.2457	Filtered	34.4248	Filtered	47.3803	29.0544	38.4827	Filtered	Filtered	33.7818	Filtered	71.0462	47.6363	Filtered	24.7674	Filtered	16.7423	76.8111	20.7045	Filtered	42.8089	30.7111	17.7618	39.0379
P49747	COMP	Cartilage oligomeric matrix protein	25.69	12.3415	Filtered	19.9683	Filtered	Filtered	24.2225	12.7943	Filtered	24.896	Filtered	Filtered	56.9516	42.7202	32.9196	70.0522	14.3666	Filtered	Filtered	28.4105	50.2372	Filtered	Filtered	60.6427	Filtered	31.3572	43.527	13.0953	Filtered	22.1115	47.7862	21.1272	29.6452	Filtered	Filtered	Filtered	31.4061	42.9672	111.874	28.3964	50.8102	39.3155	Filtered	39.0832	20.438	31.7015	Filtered
P49908	SEPP1	Selenoprotein P	978.285	1284.86	Filtered	1411.53	1700.07	427.561	1376	1487.22	Filtered	1212.62	2058.96	1434.12	2111.51	1597.79	1239.6	1006.88	1455.73	2472.85	1266.3	1264.64	1585.37	988.937	1509.92	1993.59	4364.53	1403.49	1225.92	1171.7	1581.73	1358.37	2009.84	1344.69	1007.5	1445.44	1302.47	865.393	1684.65	1227.02	1215.7	1137.07	2048.46	1499.05	1447.28	1487.27	1332.92	1387.08	1471.35
P50995	ANXA11	Annexin A11	22.6857	Filtered	Filtered	Filtered	Filtered	Filtered	Filtered	Filtered	907.102	Filtered	Filtered	Filtered	Filtered	Filtered	Filtered	Filtered	Filtered	Filtered	Filtered	Filtered	Filtered	Filtered	Filtered	3.83214	Filtered	Filtered	Filtered	Filtered	Filtered	Filtered	Filtered	Filtered	Filtered	Filtered	Filtered	Filtered	Filtered	Filtered	Filtered	Filtered	Filtered	Filtered	Filtered	Filtered	Filtered	Filtered	Filtered
P51884	LUM	Lumican	1527.43	931.005	Filtered	1931.33	2250.95	1360.6	1331.73	1944.86	4693.6	1931.62	1033.71	1493.76	1896.05	2392.21	1228.59	3001.43	1106.78	1075.24	1646.32	2539.02	2167.96	1568.32	1367.46	751.503	3062.11	2689.5	1359.27	1403.63	1231.3	1827.55	1327.17	1056.44	848.948	1073.4	3234	2234.98	3605.54	1745.7	1457.68	1355.22	884.943	1354.5	1588.84	1519.06	1184.69	1654.78	1683.79
P52272;P52272-2	HNRNPM	Heterogeneous nuclear ribonucleoprotein M;Isoform 2 of Heterogeneous nuclear ribonucleoprotein M	Filtered	Filtered	Filtered	55.2336	Filtered	Filtered	Filtered	6.67534	1975.81	Filtered	Filtered	Filtered	3.96234	Filtered	Filtered	Filtered	Filtered	Filtered	Filtered	Filtered	Filtered	Filtered	Filtered	Filtered	Filtered	Filtered	Filtered	Filtered	4.61706	Filtered	Filtered	Filtered	5.65237	Filtered	Filtered	137.465	Filtered	Filtered	Filtered	Filtered	Filtered	Filtered	Filtered	Filtered	Filtered	Filtered	Filtered
P54289;P54289-2;P54289-3;P54289-4;P54289-5	CACNA2D1	Voltage-dependent calcium channel subunit alpha-2/delta-1;Isoform 2 of Voltage-dependent calcium channel subunit alpha-2/delta-1;Isoform 3 of Voltage-dependent calcium channel subunit alpha-2/delta-1;Isoform 4 of Voltage-dependent calcium channel subunit alpha-2/delta-1;Isoform 5 of Voltage-dependent calcium channel subunit alpha-2/delta-1	22.6817	Filtered	Filtered	40.6425	18.8517	Filtered	31.1074	28.7292	Filtered	15.0941	27.9047	47.2137	23.0391	22.3292	40.4231	13.3312	24.9921	57.2752	48.2598	47.1731	50.2303	46.7049	59.752	35.877	Filtered	62.3587	Filtered	11.0903	34.9177	37.6307	38.4409	56.3793	15.1716	15.9934	37.8256	46.1884	26.0604	31.5808	44.2699	25.6247	39.4029	34.6468	20.1811	68.8575	38.5901	33.1082	59.2058
P54802	NAGLU	Alpha-N-acetylglucosaminidase	51.5	77.956	Filtered	80.922	83.6692	Filtered	86.7194	64.2839	Filtered	29.6078	87.0302	58.6282	50.1996	70.6592	104.117	58.2493	92.7429	62.6041	74.8809	66.7378	65.833	39.5223	45.599	125.67	Filtered	92.3044	78.8549	92.5971	50.4405	74.6149	73.5048	58.634	64.1004	75.1508	111.785	102.248	70.0462	50.752	44.0007	123.367	95.6479	89.5128	98.7621	81.3282	69.017	60.3276	109.731
P55056	APOC4	Apolipoprotein C-IV	263.82	487.745	9209.47	599.92	509.834	Filtered	216.12	220.708	Filtered	199.299	533.139	578.725	356.805	320.234	330.859	232.172	775.673	673.5	487.811	399.735	266.333	149.354	391.099	553.094	Filtered	384.873	180.025	838.04	399.773	825.774	298.292	719.324	218.598	499.277	667.282	356.081	244.338	198.164	137.749	581.438	524.043	480.016	330.238	360.899	137.073	314.59	428.464
P55058	PLTP	Phospholipid transfer protein	941.028	1156.79	Filtered	1043.87	1313.39	793.584	1185.07	736.644	2400.53	1224.68	871.347	1463.14	1687.52	2045.14	1472.32	936.955	1222.26	1438.25	1305.76	1425.44	1845.88	1090.84	1386.42	1294.76	4551.35	1166.19	981.486	1145.62	1658.74	1251.18	1268.33	1033.54	1036.15	1352.23	1688.54	1110.92	2033.95	1194.49	686.631	1249.5	1499.51	1469.02	1623.71	1244.67	1124.78	1825.75	1407.28
P55072	VCP	Transitional endoplasmic reticulum ATPase	17.9854	Filtered	Filtered	50.9032	Filtered	209.167	Filtered	Filtered	4886.68	Filtered	Filtered	Filtered	Filtered	Filtered	Filtered	Filtered	Filtered	Filtered	Filtered	Filtered	Filtered	Filtered	120.103	Filtered	Filtered	Filtered	42.0695	Filtered	Filtered	Filtered	Filtered	Filtered	Filtered	Filtered	Filtered	Filtered	Filtered	Filtered	Filtered	Filtered	Filtered	Filtered	Filtered	Filtered	Filtered	Filtered	Filtered
P55285;P55285-2	CDH6	Cadherin-6;Isoform 2 of Cadherin-6	Filtered	Filtered	Filtered	Filtered	63.3284	Filtered	54.969	Filtered	Filtered	Filtered	47.5652	61.4955	Filtered	29.9466	62.8433	81.3748	Filtered	Filtered	68.6027	47.2762	Filtered	59.5881	72.7564	Filtered	Filtered	Filtered	77.9179	Filtered	43.7253	48.1086	45.8535	86.743	51.1783	Filtered	Filtered	Filtered	Filtered	Filtered	Filtered	46.6527	36.0525	Filtered	30.485	Filtered	45.0019	45.8541	Filtered
P55290	CDH13	Cadherin-13	98.2034	90.5233	Filtered	108.105	128.532	Filtered	98.4613	87.5237	Filtered	66.2089	122.09	166.3	122.855	120.603	134.578	116.759	128.179	151.338	174.147	128.304	102.95	94.2823	155.75	94.9812	Filtered	103.658	103.878	86.868	94.1098	175.456	148.546	130.75	101.358	70.3863	112.551	194.292	106.173	67.7946	78.1603	108.084	102.224	150.336	93.5874	110.334	101.272	149.896	112.493
P58335;P58335-2;P58335-4	ANTXR2	Anthrax toxin receptor 2;Isoform 2 of Anthrax toxin receptor 2;Isoform 4 of Anthrax toxin receptor 2	41.0372	54.1356	Filtered	58.7427	89.5	Filtered	80.0271	51.8232	Filtered	56.691	Filtered	111.947	77.1278	34.4872	70.2412	96.7019	27.0445	141.578	121.375	78.1803	81.639	27.6402	103.479	117.715	Filtered	61.361	52.9574	67.8318	41.6518	86.3111	87.4769	93.9297	51.4631	60.92	217.17	129.837	52.1884	51.3692	59.1895	95.9437	71.6339	93.215	58.7398	92.8164	44.9977	63.5309	96.6603
P60174;P60174-1	TPI1	Triosephosphate isomerase;Isoform 2 of Triosephosphate isomerase	88.0753	Filtered	Filtered	Filtered	Filtered	Filtered	Filtered	Filtered	Filtered	Filtered	Filtered	Filtered	9.76183	Filtered	Filtered	Filtered	69.4261	Filtered	Filtered	Filtered	Filtered	Filtered	75.023	Filtered	Filtered	Filtered	Filtered	Filtered	Filtered	Filtered	Filtered	6.34756	Filtered	Filtered	58.2081	36.3404	8.16068	Filtered	53.7627	6.32476	Filtered	Filtered	Filtered	Filtered	Filtered	Filtered	58.2838
P60660;P60660-2	MYL6	Myosin light polypeptide 6;Isoform Smooth muscle of Myosin light polypeptide 6	72.1818	8.26676	Filtered	24.8212	Filtered	Filtered	31.0627	20.4881	Filtered	10.107	Filtered	Filtered	Filtered	Filtered	Filtered	Filtered	Filtered	Filtered	Filtered	Filtered	18.6452	Filtered	Filtered	36.5803	Filtered	4.6648	Filtered	Filtered	13.3968	Filtered	Filtered	Filtered	Filtered	Filtered	Filtered	Filtered	Filtered	6.59879	Filtered	24.8236	Filtered	42.48	Filtered	Filtered	Filtered	10.6175	Filtered
P60709	ACTB	Actin, cytoplasmic 1	1760.65	186.687	25192.4	525.29	350.02	11688.6	742.356	463.944	52300.8	265.135	213.872	229.296	498.695	152.389	109.958	172.628	241.669	267.574	309.256	165.693	274.347	294.899	345.226	234.417	4549.36	281.866	495.039	185.474	264.373	217.48	288.352	215.643	206.102	83.2767	57.9713	174.145	203.348	207.792	160.611	537.755	196.729	491.584	231.215	271.052	156.555	354.017	227.49
P61626	LYZ	Lysozyme C	259.223	177.639	Filtered	163.113	125.031	397.802	197.845	124.633	Filtered	516.374	221.432	191.215	813.048	504.64	202.702	137.122	235.77	347.149	428.479	499.844	647.515	355.268	212.037	206.788	Filtered	258.605	231.864	Filtered	267.026	426.569	190.602	191.511	624.017	204.576	Filtered	416.361	448.5	232.32	992.058	150.372	260.488	601.478	388.047	492.508	650.537	347.776	839.432
P61769	B2M	Beta-2-microglobulin	148.661	150.213	Filtered	250.325	184.88	Filtered	194.024	185.831	Filtered	211.156	227.76	232.063	160.366	157.117	150.343	434.732	179.142	307.565	221.109	125.86	15.3955	210.852	192.658	252.508	Filtered	136.475	341.097	183.607	152.76	149.609	161.48	154.403	266.669	211.745	243.958	214.68	158.786	86.618	127.739	182.819	255.11	190.486	132.529	140.443	218.216	173.962	126.331
P61978;P61978-2;P61978-3	HNRNPK	Heterogeneous nuclear ribonucleoprotein K;Isoform 2 of Heterogeneous nuclear ribonucleoprotein K;Isoform 3 of Heterogeneous nuclear ribonucleoprotein K	12.8118	Filtered	Filtered	89.247	17.6964	1542.17	21.1042	Filtered	6514.23	29.0418	Filtered	Filtered	33.9832	Filtered	Filtered	Filtered	Filtered	Filtered	Filtered	Filtered	Filtered	10.3582	Filtered	7.85789	Filtered	Filtered	Filtered	Filtered	27.7954	Filtered	Filtered	Filtered	Filtered	Filtered	Filtered	36.7913	Filtered	Filtered	Filtered	14.2128	Filtered	24.3551	8.12274	Filtered	Filtered	Filtered	Filtered
P61981	YWHAG	14-3-3 protein gamma	70.575	Filtered	Filtered	14.545	Filtered	Filtered	Filtered	Filtered	1974.65	Filtered	5.45829	Filtered	Filtered	Filtered	Filtered	Filtered	8.20747	Filtered	Filtered	Filtered	Filtered	Filtered	Filtered	Filtered	Filtered	Filtered	10.2234	2.45485	Filtered	Filtered	Filtered	Filtered	Filtered	Filtered	Filtered	Filtered	Filtered	Filtered	Filtered	14.2705	Filtered	Filtered	Filtered	Filtered	Filtered	11.7365	81.1763
P62081	RPS7	40S ribosomal protein S7	Filtered	Filtered	Filtered	72.7737	Filtered	Filtered	7.27396	Filtered	5588.36	23.4589	Filtered	Filtered	36.4713	Filtered	Filtered	Filtered	Filtered	Filtered	Filtered	Filtered	Filtered	Filtered	Filtered	Filtered	Filtered	Filtered	Filtered	Filtered	10.5319	Filtered	Filtered	Filtered	4.21177	Filtered	Filtered	Filtered	Filtered	Filtered	Filtered	Filtered	Filtered	20.0055	Filtered	Filtered	Filtered	Filtered	Filtered
P62158	CALM1	Calmodulin	Filtered	Filtered	Filtered	Filtered	Filtered	1876.11	Filtered	Filtered	9239.87	Filtered	Filtered	Filtered	Filtered	Filtered	Filtered	Filtered	Filtered	Filtered	Filtered	Filtered	Filtered	Filtered	Filtered	Filtered	Filtered	Filtered	Filtered	Filtered	Filtered	Filtered	Filtered	Filtered	27.0625	Filtered	Filtered	Filtered	Filtered	Filtered	Filtered	Filtered	Filtered	Filtered	Filtered	Filtered	Filtered	Filtered	Filtered
P62258;P62258-2	YWHAE	14-3-3 protein epsilon;Isoform SV of 14-3-3 protein epsilon	74.1968	Filtered	Filtered	53.311	17.3559	453.448	63.0212	Filtered	4550.84	Filtered	Filtered	Filtered	38.6812	47.9084	Filtered	Filtered	12.1826	25.0937	Filtered	15.8113	Filtered	38.9926	Filtered	27.8391	Filtered	Filtered	38.5752	16.2749	7.57446	17.1677	17.5834	Filtered	10.989	12.8504	Filtered	267.919	Filtered	Filtered	Filtered	37.2194	Filtered	16.5497	Filtered	Filtered	Filtered	Filtered	12.5973
P62328	TMSB4X	Thymosin beta-4	Filtered	Filtered	Filtered	Filtered	Filtered	Filtered	Filtered	Filtered	Filtered	Filtered	Filtered	Filtered	Filtered	Filtered	Filtered	Filtered	Filtered	Filtered	Filtered	Filtered	Filtered	Filtered	Filtered	Filtered	Filtered	Filtered	Filtered	Filtered	Filtered	Filtered	Filtered	Filtered	Filtered	Filtered	Filtered	Filtered	Filtered	Filtered	Filtered	Filtered	Filtered	Filtered	Filtered	63.0106	Filtered	Filtered	Filtered
P62491;Q15907	RAB11A;RAB11B	Ras-related protein Rab-11A;Ras-related protein Rab-11B	44.0252	Filtered	Filtered	Filtered	Filtered	Filtered	Filtered	Filtered	Filtered	Filtered	Filtered	Filtered	Filtered	Filtered	Filtered	Filtered	Filtered	Filtered	Filtered	Filtered	Filtered	Filtered	Filtered	Filtered	Filtered	Filtered	Filtered	Filtered	Filtered	Filtered	Filtered	Filtered	Filtered	Filtered	Filtered	Filtered	Filtered	Filtered	Filtered	Filtered	Filtered	Filtered	Filtered	Filtered	Filtered	Filtered	Filtered
P62736;P63267;P68032	ACTA2;ACTG2;ACTC1	Actin, aortic smooth muscle;Actin, gamma-enteric smooth muscle;Actin, alpha cardiac muscle 1	273.18	22.0346	Filtered	205.963	45.5833	1544.03	72.4817	53.7234	6884.46	82.6972	16.9538	33.6441	315.657	47.0271	42.5823	58.5912	39.9903	30.7503	46.0176	32.2383	41.3303	48.2735	39.8445	95.0342	931.926	49.0434	77.845	43.7687	32.769	31.3921	49.4186	Filtered	66.9502	34.4047	34.3715	102.027	29.4187	27.6624	32.4947	121.039	26.1743	178.558	44.4434	28.3546	37.1925	39.6552	38.2475
P62805	HIST1H4A	Histone H4	75.7052	121.714	55769.2	546.504	142.554	14992.9	119.404	180.184	72587.4	183.448	61.3942	63.4387	261.036	89.958	29.1804	34.6034	79.5878	22.9061	48.1914	81.8507	113.962	112.562	62.2293	77.5875	9545.84	90.0591	138.73	150.65	142.853	53.9324	25.7779	42.9649	103.506	103.193	49.7502	356.934	80.8283	66.1683	47.0667	449.272	50.8801	203.942	48.2282	113.505	57.0528	76.0451	52.9543
P62857	RPS28	40S ribosomal protein S28	Filtered	Filtered	Filtered	73.6198	Filtered	1070.66	Filtered	Filtered	4163.95	Filtered	Filtered	Filtered	Filtered	Filtered	Filtered	Filtered	Filtered	Filtered	Filtered	Filtered	Filtered	Filtered	Filtered	Filtered	Filtered	Filtered	Filtered	Filtered	Filtered	Filtered	Filtered	Filtered	Filtered	Filtered	Filtered	Filtered	Filtered	Filtered	Filtered	Filtered	Filtered	Filtered	Filtered	20.9464	Filtered	Filtered	Filtered
P62899;P62899-2;P62899-3	RPL31	60S ribosomal protein L31;Isoform 2 of 60S ribosomal protein L31;Isoform 3 of 60S ribosomal protein L31	Filtered	Filtered	Filtered	114.604	Filtered	971.063	Filtered	Filtered	6605.08	32.2416	Filtered	Filtered	32.122	Filtered	Filtered	Filtered	Filtered	Filtered	Filtered	Filtered	15.4592	Filtered	Filtered	Filtered	Filtered	Filtered	Filtered	17.106	Filtered	Filtered	Filtered	Filtered	Filtered	Filtered	Filtered	36.7069	Filtered	Filtered	Filtered	Filtered	Filtered	23.4195	Filtered	Filtered	Filtered	Filtered	Filtered
P62937	PPIA	Peptidyl-prolyl cis-trans isomerase A	28.8001	Filtered	Filtered	184.421	Filtered	4323.16	Filtered	Filtered	17807.2	66.0648	Filtered	Filtered	53.3564	34.7393	Filtered	Filtered	Filtered	Filtered	Filtered	Filtered	Filtered	Filtered	Filtered	Filtered	Filtered	Filtered	Filtered	Filtered	111.181	Filtered	Filtered	Filtered	Filtered	Filtered	7.48237	Filtered	28.1245	Filtered	Filtered	Filtered	232.359	Filtered	Filtered	Filtered	42.0956	Filtered	Filtered
P63104	YWHAZ	14-3-3 protein zeta/delta	387.993	Filtered	Filtered	106.428	14.0394	Filtered	83.9017	50.2203	Filtered	Filtered	39.3092	52.5156	Filtered	45.2962	43.3542	55.769	60.9411	53.9409	39.7073	39.7511	13.1885	47.1257	46.9022	41.4601	Filtered	97.5945	117.434	Filtered	Filtered	38.1443	41.0042	Filtered	41.2939	28.0747	22.6204	20.3837	Filtered	15.5927	Filtered	116.196	38.934	50.3894	41.2787	41.6219	29.0879	41.3696	Filtered
P63261	ACTG1	Actin, cytoplasmic 2	259.856	40.2189	Filtered	307.875	62.9058	3908.44	108.35	43.9901	20978.9	153.38	35.2323	49.2122	171.752	Filtered	Filtered	Filtered	56.5352	85.8889	29.7076	49.0449	31.5382	71.1433	43.8298	82.0143	3431.15	12.5905	88.3709	50.9205	82.25	52.176	Filtered	Filtered	93.645	40.4485	33.6042	76.0247	117.568	29.6039	25.6953	92.9248	45.6814	76.0449	42.761	109.329	Filtered	40.0821	26.6879
P67936	TPM4	Tropomyosin alpha-4 chain	56.5871	Filtered	Filtered	22.0565	Filtered	Filtered	12.8102	22.1128	Filtered	Filtered	Filtered	Filtered	Filtered	7.22829	Filtered	Filtered	Filtered	11.5578	6.18481	Filtered	Filtered	Filtered	Filtered	Filtered	Filtered	Filtered	22.1504	Filtered	Filtered	Filtered	Filtered	Filtered	Filtered	Filtered	Filtered	Filtered	Filtered	8.16603	Filtered	12.5303	Filtered	6.34807	Filtered	22.7674	Filtered	Filtered	Filtered
P68104;Q5VTE0	EEF1A1;EEF1A1P5	Elongation factor 1-alpha 1;Putative elongation factor 1-alpha-like 3	16.3509	29.1959	Filtered	201.26	59.6639	5762.86	24.8957	24.1978	27783.9	71.5735	Filtered	21.6311	60.064	Filtered	Filtered	Filtered	31.9639	Filtered	Filtered	11.456	11.661	19.2199	Filtered	Filtered	2912.67	21.7491	Filtered	42.2612	21.1769	Filtered	Filtered	Filtered	31.801	Filtered	64.6152	40.7942	18.3724	Filtered	18.3099	Filtered	Filtered	38.6341	9.32259	Filtered	20.1161	13.8144	31.3229
P68363	TUBA1B	Tubulin alpha-1B chain	193.66	45.5197	Filtered	243.082	47.0126	3972.22	96.8713	65.5739	14969	77.7415	10.4049	Filtered	56.8848	31.1532	34.1665	33.5693	20.5419	12.3464	Filtered	Filtered	44.7179	30.2213	42.9347	67.0623	2611.53	65.9544	62.7319	49.9109	48.1344	25.3606	67.5364	19.0607	30.4396	Filtered	18.9745	58.2775	34.385	30.617	13.1396	81.6388	48.8277	61.8284	13.0379	20.0903	Filtered	29.9514	20.3361
P68871	HBB	Hemoglobin subunit beta	14518.2	7220.29	39593.2	4909.76	4644.84	63342	11362.8	3519.27	148189	4677.84	7748.19	6387.83	9419.61	11787.8	9304.02	13165	30777.4	14108.8	16034.6	20530.9	23647.8	14110.6	27216	16637.8	71736.8	29025.5	20611.7	11026.8	12215.9	9803.88	16689.5	4364	1531.87	14306.4	10017	5862.63	10378	14497.8	5751.74	16423.8	3524.2	13218.4	5721.49	14293.5	4582.58	13601	8081.57
P69905	HBA1	Hemoglobin subunit alpha	5070.57	2017	Filtered	1923.21	1961.03	9881.64	3661.24	1434.65	34137.8	1791.2	3399.14	2121.1	2985.7	3219.17	3180.67	5037.46	11374	6055.17	7491.55	6425.02	7153.21	5837.93	9803.61	8015.32	14339.4	8741.22	8489.81	4075.54	3267.02	3729.05	6572.91	1881.2	1447.53	4995.73	2953.71	1630.95	3055.15	4739.24	1814.91	5786.76	1667.91	5742.61	3913.75	6267.93	3063.75	5450.71	2516.29
P78417	GSTO1	Glutathione S-transferase omega-1	198.257	32.0375	Filtered	157.342	52.2122	Filtered	84.9079	35.6482	Filtered	205.352	57.3689	64.8378	39.2131	41.4955	148.503	375.372	111.076	86.7148	128.261	104.134	29.1644	259.132	156.164	139.203	Filtered	110.619	206.544	135.239	79.029	50.6508	91.8168	91.8638	354.59	62.3079	167.688	98.6723	37.0638	69.9491	150.314	94.0878	105.887	131.782	78.1749	136.799	139.285	72.0569	108.775
P80108	GPLD1	Phosphatidylinositol-glycan-specific phospholipase D	1078.43	1393.22	Filtered	851.576	887.134	1230.14	1459.79	1247.51	1274.43	760.411	1894.04	1575.87	1346.95	1968.9	1285.46	597.871	1966.86	1717.92	1751.71	1910.55	1782.53	1173.34	1691.15	1168.86	5002.44	1405.53	1086.02	753.051	1457.48	1377.02	1670.39	1430.52	995.353	2084.27	300.069	732.856	1580.02	1345.86	731.459	1566.77	1767.71	1563.66	1950.57	1615.84	1037.77	1863.95	1543.92
P80188;P80188-2	LCN2	Neutrophil gelatinase-associated lipocalin;Isoform 2 of Neutrophil gelatinase-associated lipocalin	Filtered	Filtered	Filtered	Filtered	Filtered	Filtered	Filtered	Filtered	Filtered	16.1346	Filtered	Filtered	Filtered	7.47405	Filtered	12.3225	19.6321	14.7101	Filtered	5.37311	Filtered	33.3737	12.882	13.5425	Filtered	Filtered	14.6347	Filtered	37.0278	8.6223	9.99025	Filtered	42.1825	Filtered	18.0803	Filtered	12.5956	Filtered	Filtered	22.8291	Filtered	Filtered	33.3579	Filtered	44.8922	Filtered	11.9554
P80419		Ig heavy chain V-III region GAR	389.284	651.384	Filtered	1016.99	545.932	Filtered	151.274	690.718	Filtered	2415.92	486.379	339.102	800.357	643.194	491.935	671.958	674.488	317.492	219.864	445.457	543.153	945.511	217.109	504.216	Filtered	935.347	815.198	609.341	1116.3	227.688	170.665	337.059	558.089	781.032	1825.41	562.745	1140.89	785.111	348.924	753.28	388.919	410.068	449.629	320.757	202.983	547.451	573.209
P80723;P80723-2	BASP1	Brain acid soluble protein 1;Isoform 2 of Brain acid soluble protein 1	Filtered	54.0928	Filtered	96.5913	50.2471	Filtered	73.9442	83.5555	Filtered	Filtered	23.6842	31.7301	59.5892	47.7121	63.182	86.2034	51.6384	53.1319	Filtered	Filtered	Filtered	Filtered	Filtered	Filtered	Filtered	Filtered	Filtered	36.3182	42.8048	40.8504	44.2153	Filtered	62.3255	47.7166	126.154	57.7814	36.4582	32.1197	45.6412	39.1414	49.8512	53.904	Filtered	Filtered	Filtered	Filtered	29.8882
P80748		Ig lambda chain V-III region LOI	2896.7	4247.38	Filtered	4809.27	5265.96	4035.03	3253.53	3201.92	2966.59	2546.49	4387.21	4494.3	5640.35	4732.99	3112.63	2092.2	4801.13	4649.18	6456.08	4262.14	4511.62	2617.9	4774.7	5472.5	21102.1	3992.21	3083.44	4216.76	3990.6	5250.17	4601.3	3797.45	2750.3	3550.39	3873.71	3157.91	4652.46	3130.17	2711.67	4709.3	4790.87	5838.4	4590.67	3821.94	2726.66	5028.3	5492.12
P81605;P81605-2	DCD	Dermcidin;Isoform 2 of Dermcidin	Filtered	Filtered	Filtered	Filtered	Filtered	Filtered	Filtered	Filtered	Filtered	Filtered	Filtered	25.16	30.1288	41.2168	Filtered	Filtered	Filtered	Filtered	Filtered	20.0617	36.2073	Filtered	Filtered	33.6405	Filtered	Filtered	Filtered	Filtered	29.9951	Filtered	20.0061	Filtered	Filtered	21.9285	124.482	Filtered	19.7853	Filtered	26.585	Filtered	Filtered	Filtered	Filtered	14.5078	Filtered	Filtered	Filtered
P83593		Ig kappa chain V-IV region STH (Fragment)	11367.3	6530.94	Filtered	15464.6	3239.97	Filtered	6734.71	4914.67	Filtered	10477	2343.63	5258.75	9641.9	7518.39	13879.7	13139	6919.17	3870.88	6547.67	2823.93	14060.4	9039.31	3870.67	2817.49	Filtered	6479.05	11896.9	10398.8	13318.3	3702.39	2619.99	11366	3056.46	10126.7	783.323	3499.72	3223.73	5021.12	11184.6	13374.6	5032.14	5105.47	4640.22	14520.5	4115.82	8515.17	8916.9
P98160	HSPG2	Basement membrane-specific heparan sulfate proteoglycan core protein	72.72	63.0708	Filtered	89.421	28.7475	Filtered	90.8295	74.3965	Filtered	97.0419	83.8245	133.6	73.7441	84.2395	180.238	176.561	62.3548	118.224	87.1546	93.3325	34.5882	97.355	108.407	188.708	Filtered	73.8578	85.653	61.4536	76.694	109.185	137.858	104.691	60.4003	135.195	Filtered	135.877	91.8164	68.1484	40.6654	89.0709	137.807	125.962	172.1	136.954	73.8964	86.136	100.078
Q01459	CTBS	Di-N-acetylchitobiase	65.1093	60.9804	Filtered	99.5422	58.1574	Filtered	67.161	75.5788	Filtered	37.971	122.184	91.8404	45.5727	36.2016	125.815	165.912	95.4568	84.4564	99.4044	48.3859	55.0551	71.998	105.687	165.893	Filtered	79.2911	79.0816	133.969	52.4986	100.287	76.8012	90.4686	62.1385	150.466	110.871	162.035	Filtered	42.965	70.8605	87.3573	141.668	82.6212	115.935	143.997	93.7564	62.3106	78.1694
Q01469	FABP5	Fatty acid-binding protein, epidermal	53.2152	41.37	Filtered	Filtered	55.4184	Filtered	Filtered	38.2304	Filtered	Filtered	Filtered	37.6457	Filtered	63.2121	Filtered	Filtered	Filtered	Filtered	42.6711	31.0245	44.3757	45.358	33.0314	Filtered	Filtered	49.2719	25.2501	Filtered	Filtered	46.4397	Filtered	Filtered	19.4052	43.6757	Filtered	Filtered	Filtered	52.3329	Filtered	Filtered	13.4229	26.0008	23.7942	Filtered	Filtered	28.0097	18.699
Q01518;Q01518-2	CAP1	Adenylyl cyclase-associated protein 1;Isoform 2 of Adenylyl cyclase-associated protein 1	86.2469	16.5696	Filtered	Filtered	Filtered	Filtered	Filtered	Filtered	Filtered	Filtered	Filtered	Filtered	Filtered	Filtered	Filtered	Filtered	Filtered	Filtered	Filtered	Filtered	Filtered	Filtered	Filtered	Filtered	Filtered	Filtered	Filtered	Filtered	Filtered	Filtered	Filtered	Filtered	Filtered	Filtered	Filtered	Filtered	Filtered	Filtered	Filtered	Filtered	19.1439	Filtered	Filtered	Filtered	Filtered	31.2703	Filtered
Q02413	DSG1	Desmoglein-1	27.3631	3.95473	Filtered	1	20.1205	Filtered	11.6499	Filtered	Filtered	Filtered	Filtered	39.7977	35.6144	46.2291	Filtered	Filtered	Filtered	Filtered	Filtered	33.5535	Filtered	Filtered	5.71926	Filtered	Filtered	12.8071	Filtered	5.18192	16.5815	27.1025	Filtered	26.6202	37.5412	Filtered	Filtered	Filtered	22.7333	271.113	18.1016	19.902	Filtered	27.7106	Filtered	46.4589	Filtered	30.2352	39.3343
Q03591	CFHR1	Complement factor H-related protein 1	899.969	1559.16	Filtered	1423.79	1544.91	Filtered	1567.92	968.574	Filtered	1001.91	1504.62	1362.42	899.838	1400.84	1266.42	1107.78	1695.62	1354.55	1341.39	875.676	668.58	750.565	1268.99	1463.57	Filtered	1420.05	1092.93	1878.56	1108.84	1147.31	1689.39	1351.66	908.267	2182.53	1688.99	1140.16	1503.24	1059.38	495.711	1824.14	1304.56	1152.65	1506.51	1170.41	732.564	948.738	1074.76
Q04695	KRT17	Keratin, type I cytoskeletal 17	56.5857	63.3308	Filtered	104.824	47.8757	Filtered	78.4455	140.107	6068.14	69.1965	64.0421	89.6745	76.3864	69.8248	134.529	92.6111	139.179	150.301	70.0231	67.8969	46.4309	65.5279	81.058	69.0936	Filtered	73.345	65.1074	39.0665	99.719	75.0727	67.4532	73.2829	131.285	75.007	95.8419	78.6297	69.1277	73.0722	83.8658	69.2854	65.0333	57.1848	101.425	87.9579	106.118	67.7467	103.529
Q04756	HGFAC	Hepatocyte growth factor activator	409.85	594.841	Filtered	658.015	932.563	Filtered	475.203	521.975	Filtered	580.684	611.222	533.136	814.045	349.327	662.907	592.549	555.467	627.231	986.615	259.976	427.184	374.79	544.139	943.497	Filtered	675.816	513.525	506.546	474.387	1007.03	426.046	538.922	502.005	962.189	1033.49	799.702	306.91	466.759	261.928	903.917	785.689	875.693	595.441	901.058	455.14	497.645	798.437
Q06033;Q06033-2	ITIH3	Inter-alpha-trypsin inhibitor heavy chain H3;Isoform 2 of Inter-alpha-trypsin inhibitor heavy chain H3	2374.76	837.53	Filtered	1608.48	1243.17	1866.66	1675.45	2041.79	2660.36	3101.34	1219.02	2551.02	1996.23	1505.14	3503.67	2311.96	1786.7	3070.1	2840.22	2933.6	3096.12	3597.17	3147.63	3052.29	8231.64	1706.97	3209.89	979.4	1325.39	2406.35	2196.26	3197.54	3900.39	1970.83	1701.97	2289.02	1455.52	2633.49	2210.78	1031.17	3452.38	3468.95	3081.88	4379.62	4351.12	3017.36	3586.3
Q06830	PRDX1	Peroxiredoxin-1	Filtered	37.644	Filtered	215.123	51.3501	Filtered	74.3534	30.6768	9250.29	46.5185	Filtered	Filtered	23.9668	Filtered	67.7837	62.4602	Filtered	Filtered	Filtered	Filtered	Filtered	Filtered	Filtered	56.1128	1650.76	45.6392	40.4035	42.2214	31.1928	Filtered	Filtered	Filtered	Filtered	Filtered	Filtered	Filtered	Filtered	Filtered	130.52	Filtered	Filtered	Filtered	Filtered	Filtered	Filtered	Filtered	Filtered
Q07020	RPL18	60S ribosomal protein L18	Filtered	33.9266	Filtered	64.6997	Filtered	2200.98	Filtered	Filtered	6439.28	19.7523	Filtered	Filtered	Filtered	Filtered	Filtered	Filtered	Filtered	Filtered	39.7433	Filtered	Filtered	Filtered	Filtered	10.8773	Filtered	Filtered	Filtered	28.0745	12.9078	Filtered	Filtered	Filtered	Filtered	Filtered	Filtered	Filtered	Filtered	Filtered	Filtered	Filtered	Filtered	17.8439	Filtered	Filtered	Filtered	Filtered	Filtered
Q07021	C1QBP	Complement component 1 Q subcomponent-binding protein, mitochondrial	Filtered	Filtered	Filtered	97.1322	Filtered	928.633	Filtered	Filtered	10621.2	39.3753	9.32586	Filtered	Filtered	Filtered	Filtered	Filtered	Filtered	Filtered	Filtered	Filtered	Filtered	Filtered	Filtered	Filtered	Filtered	Filtered	Filtered	Filtered	Filtered	Filtered	Filtered	Filtered	Filtered	Filtered	Filtered	Filtered	Filtered	Filtered	Filtered	Filtered	Filtered	Filtered	Filtered	Filtered	Filtered	Filtered	Filtered
Q07075	ENPEP	Glutamyl aminopeptidase	24.6946	30.9797	Filtered	33.3019	26.7514	Filtered	Filtered	95.1454	Filtered	23.5151	Filtered	Filtered	31.0907	Filtered	49.1372	96.9202	Filtered	40.3007	57.917	72.3631	17.8047	42.9495	62.5291	Filtered	Filtered	31.1929	35.7569	Filtered	25.7068	28.1648	8.83356	49.3493	35.2855	30.2489	Filtered	98.9676	Filtered	33.7081	41.3177	Filtered	114.08	41.5238	19.8963	39.857	33.4934	61.3571	30.0365
Q07954	LRP1	Prolow-density lipoprotein receptor-related protein 1	21.7824	31.6777	Filtered	25.6578	37.6552	Filtered	39.3597	25.7304	216.628	31.0757	43.5805	27.503	20.6266	22.3445	33.1813	58.9642	17.7079	36.864	26.3587	23.3055	48.2511	22.2679	23.972	42.2506	Filtered	39.3495	31.2171	31.0569	18.0235	20.714	32.2033	27.6018	29.4709	35.7684	65.2401	40.4247	37.2659	34.2498	32.2794	23.2321	50.5408	51.2063	43.835	28.4921	34.776	22.9056	47.6734
Q08188	TGM3	Protein-glutamine gamma-glutamyltransferase E	9.24606	Filtered	Filtered	Filtered	Filtered	Filtered	Filtered	Filtered	Filtered	9.5561	37.952	Filtered	Filtered	Filtered	10.314	5.32009	Filtered	12.3996	Filtered	25.383	Filtered	10.3464	Filtered	11.6119	Filtered	6.79919	Filtered	Filtered	9.86349	Filtered	19.1001	Filtered	10.6279	Filtered	Filtered	Filtered	11.6131	Filtered	18.8738	Filtered	Filtered	Filtered	Filtered	Filtered	Filtered	Filtered	Filtered
Q08380	LGALS3BP	Galectin-3-binding protein	754.101	668.11	Filtered	708.31	1147.57	1232.93	1088.33	1033.99	Filtered	1057	351.332	450.283	884.719	758.788	502.709	661.281	308.993	357.769	644.4	795.384	1157.83	1245.92	376.081	218.507	Filtered	654.042	1056.46	455.897	845.976	443.29	385.678	444.494	661.537	290.56	501.708	291.831	735.047	1054.7	974.683	503.539	218.926	877.711	293.265	444.052	467.603	423.612	907.216
Q08554;Q08554-2	DSC1	Desmocollin-1;Isoform 1B of Desmocollin-1	24.6234	Filtered	Filtered	62.6291	59.6038	Filtered	18.8113	35.7162	Filtered	66.5959	22.3216	33.9238	15.1566	26.2979	Filtered	Filtered	15.7561	5.84907	20.0076	28.5258	Filtered	31.1471	Filtered	Filtered	Filtered	Filtered	125.912	47.9992	49.4341	32.6755	Filtered	Filtered	Filtered	32.1999	Filtered	4.67439	28.2766	34.9227	Filtered	28.4357	Filtered	Filtered	21.3481	17.0653	Filtered	15.0797	35.9498
Q08830	FGL1	Fibrinogen-like protein 1	23.6599	Filtered	Filtered	28.827	15.1182	Filtered	29.382	38.8944	Filtered	28.4799	32.9276	24.8497	Filtered	15.772	48.611	53.7078	33.486	40.1932	29.0147	26.0963	31.0839	62.7587	45.9294	31.339	Filtered	43.1122	47.5168	24.1867	Filtered	16.8835	18.9665	18.9384	48.3835	42.926	Filtered	33.7602	33.5072	37.9873	29.8433	Filtered	50.3868	31.3306	19.6797	69.7737	64.7691	47.6548	28.4463
Q12805;Q12805-2;Q12805-3;Q12805-4	EFEMP1	EGF-containing fibulin-like extracellular matrix protein 1;Isoform 2 of EGF-containing fibulin-like extracellular matrix protein 1;Isoform 3 of EGF-containing fibulin-like extracellular matrix protein 1;Isoform 4 of EGF-containing fibulin-like extracellular matrix protein 1	29.8476	Filtered	Filtered	20.5562	56.4398	Filtered	16.1258	Filtered	Filtered	Filtered	Filtered	75.2784	33.6675	95.6812	27.2363	Filtered	74.3537	46.0944	49.6459	22.7746	11.1715	73.0453	69.9746	69.5477	Filtered	Filtered	54.7326	Filtered	20.3797	55.0117	51.1675	57.2764	Filtered	Filtered	Filtered	Filtered	Filtered	30.6608	18.8414	47.8318	18.077	Filtered	22.4818	65.3867	47.6546	54.8922	Filtered
Q12860;Q12860-2	CNTN1	Contactin-1;Isoform 2 of Contactin-1	35.069	51.3869	Filtered	14.582	57.456	Filtered	50.3853	31.937	Filtered	40.658	37.7318	121.615	32.9013	86.9048	51.5123	70.1014	62.4655	110.95	54.174	53.4821	65.206	42.8139	65.1558	90.1364	Filtered	43.496	69.6978	56.9108	35.6274	56.6317	65.5509	87.1803	56.3281	49.0753	105.594	67.8174	61.211	29.5603	32.6654	40.9667	87.8804	53.7929	59.3211	50.9456	48.1605	54.435	73.9711
Q12913;Q12913-2	PTPRJ	Receptor-type tyrosine-protein phosphatase eta;Isoform 2 of Receptor-type tyrosine-protein phosphatase eta	83.3381	59.3526	Filtered	67.6013	54.9926	Filtered	75.3169	109.512	Filtered	85.6371	79.6642	74.4085	48.0519	51.848	73.0849	73.0939	63.2932	101.603	76.1085	91.4818	143.264	97.6944	77.4177	82.8469	Filtered	69.0888	86.2371	44.1764	66.2196	74.0152	86.9209	77.0747	45.756	60.1817	81.6154	119.413	77.3436	104.972	108.557	54.3932	127.689	100.778	86.6367	105.381	79.511	67.1348	99.1415
Q12986;Q12986-2	NFX1	Transcriptional repressor NF-X1;Isoform 2 of Transcriptional repressor NF-X1	39.1562	854.895	Filtered	318.882	973.217	1610.49	582.086	1078.77	3273.84	2043.55	132.7	194.376	969.025	495.013	1041.76	582.457	144.331	131.165	412.232	562.542	569.885	687.603	163.099	464.838	4249.35	644.185	446.709	233.257	503.763	318.102	140.266	336.156	1817	344.623	247.178	466.865	637.462	1095.92	769.29	202.049	320.871	491.188	338.243	703.32	613.198	353.194	336.402
Q13093	PLA2G7	Platelet-activating factor acetylhydrolase	27.4437	49.039	Filtered	31.3111	30.8964	Filtered	Filtered	Filtered	Filtered	Filtered	60.3299	46.3665	Filtered	Filtered	52.267	59.2668	17.0174	68.8425	25.623	16.8284	Filtered	52.3518	66.1332	40.8192	Filtered	45.3346	33.3143	55.5981	Filtered	33.9689	Filtered	44.2147	32.2704	27.3475	83.2047	37.5149	26.2983	32.8608	Filtered	47.3712	36.6722	37.6987	57.7807	32.3996	Filtered	44.09	36.6427
Q13103	SPP2	Secreted phosphoprotein 24	178.147	225.545	Filtered	183.549	325.722	Filtered	168.224	333.016	Filtered	249.302	272.218	301.487	284.76	171.99	356.891	315.071	333.633	301.519	419.903	213.442	303.089	174.033	223.773	412.738	Filtered	268.259	156.774	282.863	262.498	217.484	172.073	353.68	229.848	166.78	262.45	287.959	125.184	245.209	219.205	149.885	240.931	434.893	234.675	458.537	217.028	321.918	310.251
Q13201	MMRN1	Multimerin-1	47.7781	46.3406	Filtered	Filtered	Filtered	Filtered	Filtered	Filtered	Filtered	Filtered	45.771	Filtered	Filtered	33.6432	Filtered	Filtered	64.5565	Filtered	Filtered	Filtered	Filtered	Filtered	Filtered	Filtered	Filtered	Filtered	Filtered	53.1244	39.119	Filtered	Filtered	Filtered	Filtered	64.2997	Filtered	Filtered	69.5743	Filtered	Filtered	128.837	Filtered	30.8967	73.7333	Filtered	Filtered	62.8474	96.1149
Q13228	SELENBP1	Selenium-binding protein 1	35.3801	48.8557	Filtered	63.5322	51.9691	Filtered	37.0908	32.8264	Filtered	54.6376	56.7275	45.5885	38.1341	48.966	25.7539	73.0398	115.485	47.3962	46.5497	59.2321	63.7421	71.4143	68.8819	68.0888	109.711	114.067	53.829	57.585	44.0913	28.8616	56.1696	65.5307	17.9929	89.1691	92.8649	13.5229	35.2895	50.023	49.0319	55.5949	53.3601	55.1268	28.8161	52.8465	12.3395	36.9118	43.6964
Q13232	NME3	Nucleoside diphosphate kinase 3	41.851	10.4696	Filtered	28.8199	35.9067	Filtered	14.8314	12.8178	Filtered	33.9673	22.6756	39.6596	35.8028	10.4912	130.806	117.428	19.4224	46.591	22.0795	16.4431	18.1049	18.0096	42.5236	Filtered	Filtered	28.3833	26.4144	38.984	16.106	30.7415	29.2563	Filtered	10.6001	12.1603	Filtered	25.3376	30.7115	Filtered	8.22819	22.5574	12.6178	34.7721	21.5426	181.445	58.494	30.2842	31.0378
Q13332;Q13332-2;Q13332-3;Q13332-4;Q13332-5;Q13332-6;Q13332-7	PTPRS	Receptor-type tyrosine-protein phosphatase S;Isoform PTPS-MEA of Receptor-type tyrosine-protein phosphatase S;Isoform PTPS-MEB of Receptor-type tyrosine-protein phosphatase S;Isoform PTPS-MEC of Receptor-type tyrosine-protein phosphatase S;Isoform PTPS-F4-7 of Receptor-type tyrosine-protein phosphatase S;Isoform 2 of Receptor-type tyrosine-protein phosphatase S;Isoform 3 of Receptor-type tyrosine…	17.6493	Filtered	Filtered	Filtered	Filtered	Filtered	Filtered	Filtered	Filtered	20.2405	Filtered	Filtered	31.2136	34.4065	Filtered	Filtered	Filtered	Filtered	20.96	27.8823	Filtered	26.3289	Filtered	Filtered	Filtered	Filtered	15.884	Filtered	Filtered	29.6164	Filtered	Filtered	12.4228	Filtered	Filtered	Filtered	Filtered	22.5245	20.5163	Filtered	Filtered	22.7048	Filtered	Filtered	Filtered	Filtered	25.2939
Q13449	LSAMP	Limbic system-associated membrane protein	41.2151	33.6902	Filtered	73.8551	49.112	Filtered	74.9492	69.032	Filtered	38.8658	42.3419	41.6417	32.0128	53.6873	72.3848	74.1087	48.295	79.8737	33.8341	37.2104	Filtered	28.3732	63.1488	65.5062	Filtered	56.0466	41.2312	Filtered	23.5607	44.0789	Filtered	59.4282	50.3465	Filtered	Filtered	64.4823	75.9376	37.681	Filtered	33.5427	80.9107	46.4168	79.5789	45.7763	52.6036	43.9396	28.0883
Q13508;Q13508-2;Q13508-3	ART3	Ecto-ADP-ribosyltransferase 3;Isoform 1 of Ecto-ADP-ribosyltransferase 3;Isoform 2 of Ecto-ADP-ribosyltransferase 3	10.753	Filtered	Filtered	45.041	32.4089	Filtered	40.1635	31.6688	Filtered	Filtered	36.2615	51.345	Filtered	28.4736	46.942	39.5806	19.7631	59.126	56.3372	38.4709	32.1748	28.1976	63.6287	47.36	Filtered	39.5617	24.6931	16.8566	56.4887	19.4979	45.7858	Filtered	Filtered	71.0318	100.759	33.6797	29.2254	38.5017	44.1873	8.97181	70.7495	37.4932	38.361	23.4194	31.3727	50.2356	47.9093
Q13509	TUBB3	Tubulin beta-3 chain	307.893	31.1762	Filtered	287.444	87.0506	3098.58	113.518	91.9446	12948.1	102.919	26.8182	68.2223	72.7146	Filtered	Filtered	50.0794	70.1397	Filtered	28.16	79.0337	55.3494	95.8068	22.254	121.348	Filtered	83.0374	99.0903	77.7947	55.0874	27.2782	64.2963	44.2828	Filtered	22.5346	Filtered	70.3371	Filtered	18.936	42.3117	141.101	Filtered	70.2291	Filtered	Filtered	Filtered	46.2388	48.4368
Q13642;Q13642-1;Q13642-3;Q13642-4;Q13642-5	FHL1	Four and a half LIM domains protein 1;Isoform 1 of Four and a half LIM domains protein 1;Isoform 3 of Four and a half LIM domains protein 1;Isoform 4 of Four and a half LIM domains protein 1;Isoform 5 of Four and a half LIM domains protein 1	51.3239	Filtered	Filtered	Filtered	Filtered	Filtered	Filtered	Filtered	Filtered	Filtered	Filtered	Filtered	Filtered	Filtered	Filtered	Filtered	Filtered	Filtered	Filtered	Filtered	Filtered	Filtered	Filtered	Filtered	Filtered	Filtered	Filtered	Filtered	Filtered	Filtered	Filtered	Filtered	Filtered	Filtered	Filtered	Filtered	Filtered	Filtered	Filtered	Filtered	Filtered	Filtered	Filtered	Filtered	Filtered	Filtered	Filtered
Q13740;Q13740-2	ALCAM	CD166 antigen;Isoform 2 of CD166 antigen	28.521	20.7449	Filtered	20.8854	17.6348	Filtered	32.2763	29.2834	Filtered	20.1419	29.8493	32.2274	36.9983	41.8024	23.0485	26.7568	18.2751	38.5016	24.0339	41.3643	37.1729	32.0748	31.1727	16.9622	Filtered	26.3773	33.1192	20.307	33.2169	20.6098	23.9669	22.6862	32.712	22.4915	41.5087	37.0815	23.9575	19.6105	29.9966	28.9828	29.186	27.519	30.8257	27.5056	41.454	29.2653	30.6054
Q13790	APOF	Apolipoprotein F	348.414	165.959	Filtered	164.822	390.592	Filtered	490.695	193.809	Filtered	441.945	130.378	169.593	395.589	447.677	409.982	343.359	420.521	355.048	229.546	255.06	520.565	457.896	200.005	114.5	Filtered	209.114	350.984	143.235	155.87	498.19	185.053	230.831	457.336	285.58	130.22	245.432	483.038	262.083	211.581	249.573	195.29	274.115	199.212	379.876	480.277	466.456	293.111
Q13867	BLMH	Bleomycin hydrolase	114.852	81.1125	Filtered	140.556	79.2621	Filtered	86.8951	103.978	Filtered	87.3028	143.269	84.8806	57.1555	94.9516	122.809	Filtered	71.7728	65.0966	96.5728	97.3925	77.5944	137.321	145.596	142.384	Filtered	145.501	104.124	84.8798	87.8685	110.677	114.99	54.346	123.928	72.3798	Filtered	146.936	125.63	68.0794	Filtered	168.143	205.277	63.4675	162.754	95.3015	77.569	113.707	67.2322
Q14126	DSG2	Desmoglein-2	43.7135	45.608	Filtered	41.9483	25.5457	Filtered	24.9682	30.8068	Filtered	77.1971	37.7998	62.3045	75.0491	48.943	57.3938	50.3965	63.5801	88.7142	42.1387	86.4099	80.9327	84.0111	92.8614	52.6244	Filtered	60.3965	42.2553	18.2945	56.6923	39.091	25.6192	63.1529	47.0198	35.0259	20.5069	102.209	95.8273	88.8598	78.236	35.0774	80.7252	44.9318	81.8411	70.7663	73.6842	88.4024	77.1637
Q14161;Q14161-10;Q14161-11;Q14161-2;Q14161-3;Q14161-4;Q14161-5;Q14161-6;Q14161-7;Q14161-8;Q14161-9;Q9Y2X7;Q9Y2X7-3	GIT2;GIT2;GIT2;GIT2;GIT2;GIT2;GIT2;GIT2;GIT2;GIT2;GIT2;GIT1;GIT1	ARF GTPase-activating protein GIT2;Isoform 10 of ARF GTPase-activating protein GIT2;Isoform 11 of ARF GTPase-activating protein GIT2;Isoform 2 of ARF GTPase-activating protein GIT2;Isoform 3 of ARF GTPase-activating protein GIT2;Isoform 4 of ARF GTPase-activating protein GIT2;Isoform 5 of ARF GTPase-activating protein GIT2;Isoform 6 of ARF GTPase-activating protein GIT2;Isoform 7 of ARF GTPase-ac…	32.3072	Filtered	Filtered	62.813	23.283	Filtered	Filtered	28.0026	Filtered	24.714	38.2992	39.3107	Filtered	Filtered	37.6493	79.5521	36.6671	48.7464	15.0343	35.5532	Filtered	58.4167	49.9545	45.8824	Filtered	52.3292	50.0095	31.6954	Filtered	11.9392	32.6002	27.5601	Filtered	44.0137	202.279	56.5213	Filtered	Filtered	14.9579	81.1841	46.6614	49.7895	38.889	96.7456	32.9862	Filtered	Filtered
Q14520	HABP2	Hyaluronan-binding protein 2	146	278.337	Filtered	291.717	153.587	Filtered	224.225	127.862	Filtered	196.927	157.14	213.429	147.141	253.028	267.135	531.551	181.523	185.312	150.414	129.443	467.827	141.535	165.302	370.881	Filtered	255.838	193.293	195.405	195.468	184.059	269.027	199.529	117.119	211.742	603.278	231.615	455.394	172.818	295.263	329.732	324.762	212.291	224.05	152.73	172.034	162.349	213.911
Q14574;Q14574-2	DSC3	Desmocollin-3;Isoform 3B of Desmocollin-3	25.5977	23.6587	Filtered	29.0681	63.4403	Filtered	24.1976	45.4312	Filtered	38.419	41.0935	50.4226	34.6014	20.366	49.4928	67.8341	58.4861	54.3055	36.7312	12.2053	18.6782	46.6811	48.4582	44.8699	Filtered	25.9878	48.7266	39.7427	36.0639	28.3292	28.0393	33.7053	36.1482	58.5168	44.2024	36.3235	27.4505	20.2071	33.3758	50.7302	44.3626	29.2632	33.7104	46.0425	50.499	48.7386	31.9331
Q14624	ITIH4	Inter-alpha-trypsin inhibitor heavy chain H4	8813.58	10411.5	2269.23	10224.1	12891.1	5267.39	12001.5	12255.2	5913.75	11791.9	10166.8	9538.42	10844.3	10078.6	13419.1	10405.3	10407.9	11169.8	12501.2	9912.46	14412.5	12392.9	10841.3	14167.9	14026.4	11961.7	12031.9	10318.9	8459.29	10886	10542.7	11698.2	11679.1	13587.8	13071.4	10280.8	12409.3	9084.87	12018.7	10289	11680.5	13659.6	13766.6	14092.2	14422.9	10095.6	12380.7
Q14667;Q14667-2	KIAA0100	UPF0378 protein KIAA0100;Isoform 2 of UPF0378 protein KIAA0100	127.448	51.7394	Filtered	66.1669	70.9726	Filtered	94.147	155.503	Filtered	57.4105	46.8852	130.251	68.2843	86.7033	121.54	Filtered	72.5452	131.356	59.6182	30.176	95.3662	59.4617	133.498	71.6353	Filtered	138.463	81.4448	39.9342	129.184	64.3878	57.1941	70.208	79.6897	41.9888	79.8621	51.4355	110.407	121.668	56.458	47.9243	184.091	72.3244	62.024	100.118	99.3033	215.647	66.7381
Q14697;Q14697-2	GANAB	Neutral alpha-glucosidase AB;Isoform 2 of Neutral alpha-glucosidase AB	12.9417	Filtered	Filtered	Filtered	Filtered	Filtered	Filtered	Filtered	Filtered	Filtered	Filtered	Filtered	Filtered	Filtered	Filtered	Filtered	Filtered	Filtered	Filtered	Filtered	Filtered	28.1737	Filtered	35.7089	Filtered	48.3635	26.1442	Filtered	Filtered	Filtered	Filtered	Filtered	Filtered	Filtered	Filtered	Filtered	Filtered	Filtered	Filtered	37.3922	Filtered	Filtered	Filtered	Filtered	Filtered	23.4075	Filtered
Q14CN4;Q14CN4-2;Q3SY84;Q86Y46-2	KRT72;KRT72;KRT71;KRT73	Keratin, type II cytoskeletal 72;Isoform 2 of Keratin, type II cytoskeletal 72;Keratin, type II cytoskeletal 71;Isoform 2 of Keratin, type II cytoskeletal 73	62.9759	52.7029	Filtered	84.6748	119.631	Filtered	62.7292	82.5771	Filtered	71.5059	63.4743	61.8273	96.5285	81.3731	67.3085	24.8751	42.0785	87.4604	33.1537	60.6095	40.8719	59.4664	55.8627	70.0095	Filtered	99.359	34.714	49.6394	81.5266	52.7617	92.4229	50.7244	79.072	39.9296	89.7977	60.1133	29.9781	71.7603	67.9693	72.0867	76.1859	56.8369	61.9902	31.1949	78.0608	51.9598	72.1342
Q15063-3	POSTN	Isoform 3 of Periostin	58.52	55.158	Filtered	88.3588	102.66	Filtered	56.0872	91.8643	Filtered	72.2089	77.9219	94.5796	62.6113	75.7463	105.17	96.3751	70.1103	99.2502	112.357	61.1184	47.7445	67.9969	104.129	143.304	Filtered	88.711	87.3481	87.0979	71.4537	86.7343	64.1846	54.212	74.6909	83.1028	144.438	127.398	52.8773	47.281	70.8149	70.71	127.569	102.954	66.5114	87.8308	93.7985	73.1142	83.2617
Q15113	PCOLCE	Procollagen C-endopeptidase enhancer 1	122.144	151.249	Filtered	166.048	125.167	Filtered	120.644	60.9043	Filtered	118.634	102.928	133.585	110.83	210.704	114.354	113.812	133.572	140.441	124.625	93.4203	170.895	166.057	87.4015	245.047	Filtered	97.6701	155.184	123.29	161.356	83.8765	129.127	85.8329	102.013	145.89	90.2417	133.9	173.124	161.685	156.882	161.571	105.01	230.411	119.65	32.5736	94.6387	163.367	122.893
Q15166	PON3	Serum paraoxonase/lactonase 3	239.761	250.255	Filtered	346.339	583.947	Filtered	396.4	421.895	Filtered	235.36	272.547	414.596	556.445	369.569	361.444	174.885	264.969	371.358	601.931	384.638	350.38	235.508	417.448	387.053	Filtered	442.77	229.314	238.315	361.859	618.088	357.959	317.696	222.453	260.791	192.857	402.301	406.743	309.228	193.007	246.352	317.753	569.515	406.931	323.385	210.51	397.695	595.085
Q15365	PCBP1	Poly(rC)-binding protein 1	18.163	Filtered	Filtered	36.7214	Filtered	892.078	Filtered	Filtered	3054.86	Filtered	Filtered	Filtered	Filtered	Filtered	Filtered	Filtered	Filtered	Filtered	Filtered	Filtered	Filtered	Filtered	Filtered	Filtered	Filtered	Filtered	Filtered	Filtered	Filtered	Filtered	Filtered	Filtered	Filtered	Filtered	Filtered	Filtered	Filtered	Filtered	Filtered	Filtered	Filtered	Filtered	Filtered	Filtered	Filtered	Filtered	Filtered
Q15404;Q15404-2	RSU1	Ras suppressor protein 1;Isoform 2 of Ras suppressor protein 1	39.422	Filtered	Filtered	30.624	Filtered	Filtered	Filtered	Filtered	Filtered	Filtered	Filtered	Filtered	Filtered	Filtered	Filtered	Filtered	Filtered	Filtered	Filtered	Filtered	Filtered	Filtered	Filtered	Filtered	Filtered	Filtered	31.7577	Filtered	Filtered	Filtered	Filtered	Filtered	Filtered	Filtered	Filtered	Filtered	Filtered	Filtered	Filtered	Filtered	Filtered	Filtered	Filtered	Filtered	Filtered	Filtered	Filtered
Q15465	SHH	Sonic hedgehog protein	Filtered	14.6456	Filtered	Filtered	Filtered	Filtered	Filtered	Filtered	Filtered	Filtered	Filtered	Filtered	Filtered	Filtered	16.9597	Filtered	23.2652	Filtered	Filtered	Filtered	12.8032	Filtered	Filtered	37.015	Filtered	Filtered	Filtered	34.2595	Filtered	13.9159	Filtered	20.5912	Filtered	25.3952	Filtered	Filtered	Filtered	Filtered	7.49671	33.2786	Filtered	17.5686	Filtered	11.101	Filtered	Filtered	24.836
Q15485	FCN2	Ficolin-2	179.775	399.306	Filtered	183.63	204.394	Filtered	152.214	104.985	Filtered	251.329	172.396	140.209	150.424	124.86	312.723	595.634	496.633	193.851	115.953	98.4924	187.444	242.562	136.958	374.51	Filtered	184.93	445.939	338.556	122.501	106.303	130.514	211.3	278.844	337.822	233.629	122.804	158.483	164.881	294.853	393.764	265.746	275.415	112.032	296.585	211.457	134.619	193.949
Q15582	TGFBI	Transforming growth factor-beta-induced protein ig-h3	156.874	203.914	674.652	161.395	226.028	1144.01	224.982	267.71	1590.34	176.855	239.505	183.675	271.765	190.665	262.642	338.886	167.435	211.956	280.262	159.734	193.849	187.435	199.075	332.252	Filtered	216.306	215.306	213.857	177.204	218.622	200.901	257.637	190.753	246.235	276.113	367.748	191.016	205.603	193.731	224.485	238.101	324.996	234.521	240.715	188.037	153.432	264.033
Q15848	ADIPOQ	Adiponectin	647.725	224.26	Filtered	607.023	683.508	Filtered	961.02	812.662	Filtered	577.36	392.09	992.992	869.402	1412.04	1159.51	675.698	332.935	798.484	1464.68	1135.55	1037.35	739.484	637.388	519.995	4183.91	915.985	710.9	208.166	625.545	715.614	1333.92	946.966	1130.67	672.667	400.706	718.76	1485.11	508.469	329.647	456.628	948.176	1008.24	1313.88	1408.24	643.291	661.875	1105.6
Q16610;Q16610-4	ECM1	Extracellular matrix protein 1;Isoform 4 of Extracellular matrix protein 1	156.313	362.7	Filtered	585.249	473.569	Filtered	599.483	389.523	Filtered	499.072	373.619	415.446	619.291	473.152	428.595	515.951	510.393	362.337	267.417	188.479	386.248	202.841	211.461	387.372	Filtered	253.398	243.297	368.563	410.649	669.988	644.287	515.519	453.665	297.753	283.306	408.64	611.327	268.862	164.472	287.988	288.575	246.873	219.296	378.483	322.492	307.239	263.978
Q16706	MAN2A1	Alpha-mannosidase 2	37.5801	40.7707	Filtered	28.6535	41.9677	Filtered	49.3463	32.1666	Filtered	40.2163	27.8141	47.1394	53.6292	48.5262	37.1586	109.687	57.6049	64.0029	57.0029	64.4802	58.9797	66.4154	48.9322	78.5443	Filtered	49.1235	55.5711	41.4181	75.3845	47.4134	40.2515	44.6412	57.1155	27.075	59.2236	78.4856	51.3059	69.3127	48.3626	40.7547	50.6218	47.3301	59.941	55.7897	48.8484	59.3707	85.1127
Q16769;Q16769-2	QPCT	Glutaminyl-peptide cyclotransferase;Isoform 2 of Glutaminyl-peptide cyclotransferase	28.9434	58.8609	Filtered	86.1782	59.2854	Filtered	51.9892	66.7793	Filtered	63.483	41.3009	57.3107	32.1804	Filtered	68.0666	31.0054	46.795	46.1472	37.5477	47.5913	68.3519	84.454	61.0808	42.7112	Filtered	64.4769	62.3914	60.1395	59.6786	43.0736	35.3281	51.0646	66.0694	43.1951	Filtered	52.6661	60.975	57.9557	59.0398	56.1083	32.2158	48.5975	38.4178	38.0269	47.7285	32.4132	69.0945
Q5D862	FLG2	Filaggrin-2	Filtered	Filtered	Filtered	18.2431	18.7523	Filtered	36.9531	Filtered	Filtered	15.0033	Filtered	Filtered	Filtered	Filtered	Filtered	Filtered	38.5343	18.7614	Filtered	Filtered	Filtered	32.0054	27.0138	Filtered	Filtered	Filtered	Filtered	Filtered	31.8679	27.5873	87.8686	Filtered	43.1984	Filtered	Filtered	Filtered	13.3062	Filtered	Filtered	15.8949	Filtered	Filtered	Filtered	Filtered	Filtered	Filtered	Filtered
Q5T750	XP32	Skin-specific protein 32	5.04946	Filtered	Filtered	Filtered	Filtered	Filtered	Filtered	Filtered	Filtered	Filtered	Filtered	Filtered	Filtered	Filtered	4.62005	Filtered	6.85614	4.90229	Filtered	Filtered	Filtered	Filtered	Filtered	9.49046	Filtered	4.30375	Filtered	Filtered	Filtered	Filtered	25.3948	Filtered	10.1996	Filtered	Filtered	13.5054	Filtered	Filtered	Filtered	Filtered	5.64439	4.57726	Filtered	Filtered	Filtered	Filtered	Filtered
Q6EMK4	VASN	Vasorin	162.55	265.181	Filtered	214.12	172.545	Filtered	202.476	209.94	Filtered	174.179	132.625	131.423	132.271	179.33	128.907	340.953	110.013	119.061	136.156	146.434	127.362	200.041	136.47	118.721	Filtered	191.067	170.892	196.994	185.221	161.818	113.519	170.445	192.367	116.997	258.75	195.74	161.719	192.036	190.666	117.414	204.022	150.109	168.28	218.136	179.417	131.267	224.863
Q6GTS8	PM20D1	Probable carboxypeptidase PM20D1	Filtered	Filtered	Filtered	Filtered	Filtered	Filtered	Filtered	Filtered	Filtered	Filtered	Filtered	Filtered	Filtered	Filtered	Filtered	Filtered	Filtered	Filtered	Filtered	Filtered	Filtered	25.0325	Filtered	Filtered	Filtered	Filtered	46.2099	Filtered	Filtered	Filtered	Filtered	Filtered	51.1316	Filtered	Filtered	20.7197	Filtered	Filtered	Filtered	Filtered	Filtered	Filtered	Filtered	Filtered	Filtered	Filtered	Filtered
Q6P179;Q6P179-3	ERAP2	Endoplasmic reticulum aminopeptidase 2;Isoform 3 of Endoplasmic reticulum aminopeptidase 2	2.53712	Filtered	Filtered	Filtered	Filtered	Filtered	10.6745	Filtered	Filtered	19.8449	Filtered	Filtered	Filtered	19.2625	Filtered	Filtered	16.5399	Filtered	Filtered	49.9824	Filtered	28.7336	Filtered	Filtered	Filtered	34.7482	23.5095	Filtered	Filtered	Filtered	46.2276	13.5327	66.4376	38.6331	Filtered	Filtered	19.518	30.2019	18.2193	Filtered	Filtered	Filtered	22.2253	Filtered	28.0057	Filtered	Filtered
Q6Q788	APOA5	Apolipoprotein A-V	65.5652	Filtered	Filtered	27.1984	87.4143	Filtered	66.6614	36.7226	Filtered	Filtered	15.0325	6.83816	18.2877	Filtered	30.0128	6.21969	32.834	Filtered	11.245	34.284	51.5005	Filtered	14.1319	12.1146	Filtered	35.941	31.1553	40.855	69.6239	47.2297	42.9082	50.6412	65.463	10.2796	17.1664	Filtered	4.25353	45.5981	Filtered	26.9456	11.0158	163.569	67.9436	60.2068	44.2023	43.0279	Filtered
Q6UX71;Q6UX71-2	PLXDC2	Plexin domain-containing protein 2;Isoform 2 of Plexin domain-containing protein 2	59.165	38.3418	Filtered	78.7612	49.0245	Filtered	43.1092	55.1082	Filtered	36.4352	70.7647	63.4897	51.3646	31.2965	85.4227	103.824	58.9029	78.3147	66.7921	51.6457	66.0334	40.2411	70.5004	119.062	Filtered	69.4501	79.6722	54.5408	60.0409	50.135	59.6887	65.5223	66.209	86.7813	134.635	102.693	55.1869	53.8898	79.1363	123.416	118.345	68.4497	72.7181	77.2113	53.0125	70.7259	92.5305
Q6UXB8;Q6UXB8-2	PI16	Peptidase inhibitor 16;Isoform 2 of Peptidase inhibitor 16	70.1726	39.5945	Filtered	85.1947	50.8931	Filtered	79.5328	Filtered	Filtered	64.968	55.9193	83.1634	127.068	156.92	114.872	258.542	Filtered	Filtered	44.2957	115.599	106.497	81.1887	81.2729	41.485	Filtered	164.203	88.6093	28.6488	74.1449	60.719	Filtered	Filtered	Filtered	Filtered	249.973	159.26	177.9	67.8216	131.06	104.599	58.732	29.2628	Filtered	34.2537	58.0312	72.5841	55.77
Q6YHK3;Q6YHK3-2	CD109	CD109 antigen;Isoform 2 of CD109 antigen	48.8073	36.0092	Filtered	41.0383	65.0928	Filtered	73.0641	62.6558	Filtered	40.9525	27.09	20.7605	25.2681	49.932	40.4632	70.2044	35.41	32.6465	49.0732	54.1723	53.552	51.7684	30.5769	50.9008	Filtered	70.209	53.6668	37.1075	22.891	47.59	47.5125	48.8667	60.9384	59.0978	58.1747	59.8929	43.2968	47.8922	32.0883	42.3308	55.481	44.9136	60.6414	72.1867	58.0526	Filtered	37.5279
Q71DI3	HIST2H3A	Histone H3.2	Filtered	Filtered	Filtered	35.357	18.5736	Filtered	Filtered	15.3221	378.463	7.1289	Filtered	Filtered	96.5875	Filtered	Filtered	Filtered	9.61646	Filtered	Filtered	Filtered	41.6588	31.4729	21.7072	19.7941	Filtered	10.5813	28.5035	30.0566	17.0687	11.8652	10.9015	Filtered	38.5823	22.242	Filtered	21.6678	Filtered	Filtered	Filtered	51.4518	Filtered	68.0391	Filtered	Filtered	14.1947	15.3685	Filtered
Q76LX8;Q76LX8-2;Q76LX8-3	ADAMTS13	A disintegrin and metalloproteinase with thrombospondin motifs 13;Isoform 2 of A disintegrin and metalloproteinase with thrombospondin motifs 13;Isoform 3 of A disintegrin and metalloproteinase with thrombospondin motifs 13	74.9752	58.5423	Filtered	116.788	119.1	Filtered	108.987	118.81	Filtered	119.495	68.2305	65.277	132.874	92.1918	135.078	117.871	52.3997	93.2206	103.595	100.746	105.622	92.1662	82.4749	123.602	Filtered	97.3137	92.9823	127.565	94.3534	86.4367	71.1302	26.8064	103.235	107.106	168.184	157.931	121.077	116.435	111.853	73.926	94.3846	109.526	104.87	78.7345	100.403	68.6867	139.98
Q7Z4W1	DCXR	L-xylulose reductase	Filtered	Filtered	Filtered	Filtered	17.2903	Filtered	Filtered	Filtered	Filtered	Filtered	Filtered	Filtered	Filtered	Filtered	Filtered	Filtered	Filtered	Filtered	Filtered	Filtered	Filtered	Filtered	6.31068	23.9593	Filtered	Filtered	Filtered	Filtered	10.6351	21.3121	Filtered	Filtered	Filtered	Filtered	Filtered	Filtered	Filtered	Filtered	Filtered	Filtered	29.3985	Filtered	Filtered	Filtered	Filtered	11.1426	Filtered
Q7Z794	KRT77	Keratin, type II cytoskeletal 1b	27.8682	Filtered	Filtered	Filtered	13.6188	Filtered	Filtered	Filtered	Filtered	Filtered	7.27447	33.5176	6.09316	Filtered	20.2256	Filtered	Filtered	Filtered	62.5156	Filtered	Filtered	Filtered	24.4472	35.4248	Filtered	Filtered	12.2063	5.93472	Filtered	32.5197	72.7008	Filtered	50.8461	Filtered	Filtered	5.22543	Filtered	7.39178	3.01593	14.0306	Filtered	44.6916	Filtered	8.21645	17.9281	Filtered	76.8916
Q7Z7G0;Q7Z7G0-2;Q7Z7G0-3;Q7Z7G0-4	ABI3BP	Target of Nesh-SH3;Isoform 2 of Target of Nesh-SH3;Isoform 3 of Target of Nesh-SH3;Isoform 4 of Target of Nesh-SH3	28.3631	Filtered	Filtered	38.0548	37.8816	Filtered	43.73	Filtered	Filtered	40.9455	45.5124	46.7957	38.7665	39.4147	34.5865	15.1188	36.5065	41.5095	76.6144	27.5578	109.462	Filtered	51.2209	21.555	Filtered	28.4017	29.334	40.3788	27.2854	31.9638	28.0516	64.421	42.4702	27.3927	74.5173	51.9062	40.8736	56.1754	18.6171	33.1532	40.8064	Filtered	44.9863	41.9618	53.7013	47.0749	39.8373
Q7Z7M0	MEGF8	Multiple epidermal growth factor-like domains protein 8	47.2141	43.1515	Filtered	36.3945	18.8698	Filtered	39.1648	64.9032	Filtered	25.5089	61.172	40.326	45.8106	35.125	52.3742	Filtered	37.0485	49.9268	47.4781	42.506	49.0576	28.6319	51.887	68.8273	Filtered	24.1966	Filtered	52.2286	35.7426	30.6562	33.2731	39.0291	30.759	45.9571	Filtered	40.1038	Filtered	16.9869	Filtered	37.4172	41.796	37.9968	47.02	42.543	38.6998	47.2726	55.0252
Q86SQ4;Q86SQ4-2;Q86SQ4-3;Q86SQ4-4	GPR126	G-protein coupled receptor 126;Isoform 2 of G-protein coupled receptor 126;Isoform 3 of G-protein coupled receptor 126;Isoform 4 of G-protein coupled receptor 126	85.5245	92.4374	Filtered	120.416	157.919	Filtered	72.6485	100.202	Filtered	74.7313	94.9031	131.288	62.6175	91.5711	137.847	143.052	88.558	137.883	99.335	85.6558	56.6085	78.2365	136.613	157.614	Filtered	125.553	117.471	107.368	100.133	111.906	101.25	92.5297	80.0622	149.301	80.8394	191.466	92.9879	Filtered	92.3692	128.698	102.105	109.763	113.07	111.569	120.664	128.138	121.66
Q86U17	SERPINA11	Serpin A11	87.8324	80.8588	Filtered	77.3517	117.567	Filtered	135.909	110.206	Filtered	44.8038	82.5611	102.736	59.1652	73.9977	119.166	90.7302	82.4333	129.968	57.0807	92.3575	143.971	91.9458	149.942	85.1177	Filtered	115.245	120.128	151.957	93.88	72.7364	171.9	94.5667	127.221	114.088	180.104	88.3372	112.021	67.336	94.8969	98.7133	108.816	90.6357	108.632	92.6222	149.637	82.8459	82.3604
Q86UD1	OAF	Out at first protein homolog	76.1796	40.4448	Filtered	75.0726	37.959	Filtered	45.4773	27.759	Filtered	87.4504	Filtered	66.6079	84.3574	139.205	Filtered	48.9639	74.4496	65.8277	58.7908	75.7614	158.589	80.2221	68.2038	Filtered	Filtered	99.3376	100.154	45.3195	70.1682	99.1116	74.5775	53.8729	53.4694	29.0979	Filtered	37.5528	104.492	58.1306	67.4372	69.3165	36.8023	64.5571	14.6228	39.7231	53.7963	82.0362	Filtered
Q86UN3	RTN4RL2	Reticulon-4 receptor-like 2	Filtered	13.7762	Filtered	44.6994	49.7756	Filtered	Filtered	69.7685	Filtered	Filtered	67.0986	61.1897	58.962	81.6191	Filtered	39.3722	63.9771	Filtered	89.2722	Filtered	Filtered	Filtered	Filtered	22.9773	Filtered	89.2992	Filtered	60.1597	25.375	99.7539	Filtered	Filtered	Filtered	76.5686	93.0701	57.683	52.9025	Filtered	28.8608	82.5191	Filtered	42.2685	Filtered	7.94846	Filtered	Filtered	Filtered
Q86UX7;Q86UX7-2	FERMT3	Fermitin family homolog 3;Isoform 2 of Fermitin family homolog 3	430.664	21.1335	Filtered	38.0784	12.5495	Filtered	76.8802	22.3131	Filtered	Filtered	19.0985	17.1932	28.7757	30.7812	15.1153	18.8566	20.8225	17.1103	29.6598	23.6554	20.9205	62.7938	15.744	51.6011	Filtered	40.0909	112.252	Filtered	12.9534	Filtered	18.4414	9.31572	Filtered	21.9021	Filtered	10.2366	Filtered	Filtered	Filtered	110.67	37.0081	31.0809	13.715	21.84	14.3656	27.7951	23.1526
Q8IWV2	CNTN4	Contactin-4	19.0102	8.78218	Filtered	8.8287	Filtered	Filtered	Filtered	18.2082	Filtered	19.9844	13.84	16.7659	Filtered	12.8499	Filtered	Filtered	Filtered	13.2545	Filtered	19.6131	20.3771	Filtered	9.54814	12.6726	Filtered	13.6946	15.7045	32.2832	45.3493	4.04472	Filtered	15.7052	8.46042	Filtered	14.6241	5.50158	Filtered	13.7406	1.12861	Filtered	28.9201	13.2572	29.3607	12.5167	48.5726	Filtered	10.4364
Q8IXL6;Q8IXL6-2	FAM20C	Extracellular serine/threonine protein kinase Fam20C;Isoform 2 of Extracellular serine/threonine protein kinase Fam20C	Filtered	Filtered	Filtered	Filtered	Filtered	Filtered	Filtered	Filtered	Filtered	25.4203	Filtered	56.0873	Filtered	54.6482	Filtered	83.1799	55.4737	Filtered	66.182	27.4834	43.0467	74.7888	Filtered	Filtered	Filtered	55.5278	59.9301	Filtered	28.9212	Filtered	Filtered	Filtered	48.5898	Filtered	Filtered	Filtered	45.212	Filtered	Filtered	54.8204	Filtered	29.8963	Filtered	Filtered	Filtered	43.8126	Filtered
Q8IZF2;Q8IZF2-2;Q8IZF2-3	GPR116	Probable G-protein coupled receptor 116;Isoform 2 of Probable G-protein coupled receptor 116;Isoform 3 of Probable G-protein coupled receptor 116	34.4972	28.7751	Filtered	56.2332	24.3736	122.419	Filtered	35.981	Filtered	37.9115	42.6154	39.7806	15.2309	10.5184	47.4439	38.4996	36.0976	56.6596	25.2012	32.7637	25.8459	39.8711	30.5308	19.9556	Filtered	23.1935	50.7204	28.2053	31.3938	34.081	26.9897	21.8437	41.169	50.3991	51.9287	15.4112	21.6914	21.3338	46.19	40.7697	40.0163	24.3361	42.1012	28.389	59.8205	29.271	15.9523
Q8N1N4	KRT78	Keratin, type II cytoskeletal 78	11.9152	877.082	Filtered	248.29	60.8591	Filtered	Filtered	13.8946	Filtered	298.619	574.723	Filtered	26.3946	18.1245	975.205	990.196	718.671	1032.76	972.318	1044.12	7.95708	16.1209	748.087	1036.34	Filtered	73.1661	22.981	441.663	36.1908	30.4176	1332.13	Filtered	32.1833	16.4324	32.3234	419.954	8.39034	6.5585	2285.76	608.641	1335.26	2180.78	1075.05	825.501	453.463	15.6435	1584.23
Q8N6C8	LILRA3	Leukocyte immunoglobulin-like receptor subfamily A member 3	27.0475	14.2444	Filtered	Filtered	42.0688	Filtered	31.4888	40.304	Filtered	Filtered	29.991	Filtered	133.127	22.4437	96.9261	Filtered	43.0791	2.12362	30.5926	29.2424	157.026	8.21164	13.8527	35.7403	Filtered	44.3122	Filtered	39.8848	10.274	36.1334	21.9114	101.053	Filtered	35.2754	21.9941	118.42	35.2004	41.7908	35.4478	48.2127	Filtered	22.5201	21.4926	31.061	Filtered	6.95042	148.829
Q8NBP7	PCSK9	Proprotein convertase subtilisin/kexin type 9	25.7368	17.8376	Filtered	23.7045	22.8764	Filtered	Filtered	Filtered	Filtered	12.544	Filtered	Filtered	Filtered	Filtered	Filtered	Filtered	Filtered	18.4693	23.3495	Filtered	Filtered	Filtered	Filtered	23.8792	Filtered	Filtered	Filtered	25.0245	Filtered	Filtered	Filtered	Filtered	Filtered	25.1762	Filtered	21.9493	14.4449	Filtered	Filtered	29.2211	Filtered	13.2221	Filtered	Filtered	Filtered	Filtered	18.4678
Q8NI99	ANGPTL6	Angiopoietin-related protein 6	Filtered	25.805	Filtered	Filtered	Filtered	Filtered	Filtered	19.2693	Filtered	17.0889	Filtered	Filtered	Filtered	Filtered	Filtered	Filtered	Filtered	Filtered	Filtered	Filtered	42.9983	Filtered	Filtered	Filtered	Filtered	Filtered	Filtered	Filtered	37.2664	Filtered	Filtered	Filtered	Filtered	Filtered	Filtered	Filtered	Filtered	27.1073	50.2745	Filtered	Filtered	Filtered	Filtered	14.2506	Filtered	Filtered	Filtered
Q8TDL5	BPIFB1	BPI fold-containing family B member 1	Filtered	35.2288	Filtered	102.708	5.86745	Filtered	17.7106	26.2272	Filtered	Filtered	Filtered	26.8798	48.1508	Filtered	51.7201	46.11	Filtered	Filtered	Filtered	Filtered	116.151	58.8998	25.0555	30.9682	Filtered	28.7657	Filtered	Filtered	12.8962	16.4373	172.668	19.0019	Filtered	Filtered	Filtered	20.6392	14.3312	42.8727	Filtered	Filtered	Filtered	Filtered	28.6658	46.8163	Filtered	35.1973	39.0537
Q92820	GGH	Gamma-glutamyl hydrolase	49.1378	37.3482	Filtered	42.3518	71.0417	Filtered	57.9163	39.298	Filtered	66.174	40.5104	44.4301	82.256	65.6932	72.3421	226.193	45.4343	51.0589	66.9488	55.3957	67.6683	57.8796	52.8728	99.1295	Filtered	59.5345	102.646	47.0089	40.3177	79.1108	58.0996	43.5315	68.9601	85.5813	59.8326	125.751	47.7526	20.5255	86.832	53.86	45.5766	68.35	47.0905	46.6649	72.5555	39.7456	70.1598
Q92859;Q92859-2;Q92859-3	NEO1	Neogenin;Isoform 2 of Neogenin;Isoform 3 of Neogenin	Filtered	67.0078	Filtered	34.1713	Filtered	Filtered	33.7431	31.5548	Filtered	Filtered	19.0099	23.3369	Filtered	68.2155	38.2293	27.5342	22.9847	Filtered	18.356	Filtered	34.8202	Filtered	17.6294	30.5708	Filtered	18.202	Filtered	Filtered	21.7311	20.1949	Filtered	15.877	Filtered	Filtered	30.4935	18.4268	16.254	Filtered	8.12429	22.9673	51.998	67.2975	16.4789	25.0888	Filtered	20.4339	34.1084
Q92954-6	PRG4	Isoform F of Proteoglycan 4	184.932	385.352	Filtered	144.835	297.993	Filtered	159.192	187.655	Filtered	250.801	362.774	109.048	233.006	133.939	234.06	324.203	299.826	128.576	253.888	139.51	130.65	230.593	105.495	318.308	Filtered	194.649	256.539	438.072	112.67	248.869	123.408	165.6	182.597	426.92	111.142	237.574	130.82	178.146	256.013	399.246	138.56	200.236	116.672	175.498	197.729	143.492	186.296
Q969H8	C19orf10	UPF0556 protein C19orf10	Filtered	Filtered	Filtered	Filtered	27.1368	611.013	Filtered	Filtered	Filtered	Filtered	Filtered	Filtered	Filtered	Filtered	Filtered	Filtered	Filtered	Filtered	40.0281	Filtered	Filtered	Filtered	Filtered	Filtered	Filtered	Filtered	Filtered	24.9784	Filtered	Filtered	Filtered	Filtered	Filtered	Filtered	Filtered	46.5866	Filtered	Filtered	Filtered	Filtered	Filtered	Filtered	Filtered	Filtered	Filtered	Filtered	Filtered
Q96IY4	CPB2	Carboxypeptidase B2	1666.65	3153.04	Filtered	1969.24	1804.73	2309.09	1873.55	2026.34	2967.89	1562.8	2579.46	2424.65	1775.02	3049.87	1170.36	1813.68	3054.37	1962.8	2390.72	2120.77	4273.92	1844.65	2079.92	1480.14	6470	1180.49	1729.69	2868.37	2212.44	1913.23	1787.45	1992.84	1609.52	1746.49	3075.22	1587.62	1573.06	2275.76	1890.62	2147.95	1537.49	2317.44	1261.75	2841.02	1705.45	2377.44	2477.76
Q96KN2	CNDP1	Beta-Ala-His dipeptidase	572.965	1195.96	Filtered	444.299	542.891	588.262	386.685	948.911	Filtered	204.11	916.092	425.597	522.015	488.276	661.897	187.984	839.939	334.959	384.479	508.15	958.917	317.633	351.966	385.536	Filtered	546.861	222.023	1032.76	690.317	616.762	266.818	492.552	154.903	1067.15	302.987	414.827	364.842	954.84	232.732	836.729	513.561	350.439	321.888	565.369	127.378	316.385	572.598
Q96NZ9;Q96NZ9-2;Q96NZ9-3;Q96NZ9-4	PRAP1	Proline-rich acidic protein 1;Isoform 2 of Proline-rich acidic protein 1;Isoform 3 of Proline-rich acidic protein 1;Isoform 4 of Proline-rich acidic protein 1	12.0594	Filtered	Filtered	Filtered	Filtered	Filtered	Filtered	Filtered	Filtered	Filtered	Filtered	Filtered	16.9694	Filtered	Filtered	Filtered	Filtered	10.7214	Filtered	Filtered	Filtered	20.9105	Filtered	Filtered	Filtered	Filtered	Filtered	Filtered	Filtered	Filtered	Filtered	Filtered	20.999	Filtered	Filtered	Filtered	Filtered	Filtered	18.8706	Filtered	Filtered	Filtered	Filtered	Filtered	24.3839	Filtered	10.9176
Q96P63	SERPINB12	Serpin B12	Filtered	Filtered	Filtered	Filtered	Filtered	Filtered	Filtered	Filtered	Filtered	Filtered	Filtered	Filtered	191.579	Filtered	Filtered	Filtered	69.9382	70.4066	82.4903	81.5086	Filtered	Filtered	Filtered	Filtered	Filtered	Filtered	Filtered	Filtered	Filtered	Filtered	75.911	Filtered	112.115	Filtered	Filtered	Filtered	Filtered	Filtered	Filtered	Filtered	Filtered	Filtered	Filtered	Filtered	Filtered	Filtered	Filtered
Q96PD5;Q96PD5-2	PGLYRP2	N-acetylmuramoyl-L-alanine amidase;Isoform 2 of N-acetylmuramoyl-L-alanine amidase	496.785	805.878	Filtered	816.292	734.13	Filtered	664.55	552.865	1033.97	584.448	925.928	583.614	610.14	570.333	646.294	1055.32	762.365	694.492	567.49	596.311	521.022	547.555	712.852	733.344	4427.58	615.969	615.268	1060.61	627.361	656.536	737.971	521.14	675.186	1109.64	1028.73	1198.5	885.14	466.831	505.916	1082.47	822.624	636.315	765.557	554.555	654.999	693.497	623.537
Q99453	PHOX2B	Paired mesoderm homeobox protein 2B	46.8407	Filtered	Filtered	109.074	103.073	Filtered	Filtered	Filtered	Filtered	80.0183	54.1823	28.0231	48.1433	74.5786	Filtered	Filtered	Filtered	23.8082	Filtered	40.7096	171.752	54.5153	30.1212	Filtered	1164.1	44.97	37.1748	73.3499	Filtered	51.7466	52.2363	46.1509	58.3997	79.7331	3.39126	Filtered	18.1474	69.9731	Filtered	52.7435	23.9148	26.086	34.0327	Filtered	14.2361	29.2486	38.9283
Q99784;Q99784-3	OLFM1	Noelin;Isoform 3 of Noelin	164.847	166.429	Filtered	260.865	202.766	Filtered	277.559	193.109	Filtered	252.9	135.258	228.667	124.366	162.056	84.7726	160.569	181.164	274.224	213.512	177.999	101.957	236.368	257.831	160.116	Filtered	193.538	311.59	175.257	204.625	173.245	206.145	204.424	276.651	211.481	90.2605	97.0478	170.464	143.583	166.8	241.443	98.0452	134.196	186.327	193.466	289.994	192.618	161.29
Q9BTY2	FUCA2	Plasma alpha-L-fucosidase	66.8419	48.3093	Filtered	48.9056	54.3908	Filtered	51.2935	38.072	Filtered	74.2486	47.9736	80.1065	71.7157	Filtered	72.2892	111.762	61.2191	Filtered	124.587	40.3396	53.3468	104.982	71.7079	111.283	Filtered	Filtered	94.2951	44.4459	50.275	100.185	Filtered	52.9035	103.314	70.5824	Filtered	Filtered	39.2221	49.1188	66.5256	84.1155	72.2533	105.091	Filtered	59.2993	107.289	53.9358	97.2784
Q9BWP8;Q9BWP8-2;Q9BWP8-3;Q9BWP8-4;Q9BWP8-5;Q9BWP8-6;Q9BWP8-7;Q9BWP8-8;Q9BWP8-9	COLEC11	Collectin-11;Isoform 2 of Collectin-11;Isoform 3 of Collectin-11;Isoform 4 of Collectin-11;Isoform 5 of Collectin-11;Isoform 6 of Collectin-11;Isoform 7 of Collectin-11;Isoform 8 of Collectin-11;Isoform 9 of Collectin-11	169.531	146.897	Filtered	19.1793	66.9593	Filtered	136.58	50.8012	Filtered	27.4943	75.1851	168.487	216.315	173.6	262.956	480.53	178.342	122.004	148.972	278.306	324.33	219.083	235.172	127.929	Filtered	309.761	244.102	61.7373	218.628	122.886	130.763	82.5446	202.325	105.744	249.109	295.768	264.362	237.254	280.598	167.413	174.245	181.046	225.996	137.213	124.176	198.952	272.718
Q9BXN1	ASPN	Asporin	Filtered	Filtered	Filtered	Filtered	Filtered	Filtered	Filtered	Filtered	Filtered	Filtered	Filtered	Filtered	1	Filtered	Filtered	Filtered	Filtered	Filtered	Filtered	Filtered	Filtered	Filtered	13.7854	Filtered	Filtered	Filtered	Filtered	Filtered	9.41952	Filtered	9.72015	Filtered	Filtered	Filtered	Filtered	Filtered	Filtered	Filtered	Filtered	Filtered	Filtered	Filtered	Filtered	Filtered	Filtered	Filtered	4.5483
Q9BXR6	CFHR5	Complement factor H-related protein 5	336.521	500.495	Filtered	280.186	429.643	Filtered	291.828	456.902	Filtered	617.276	460.12	395.011	218.512	238.631	400.716	14.7539	530.364	400.604	403.769	231.196	486.165	810.659	390.811	402.358	Filtered	700.799	869.777	390.905	358.076	366.444	316.824	464.734	836.212	235.747	Filtered	94.0576	294.199	585.388	404.774	557.675	472.73	442.445	351.954	508.116	796.097	441.25	469.303
Q9H4G4	GLIPR2	Golgi-associated plant pathogenesis-related protein 1	Filtered	Filtered	Filtered	Filtered	Filtered	Filtered	Filtered	Filtered	Filtered	Filtered	Filtered	Filtered	23.7272	17.5927	16.0928	Filtered	Filtered	Filtered	Filtered	Filtered	92.3203	Filtered	Filtered	126.589	Filtered	Filtered	Filtered	52.1822	14.9856	Filtered	Filtered	Filtered	Filtered	Filtered	52.5745	65.6348	7.88387	Filtered	51.2095	7.66587	Filtered	97.0514	12.9931	Filtered	Filtered	Filtered	89.1088
Q9HBI1;Q9HBI1-2	PARVB	Beta-parvin;Isoform 2 of Beta-parvin	60.4763	Filtered	Filtered	Filtered	Filtered	Filtered	Filtered	Filtered	Filtered	Filtered	Filtered	Filtered	Filtered	Filtered	13.2723	Filtered	Filtered	Filtered	Filtered	Filtered	Filtered	Filtered	Filtered	Filtered	Filtered	Filtered	Filtered	Filtered	Filtered	Filtered	Filtered	Filtered	Filtered	Filtered	Filtered	Filtered	Filtered	Filtered	Filtered	19.8771	Filtered	Filtered	Filtered	Filtered	Filtered	Filtered	Filtered
Q9HCL0;Q9HCL0-2	PCDH18	Protocadherin-18;Isoform 2 of Protocadherin-18	10.7813	Filtered	Filtered	15.5609	Filtered	Filtered	17.8493	34.7466	Filtered	20.2833	19.0348	Filtered	Filtered	16.5455	Filtered	Filtered	22.5803	Filtered	25.2409	14.599	Filtered	Filtered	20.954	Filtered	Filtered	37.1447	22.533	Filtered	Filtered	8.64677	Filtered	Filtered	Filtered	Filtered	Filtered	Filtered	16.9486	12.7296	13.9352	Filtered	Filtered	24.8315	Filtered	Filtered	Filtered	Filtered	12.2057
Q9HDC9	APMAP	Adipocyte plasma membrane-associated protein	55.8906	41.7559	Filtered	29.7424	65.8129	Filtered	63.2973	41.9266	Filtered	35.9764	36.4962	31.198	71.9008	106.187	40.3154	63.7175	68.0003	Filtered	40.0566	78.3298	133.125	45.9251	20.5424	52.5416	Filtered	91.0429	66.8649	60.0801	41.8703	46.5476	83.1079	84.552	56.4552	46.4179	61.719	58.6835	93.0943	53.4341	129.162	60.9805	Filtered	48.7896	63.752	50.2206	48.9906	Filtered	32.1496
Q9NPG4	PCDH12	Protocadherin-12	Filtered	20.6304	Filtered	Filtered	Filtered	Filtered	Filtered	21.318	Filtered	16.7744	Filtered	Filtered	20.488	Filtered	Filtered	66.7278	Filtered	Filtered	Filtered	17.61	Filtered	Filtered	Filtered	Filtered	Filtered	Filtered	34.5575	16.8006	30.6784	20.6463	Filtered	Filtered	29.319	Filtered	Filtered	Filtered	Filtered	24.6052	Filtered	39.2673	Filtered	Filtered	Filtered	Filtered	Filtered	Filtered	36.5702
Q9NPH3;Q9NPH3-2;Q9NPH3-3;Q9NPH3-5	IL1RAP	Interleukin-1 receptor accessory protein;Isoform 2 of Interleukin-1 receptor accessory protein;Isoform 3 of Interleukin-1 receptor accessory protein;Isoform 4 of Interleukin-1 receptor accessory protein	381.592	341.442	Filtered	432.904	292.505	Filtered	446.477	161.556	Filtered	529.036	325.465	532.59	382.684	415.742	837.366	910.276	441.209	353.95	566.801	466.516	405.682	632.114	342.44	629.348	Filtered	420.415	566.128	226.003	271.903	419.03	511.595	395.687	626.239	223.539	387.002	580.798	461.291	331.214	908.631	467.433	905.809	602.438	541.264	418.551	561.149	407.227	515.457
Q9NPR2;Q9NPR2-2	SEMA4B	Semaphorin-4B;Isoform 2 of Semaphorin-4B	87.3591	93.1842	Filtered	102.547	75.6714	Filtered	66.8529	101.268	Filtered	103.424	77.1538	96.0946	48.8504	47.3077	127.498	129.722	115.047	121.307	88.026	64.4766	80.2018	108.827	86.3217	137.299	Filtered	119.637	88.4365	106.467	62.8163	51.6439	118.451	102.742	132.451	141.343	140.279	103.685	83.1941	56.7729	47.8397	111.656	127.315	98.0013	160.683	114.466	146.086	59.5974	91.8251
Q9NQ38;Q9NQ38-3	SPINK5	Serine protease inhibitor Kazal-type 5;Isoform long of Serine protease inhibitor Kazal-type 5	Filtered	21.0277	Filtered	7.15589	Filtered	Filtered	13.1202	Filtered	Filtered	Filtered	Filtered	Filtered	49.8881	Filtered	Filtered	93.3651	Filtered	Filtered	Filtered	Filtered	35.1205	Filtered	Filtered	Filtered	Filtered	Filtered	Filtered	Filtered	32.3677	20.637	Filtered	8.16551	31.8631	Filtered	Filtered	Filtered	16.9944	Filtered	63.6403	12.0582	38.8437	25.6229	14.8366	Filtered	Filtered	16.0558	46.4952
Q9NQ79;Q9NQ79-2;Q9NQ79-3	CRTAC1	Cartilage acidic protein 1;Isoform 2 of Cartilage acidic protein 1;Isoform 3 of Cartilage acidic protein 1	180.441	123.795	Filtered	50.5112	135.245	Filtered	93.7981	269.713	Filtered	147.504	151.374	105.233	225.527	205.069	150.066	Filtered	154.703	85.931	203.675	121.789	178.771	130.575	115.833	126.306	Filtered	97.0111	81.0159	99.3613	126.645	121.991	145.69	169.665	143.312	45.1074	Filtered	55.9382	162.567	189.65	97.3472	96.9372	160.374	212.715	206.06	111.367	158.801	327.35	166.914
Q9NR31;Q9Y6B6	SAR1A;SAR1B	GTP-binding protein SAR1a;GTP-binding protein SAR1b	87.0924	Filtered	Filtered	Filtered	38.135	Filtered	51.0873	Filtered	Filtered	Filtered	Filtered	Filtered	Filtered	Filtered	Filtered	Filtered	Filtered	Filtered	Filtered	Filtered	Filtered	Filtered	Filtered	92.2319	Filtered	Filtered	Filtered	Filtered	Filtered	31.3359	Filtered	Filtered	Filtered	Filtered	Filtered	Filtered	Filtered	Filtered	Filtered	Filtered	Filtered	49.1306	Filtered	Filtered	Filtered	69.7906	71.1794
Q9NZ08;Q9NZ08-2	ERAP1	Endoplasmic reticulum aminopeptidase 1;Isoform 2 of Endoplasmic reticulum aminopeptidase 1	Filtered	29.4441	Filtered	Filtered	26.0988	Filtered	Filtered	Filtered	Filtered	Filtered	Filtered	Filtered	Filtered	Filtered	Filtered	Filtered	Filtered	Filtered	Filtered	Filtered	Filtered	Filtered	Filtered	32.0967	Filtered	Filtered	Filtered	Filtered	Filtered	Filtered	Filtered	Filtered	Filtered	Filtered	Filtered	Filtered	18.751	21.0439	Filtered	Filtered	Filtered	Filtered	Filtered	Filtered	3.94914	Filtered	21.8276
Q9NZK5;Q9NZK5-2	CECR1	Adenosine deaminase CECR1;Isoform 2 of Adenosine deaminase CECR1	27.076	29.7148	Filtered	20.739	Filtered	Filtered	18.1342	Filtered	Filtered	49.0039	12.9632	25.1881	23.4793	18.1937	38.2485	60.1772	7.21682	21.1549	24.8754	28.8465	25.3914	59.7357	16.6803	71.9661	Filtered	28.2294	53.5054	33.4195	Filtered	19.3804	25.6551	21.7044	37.5648	Filtered	Filtered	48.9517	17.3296	29.5425	46.4067	30.4618	32.2506	34.5212	24.8318	22.3658	48.861	Filtered	20.6382
Q9NZP8	C1RL	Complement C1r subcomponent-like protein	936.859	532.266	Filtered	983.749	1076.35	Filtered	494.935	726.48	Filtered	1037.99	1002.77	991.91	929.127	1084.41	778.477	695.432	1272.49	1021.4	1399.44	1017.52	833.597	1328.19	974.445	836.943	Filtered	1184.63	1304.21	999.552	546.932	1152.49	1460.42	1259.71	1839.86	1102.15	1129.13	860.767	1302.32	789.668	970.07	1212.89	674.546	1118.95	1224.27	1121.64	1137.04	850.309	963.486
Q9NZT1	CALML5	Calmodulin-like protein 5	40.3831	69.2444	Filtered	60.9057	46.7089	Filtered	58.1168	64.874	Filtered	57.2058	70.7893	58.1493	61.0384	48.6639	54.3981	40.7992	60.1227	79.4433	75.1167	92.5515	76.9132	55.4117	93.0155	36.6892	Filtered	16.1877	39.2644	47.1077	86.6633	58.3094	90.1667	80.3315	88.6127	73.8186	70.8466	65.8028	76.1828	81.3694	38.8444	35.8244	86.0697	77.6354	73.7157	77.3927	80.7697	59.2911	79.3456
Q9P232	CNTN3	Contactin-3	28.0256	16.6884	Filtered	27.4908	31.8033	Filtered	25.8098	Filtered	Filtered	Filtered	39.4305	Filtered	55.2759	36.8129	Filtered	Filtered	Filtered	45.6989	40.9218	37.9362	Filtered	Filtered	24.6989	43.6119	Filtered	33.5044	29.0204	25.7714	29.0267	37.6366	29.7388	Filtered	Filtered	19.3236	Filtered	42.8591	47.9791	33.5935	Filtered	43.1426	Filtered	Filtered	Filtered	Filtered	Filtered	31.2208	52.9866
Q9UBX5	FBLN5	Fibulin-5	84.0009	Filtered	Filtered	127.655	117.675	Filtered	278.436	81.768	Filtered	157.019	95.3734	186.509	50.2015	168.78	65.401	232.762	142.357	121.673	110.33	127.422	98.8856	169.404	116.007	Filtered	Filtered	104.402	156.274	78.8844	109.626	157.121	217.5	397.468	Filtered	Filtered	69.4819	142.712	130.715	85.174	126.044	126.955	Filtered	99.4926	101.045	106.353	111.774	81.1435	300.186
Q9UGM5	FETUB	Fetuin-B	113.542	Filtered	Filtered	Filtered	97.4737	Filtered	148.721	Filtered	Filtered	Filtered	48.7908	Filtered	63.3875	101.475	153.243	216.161	183.541	Filtered	59.3865	132.475	49.8054	93.1705	157.783	245.492	Filtered	105.053	139.83	115.836	Filtered	57.6504	172.416	Filtered	67.3441	Filtered	213.449	140.412	69.9534	72.5222	Filtered	Filtered	Filtered	154.203	115.334	Filtered	107.821	77.5709	77.319
Q9UHG3	PCYOX1	Prenylcysteine oxidase 1	140.75	297.91	Filtered	181.152	145.217	Filtered	149.972	134.146	Filtered	75.3493	270.117	177.866	384.349	150.749	134.886	134.836	280.542	172.59	176.415	87.4574	214.148	109.337	157.486	138.594	Filtered	201.391	117.447	178.366	204.033	169.811	159.612	145.874	141.969	190.219	168.575	361.592	206.092	165.109	208.234	355.991	207.009	282.216	206.793	139.304	114.245	257.42	370.364
Q9UJJ9	GNPTG	N-acetylglucosamine-1-phosphotransferase subunit gamma	93.596	55.5391	Filtered	75.5531	103.987	Filtered	71.5363	74.4944	Filtered	75.2253	75.7077	108.005	111.072	130.97	114.632	285.828	94.1641	107.59	132.357	105.557	34.1442	93.4462	91.403	101.059	Filtered	122.514	96.5986	85.4645	65.7633	118.116	126.009	63.5669	110.74	88.9153	104.417	129.717	43.6592	24.7035	83.9393	94.7823	123.995	114.976	124.625	86.1602	59.0572	67.5367	121.389
Q9UK55	SERPINA10	Protein Z-dependent protease inhibitor	944.965	1190.39	Filtered	1068.43	1325.77	Filtered	721.535	1442.1	Filtered	1151.08	1198.35	1052.09	1108.5	783.104	1927.49	1379.71	1345.69	1330.4	1586.74	934.966	1794.12	1189.06	1255.61	1566.56	3200.49	1940.78	1316.13	1316.66	857.674	1224.22	795.121	1539.84	1268.97	1599.79	1294.37	1842.03	878.909	1185.93	940.975	1431.75	1462.95	1672.32	1077.79	2223.97	1485.25	1271.11	1453.81
Q9UNW1	MINPP1	Multiple inositol polyphosphate phosphatase 1	67.8034	102.939	Filtered	45.3853	76.8951	Filtered	80.9773	63.1622	Filtered	43.7736	92.4876	99.5524	74.5178	85.4615	69.7682	125.506	109.069	73.216	77.4354	89.0617	58.8355	92.3179	87.0554	101.821	Filtered	62.1011	53.4235	87.9548	117.98	92.5898	83.5991	81.3053	60.261	142.755	66.4091	77.685	69.0665	62.7095	75.2792	72.2832	65.7098	69.2999	86.6946	68.1272	41.7807	71.1881	63.5685
Q9Y274	ST3GAL6	Type 2 lactosamine alpha-2,3-sialyltransferase	Filtered	Filtered	Filtered	Filtered	Filtered	Filtered	743.598	Filtered	Filtered	Filtered	10.4815	Filtered	Filtered	32.7957	Filtered	Filtered	Filtered	Filtered	Filtered	8.13839	Filtered	Filtered	Filtered	22.549	Filtered	Filtered	Filtered	18.1927	11.0687	Filtered	Filtered	Filtered	Filtered	714.828	Filtered	18.4592	66.1313	515.391	Filtered	29.6917	Filtered	Filtered	Filtered	Filtered	Filtered	Filtered	Filtered
Q9Y490	TLN1	Talin-1	272.171	6.46119	Filtered	35.2933	19.6378	Filtered	52.5899	25.1818	Filtered	3.92641	Filtered	10.5537	23.9405	33.7427	13.1128	Filtered	Filtered	48.5259	83.112	14.052	30.9404	8.37513	15.8284	53.951	Filtered	21.6295	44.9812	Filtered	Filtered	11.5643	18.5101	Filtered	Filtered	38.0392	24.8313	Filtered	Filtered	Filtered	Filtered	63.4018	11.6985	33.471	21.4144	9.98045	Filtered	22.0242	14.6738
Q9Y4L1	HYOU1	Hypoxia up-regulated protein 1	18.6278	50.6565	Filtered	85.1216	56.6382	Filtered	73.9673	72.7898	Filtered	63.5877	66.9069	31.0774	55.3972	27.0235	46.0185	58.5282	35.3617	44.1524	26.6078	23.0763	16.5631	14.1098	28.593	47.4045	Filtered	12.7195	28.4588	56.4701	63.2302	29.889	46.0981	63.2104	55.6107	72.2303	46.1181	44.7612	31.7564	37.8843	19.4871	31.7639	53.2882	36.7398	21.3277	14.3811	29.2543	28.4596	24.7076
Q9Y5C1	ANGPTL3	Angiopoietin-related protein 3	Filtered	Filtered	Filtered	Filtered	Filtered	Filtered	Filtered	Filtered	Filtered	Filtered	Filtered	Filtered	44.2774	37.7437	Filtered	Filtered	Filtered	Filtered	Filtered	Filtered	Filtered	Filtered	Filtered	Filtered	Filtered	Filtered	Filtered	Filtered	Filtered	Filtered	Filtered	Filtered	Filtered	Filtered	Filtered	Filtered	6.37077	20.8442	62.4664	Filtered	Filtered	Filtered	Filtered	Filtered	Filtered	Filtered	Filtered
Q9Y6R7	FCGBP	IgGFc-binding protein	236.257	238.77	Filtered	153.802	288.892	Filtered	244.819	182.338	Filtered	363.745	188.921	167.791	317.205	295.651	210.857	760.354	238.778	171.327	355.23	256.835	249.748	638.114	164.398	449.567	Filtered	242.753	684.897	222.119	139.514	333.729	250.974	195.886	521.919	319.844	234.974	497.549	281.996	216.853	531.61	290.82	244.142	357.157	310.256	179.182	375.378	165.568	342.791
Q9Y6Z7	COLEC10	Collectin-10	146.622	130.856	Filtered	187.946	118.137	Filtered	226.471	192.17	Filtered	250.022	167.061	214.125	206.789	240.009	211.338	83.0013	190.697	236.289	202.465	243.352	227.646	221.698	214.962	65.7969	Filtered	239.231	223.527	124.688	191.202	164.863	241.374	206.208	197.337	173.562	158.788	44.8407	319.674	182.491	201.942	192.713	191.997	154.065	171.099	275.164	226.089	249.798	168.187
[truncated: 44 more columns]

## Sheet: annotation
Sample_IDs	Condition	Type	Temperature	Time	Replicate	TechRep	Precursors	ModifiedSequences	Peptides	ProteinGroups	Proteins	Filter
20210416_KLTM_Hagen_Plasma_1_Biobank_Slot1-65_1_2561.d	Plasma_Biobank	Plasma_biobank	NA	NA	1	T1	3307	2917	2694	487	729
20210416_KLTM_Hagen_Plasma_4C_0h_1_Slot1-01_1_2429.d	Plasma_4C_0H	Plasma	4C	0H	1	T1	3112	2707	2476	424	591
20210416_KLTM_Hagen_Plasma_4C_0h_2_Slot1-13_1_2412.d	Plasma_4C_0H	Plasma	4C	0H	2	T1	81	80	75	54	71	Exclude
20210416_KLTM_Hagen_Plasma_4C_0h_2_Slot1-13_1_2413.d	Plasma_4C_0H	Plasma	4C	0H	2	T2	3053	2673	2466	461	667
20210416_KLTM_Hagen_Plasma_4C_0h_3_Slot1-25_1_2421.d	Plasma_4C_0H	Plasma	4C	0H	3	T1	3064	2682	2469	439	631
20210416_KLTM_Hagen_Plasma_4C_0h_4_Slot1-37_1_2425.d	Plasma_4C_0H	Plasma	4C	0H	4	T1	1012	939	876	202	281
20210416_KLTM_Hagen_Plasma_4C_0h_4_Slot1-37_1_2436.d	Plasma_4C_0H	Plasma	4C	0H	4	T2	3064	2679	2462	429	583
20210416_KLTM_Hagen_Plasma_4C_0h_5_Slot1-49_1_2423.d	Plasma_4C_0H	Plasma	4C	0H	5	T1	2990	2614	2411	418	609
20210416_KLTM_Hagen_Plasma_4C_0h_6_Slot1-61_1_2415.d	Plasma_4C_0H	Plasma	4C	0H	6	T1	985	915	847	220	282	Exclude
20210416_KLTM_Hagen_Plasma_4C_0h_6_Slot1-61_1_2416.d	Plasma_4C_0H	Plasma	4C	0H	6	T2	3124	2732	2506	442	643
20210416_KLTM_Hagen_Plasma_4C_2h_1_Slot1-50_1_2575.d	Plasma_4C_2H	Plasma	4C	2H	1	T1	3021	2635	2431	425	580
20210416_KLTM_Hagen_Plasma_4C_2h_2_Slot1-62_1_2569.d	Plasma_4C_2H	Plasma	4C	2H	2	T1	2963	2588	2380	424	601
20210416_KLTM_Hagen_Plasma_4C_2h_3_Slot1-74_1_2581.d	Plasma_4C_2H	Plasma	4C	2H	3	T1	3179	2778	2553	447	638
20210416_KLTM_Hagen_Plasma_4C_2h_4_Slot1-86_1_2567.d	Plasma_4C_2H	Plasma	4C	2H	4	T1	3017	2643	2429	425	569
20210416_KLTM_Hagen_Plasma_4C_2h_5_Slot1-03_1_2506.d	Plasma_4C_2H	Plasma	4C	2H	5	T1	2909	2541	2352	413	592
20210416_KLTM_Hagen_Plasma_4C_2h_6_Slot1-15_1_2508.d	Plasma_4C_2H	Plasma	4C	2H	6	T1	2721	2385	2204	385	546
20210416_KLTM_Hagen_Plasma_4C_4h_1_Slot1-04_1_2587.d	Plasma_4C_4H	Plasma	4C	4H	1	T1	3072	2694	2499	446	650
20210416_KLTM_Hagen_Plasma_4C_4h_2_Slot1-16_1_2597.d	Plasma_4C_4H	Plasma	4C	4H	2	T1	2928	2561	2370	426	625
20210416_KLTM_Hagen_Plasma_4C_4h_3_Slot1-28_1_2591.d	Plasma_4C_4H	Plasma	4C	4H	3	T1	3088	2698	2490	436	631
20210416_KLTM_Hagen_Plasma_4C_4h_4_Slot1-52_1_2589.d	Plasma_4C_4H	Plasma	4C	4H	4	T1	3136	2729	2508	432	629
20210416_KLTM_Hagen_Plasma_4C_4h_5_Slot1-40_1_2599.d	Plasma_4C_4H	Plasma	4C	4H	5	T1	2929	2551	2352	417	606
20210416_KLTM_Hagen_Plasma_4C_4h_6_Slot1-64_1_2585.d	Plasma_4C_4H	Plasma	4C	4H	6	T1	3102	2710	2502	443	653
20210416_KLTM_Hagen_Plasma_4C_8h_2_Slot1-76_1_2593.d	Plasma_4C_8H	Plasma	4C	8H	2	T1	2982	2602	2406	440	651
20210416_KLTM_Hagen_Plasma_4C_8h_3_Slot1-88_1_2623.d	Plasma_4C_8H	Plasma	4C	8H	3	T1	2950	2579	2375	434	623
20210416_KLTM_Hagen_Plasma_4C_8h_4_Slot1-05_1_2539.d	Plasma_4C_8H	Plasma	4C	8H	4	T1	1071	992	941	169	211	Exclude
20210416_KLTM_Hagen_Plasma_4C_8h_5_Slot1-17_1_2537.d	Plasma_4C_8H	Plasma	4C	8H	5	T1	3062	2687	2487	434	631
20210416_KLTM_Hagen_Plasma_4C_8h_6_Slot1-29_1_2559.d	Plasma_4C_8H	Plasma	4C	8H	6	T1	3054	2663	2465	451	653
20210416_KLTM_Hagen_Plasma_RT_0h_1_Slot1-73_1_2419.d	Plasma_RT_0H	Plasma	RT	0H	1	T1	3115	2719	2500	447	635
20210416_KLTM_Hagen_Plasma_RT_0h_2_Slot1-85_1_2434.d	Plasma_RT_0H	Plasma	RT	0H	2	T1	3145	2737	2512	452	646
20210416_KLTM_Hagen_Plasma_RT_0h_3_Slot1-02_1_2577.d	Plasma_RT_0H	Plasma	RT	0H	3	T1	3091	2686	2475	435	638
20210416_KLTM_Hagen_Plasma_RT_0h_4_Slot1-14_1_2573.d	Plasma_RT_0H	Plasma	RT	0H	4	T1	2993	2621	2417	425	607
20210416_KLTM_Hagen_Plasma_RT_0h_5_Slot1-26_1_2571.d	Plasma_RT_0H	Plasma	RT	0H	5	T1	2921	2545	2342	396	560
20210416_KLTM_Hagen_Plasma_RT_0h_6_Slot1-38_1_2621.d	Plasma_RT_0H	Plasma	RT	0H	6	T1	3001	2622	2405	432	610
20210416_KLTM_Hagen_Plasma_RT_2h_1_Slot1-27_1_2502.d	Plasma_RT_2H	Plasma	RT	2H	1	T1	2949	2580	2379	414	604
20210416_KLTM_Hagen_Plasma_RT_2h_2_Slot1-39_1_2510.d	Plasma_RT_2H	Plasma	RT	2H	2	T1	2570	2236	2067	375	533
20210416_KLTM_Hagen_Plasma_RT_2h_3_Slot1-51_1_2516.d	Plasma_RT_2H	Plasma	RT	2H	3	T1	2926	2561	2357	422	602
20210416_KLTM_Hagen_Plasma_RT_2h_4_Slot1-63_1_2535.d	Plasma_RT_2H	Plasma	RT	2H	4	T1	3064	2667	2445	421	557
20210416_KLTM_Hagen_Plasma_RT_2h_5_Slot1-75_1_2504.d	Plasma_RT_2H	Plasma	RT	2H	5	T1	3093	2698	2479	430	593
20210416_KLTM_Hagen_Plasma_RT_2h_6_Slot1-87_1_2512.d	Plasma_RT_2H	Plasma	RT	2H	6	T1	3049	2659	2441	426	636
20210416_KLTM_Hagen_Plasma_RT_4h_1_Slot1-89_1_2544.d	Plasma_RT_4H	Plasma	RT	4H	1	T1	3130	2743	2537	465	685
20210416_KLTM_Hagen_Plasma_RT_4h_2_Slot1-06_1_2625.d	Plasma_RT_4H	Plasma	RT	4H	2	T1	2860	2505	2310	415	606
20210416_KLTM_Hagen_Plasma_RT_4h_3_Slot1-18_1_2614.d	Plasma_RT_4H	Plasma	RT	4H	3	T1	3194	2804	2583	465	688
20210416_KLTM_Hagen_Plasma_RT_4h_4_Slot1-30_1_2611.d	Plasma_RT_4H	Plasma	RT	4H	4	T1	2988	2613	2413	425	618
20210416_KLTM_Hagen_Plasma_RT_4h_5_Slot1-42_1_2607.d	Plasma_RT_4H	Plasma	RT	4H	5	T1	2939	2564	2379	424	629
20210416_KLTM_Hagen_Plasma_RT_4h_6_Slot1-54_1_2603.d	Plasma_RT_4H	Plasma	RT	4H	6	T1	2935	2565	2371	410	605
20210416_KLTM_Hagen_Plasma_RT_8h_2_Slot1-66_1_2609.d	Plasma_RT_8H	Plasma	RT	8H	2	T1	3025	2643	2442	436	618
20210416_KLTM_Hagen_Plasma_RT_8h_3_Slot1-78_1_2627.d	Plasma_RT_8H	Plasma	RT	8H	3	T1	3120	2718	2504	443	647
20210416_KLTM_Hagen_Plasma_RT_8h_4_Slot1-90_1_2601.d	Plasma_RT_8H	Plasma	RT	8H	4	T1	3185	2796	2581	461	690
20210416_KLTM_Hagen_Plasma_RT_8h_5_Slot1-07_1_2448.d	Plasma_RT_8H	Plasma	RT	8H	5	T1	2822	2463	2277	409	588
20210416_KLTM_Hagen_Plasma_RT_8h_6_Slot1-19_1_2440.d	Plasma_RT_8H	Plasma	RT	8H	6	T1	2713	2384	2211	403	577
20210416_KLTM_Hagen_Serum_1_Biobank_Slot1-41_1_2557.d	Serum_Biobank	Serum_biobank	NA	NA	1	T1	2959	2609	2435	461	688
20210416_KLTM_Hagen_Serum_2_Biobank_Slot1-53_1_2563.d	Serum_Biobank	Serum_biobank	NA	NA	2	T1	3052	2688	2506	460	673
20210416_KLTM_Hagen_Serum_RT_0h_1_Slot1-08_1_2462.d	Serum_RT_0H	Serum	RT	0H	1	T1	2942	2594	2414	437	632
20210416_KLTM_Hagen_Serum_RT_0h_2_Slot1-20_1_2466.d	Serum_RT_0H	Serum	RT	0H	2	T1	2676	2360	2188	401	571
20210416_KLTM_Hagen_Serum_RT_0h_3_Slot1-32_1_2454.d	Serum_RT_0H	Serum	RT	0H	3	T1	2699	2379	2214	402	578
20210416_KLTM_Hagen_Serum_RT_0h_4_Slot1-44_1_2456.d	Serum_RT_0H	Serum	RT	0H	4	T1	2849	2510	2345	439	635
20210416_KLTM_Hagen_Serum_RT_0h_5_Slot1-56_1_2464.d	Serum_RT_0H	Serum	RT	0H	5	T1	2935	2582	2396	433	607
20210416_KLTM_Hagen_Serum_RT_0h_6_Slot1-68_1_2494.d	Serum_RT_0H	Serum	RT	0H	6	T1	2926	2568	2382	432	609
20210416_KLTM_Hagen_Serum_RT_2h_1_Slot1-80_1_2458.d	Serum_RT_2H	Serum	RT	2H	1	T1	2802	2468	2300	429	615
20210416_KLTM_Hagen_Serum_RT_2h_2_Slot1-92_1_2492.d	Serum_RT_2H	Serum	RT	2H	2	T1	2808	2478	2307	425	610
20210416_KLTM_Hagen_Serum_RT_2h_3_Slot1-09_1_2496.d	Serum_RT_2H	Serum	RT	2H	3	T1	2906	2567	2386	435	621
20210416_KLTM_Hagen_Serum_RT_2h_4_Slot1-21_1_2479.d	Serum_RT_2H	Serum	RT	2H	4	T1	2803	2471	2292	417	603
20210416_KLTM_Hagen_Serum_RT_2h_5_Slot1-33_1_2490.d	Serum_RT_2H	Serum	RT	2H	5	T1	2927	2576	2390	432	638
20210416_KLTM_Hagen_Serum_RT_2h_6_Slot1-45_1_2475.d	Serum_RT_2H	Serum	RT	2H	6	T1	3005	2650	2454	450	646
20210416_KLTM_Hagen_Serum_RT_4h_1_Slot1-57_1_2481.d	Serum_RT_4H	Serum	RT	4H	1	T1	2932	2570	2389	435	627
20210416_KLTM_Hagen_Serum_RT_4h_2_Slot1-69_1_2473.d	Serum_RT_4H	Serum	RT	4H	2	T1	1654	1532	1427	297	370	Exclude
20210416_KLTM_Hagen_Serum_RT_4h_2_Slot1-69_1_2488.d	Serum_RT_4H	Serum	RT	4H	2	T2	2978	2621	2422	441	652
20210416_KLTM_Hagen_Serum_RT_4h_3_Slot1-81_1_2486.d	Serum_RT_4H	Serum	RT	4H	3	T1	3000	2639	2435	442	628
20210416_KLTM_Hagen_Serum_RT_4h_4_Slot1-93_1_2483.d	Serum_RT_4H	Serum	RT	4H	4	T1	2919	2570	2380	430	612
20210416_KLTM_Hagen_Serum_RT_4h_5_Slot1-10_1_2500.d	Serum_RT_4H	Serum	RT	4H	5	T1	3109	2743	2531	452	649
20210416_KLTM_Hagen_Serum_RT_4h_6_Slot1-22_1_2498.d	Serum_RT_4H	Serum	RT	4H	6	T1	3047	2676	2465	438	615
20210416_KLTM_Hagen_Serum_RT_8h_1_Slot1-31_1_2442.d	Serum_RT_8H	Serum	RT	8H	1	T1	2767	2437	2271	418	594
20210416_KLTM_Hagen_Serum_RT_8h_2_Slot1-43_1_2450.d	Serum_RT_8H	Serum	RT	8H	2	T1	2788	2440	2268	402	587
20210416_KLTM_Hagen_Serum_RT_8h_3_Slot1-55_1_2446.d	Serum_RT_8H	Serum	RT	8H	3	T1	2842	2505	2327	413	596
20210416_KLTM_Hagen_Serum_RT_8h_4_Slot1-67_1_2444.d	Serum_RT_8H	Serum	RT	8H	4	T1	2736	2405	2235	402	579
20210416_KLTM_Hagen_Serum_RT_8h_5_Slot1-79_1_2452.d	Serum_RT_8H	Serum	RT	8H	5	T1	1033	965	901	198	245	Exclude
20210416_KLTM_Hagen_Serum_RT_8h_6_Slot1-91_1_2432.d	Serum_RT_8H	Serum	RT	8H	6	T1	3137	2771	2572	473	661
20210421_KLTM_Hagen_Plasma_4C_8h_5_Slot1-46_1_2532.d	Plasma_4C_8H	Plasma	4C	8H	5	T2	780	730	688	149	194	Exclude
20210421_KLTM_Hagen_Plasma_RT_2h_1_Slot1-34_1_2520.d	Plasma_RT_2H	Plasma	RT	2H	1	T2	401	366	349	92	100	Exclude
20210421_KLTM_Hagen_Plasma_RT_2h_1_Slot1-34_1_2529.d	Plasma_RT_2H	Plasma	RT	2H	1	T3	3110	2712	2494	447	631
20210421_KLTM_Hagen_Plasma_RT_2h_4_Slot1-58_1_2523.d	Plasma_RT_2H	Plasma	RT	2H	4	T2	3064	2659	2437	427	572
20210421_KLTM_Hagen_Plasma_RT_2h_4_Slot1-58_1_2527.d	Plasma_RT_2H	Plasma	RT	2H	4	T3	3063	2676	2457	438	623
20210422_KLTM_Hagen_Plasma_2_Biobank_Slot1-77_1_2546.d	Plasma_Biobank	Plasma_biobank	NA	NA	2	T1	3330	2923	2703	487	715
20210422_KLTM_Hagen_Plasma_4C_8h_4_Slot1-05_1_2548.d	Plasma_4C_8H	Plasma	4C	8H	4	T2	2937	2570	2383	420	599
20210422_KLTM_Hagen_Plasma_4C_8h_5_Slot1-46_1_2550.d	Plasma_4C_8H	Plasma	4C	8H	5	T2	3084	2692	2490	434	600
20210426_KLTM_Hagen_Plasma_4C_2h_5_Slot1-59_1_2646.d	Plasma_4C_2H	Plasma	4C	2H	5	T2	2963	2590	2390	425	631
20210426_KLTM_Hagen_Plasma_4C_2h_6_Slot1-47_1_2649.d	Plasma_4C_2H	Plasma	4C	2H	6	T2	2732	2395	2212	383	543
20210426_KLTM_Hagen_Plasma_RT_2h_2_Slot1-35_1_2642.d	Plasma_RT_2H	Plasma	RT	2H	2	T2	2793	2447	2255	398	572
20210426_KLTM_Hagen_Plasma_RT_2h_3_Slot1-11_1_2634.d	Plasma_RT_2H	Plasma	RT	2H	3	T2	2975	2596	2392	427	607
20210426_KLTM_Hagen_Plasma_RT_2h_6_Slot1-23_1_2636.d	Plasma_RT_2H	Plasma	RT	2H	6	T2	2990	2603	2401	417	611
20210426_KLTM_Hagen_Plasma_RT_2h_6_Slot1-23_1_2644.d	Plasma_RT_2H	Plasma	RT	2H	6	T3	2952	2567	2355	420	597
