# Supplementary material for: Pre-analytical processing of plasma and serum samples for combined proteome and metabolome analysis
Source: Front Mol Biosci. 2022 Dec 20;9:961448. doi: 10.3389/fmolb.2022.961448 (PMC9808085; doi:10.3389/fmolb.2022.961448)
Supplement: Supplementary file 3 [file DataSheet2.xlsx]

## Sheet: Data Export
MetIDQ-Oxygen-DB110-3005 Concentration [µM] NoNormalization
Plate Bar Code	Sample Bar Code	Sample Type	Sample Identification	Sample Description	Submission Name	Collection Date	Species	Material	OP	Org. Info	Plate Production No.	Plate Note	Well Position	Sample Volume	Run Number	Injection Number	Measurement Time	C0	C2	C3	C3-DC (C4-OH)	C3-OH	C3:1	C4	C4:1	C5	C5-DC (C6-OH)	C5-M-DC	C5-OH (C3-DC-M)	C5:1	C5:1-DC	C6 (C4:1-DC)	C6:1	C7-DC	C8	C9	C10	C10:1	C10:2	C12	C12-DC	C12:1	C14	C14:1	C14:1-OH	C14:2	C14:2-OH	C16	C16-OH
																	Class	Acylcarnitines	Acylcarnitines	Acylcarnitines	Acylcarnitines	Acylcarnitines	Acylcarnitines	Acylcarnitines	Acylcarnitines	Acylcarnitines	Acylcarnitines	Acylcarnitines	Acylcarnitines	Acylcarnitines	Acylcarnitines	Acylcarnitines	Acylcarnitines	Acylcarnitines	Acylcarnitines	Acylcarnitines	Acylcarnitines	Acylcarnitines	Acylcarnitines	Acylcarnitines	Acylcarnitines	Acylcarnitines	Acylcarnitines	Acylcarnitines	Acylcarnitines	Acylcarnitines	Acylcarnitines	Acylcarnitines	Acylcarnitines
																	LOD (calc.) 1038994681/1 [µM]	0	0	0	0	0	0	0	0	0	0	0	0	0	0	0	0	0	0	0	0	0	0	0	0	0	0	0	0	0	0	0	0
																	LOD (calc.) 1038996966/1 [µM]	1.24	0.133	0.109	0.09	0.363	0.067	0.104	0.088	0.108	0.035	0.23	0.221	0.13	0.099	0.067	0.011	0.078	0.083	0.27	0	0.368	0.298	0.003	0.939	0.173	0.004	0.074	0.006	0.026	0	0.024	0.01
																	OP 1038994681-1
																	OP 1038996966-1	MXP500F-0-5702	MXP500F-0-5702	MXP500F-0-5702	MXP500F-0-5702	MXP500F-0-5702	MXP500F-0-5702	MXP500F-0-5702	MXP500F-0-5702	MXP500F-0-5702	MXP500F-0-5702	MXP500F-0-5702	MXP500F-0-5702	MXP500F-0-5702	MXP500F-0-5702	MXP500F-0-5702	MXP500F-0-5702	MXP500F-0-5702	MXP500F-0-5702	MXP500F-0-5702	MXP500F-0-5702	MXP500F-0-5702	MXP500F-0-5702	MXP500F-0-5702	MXP500F-0-5702	MXP500F-0-5702	MXP500F-0-5702	MXP500F-0-5702	MXP500F-0-5702	MXP500F-0-5702	MXP500F-0-5702	MXP500F-0-5702	MXP500F-0-5702
1038994681-1 | 1038996966-1	1038996554	Sample	1_Plasma_4C_0_C1	0	Preanalytical Plasma_Serum		human	302 (EDTA plasma)	MXP500L-0-5712 | MXP500F-0-5702	SMARTCARE		[Calibrated plate 1038994681-1, Calibrated plate 1038994681-1] | []	10	10	1	1 (+) 1 (-) | 1 (+) 1 (+)	2020.12.08 23:21:11 | 2020.12.10 03:30:23	11.5	3.7	0.85	0	0	0	0.354	0	0.114	0	0	0.302	0	0	0.083	0.02	0	0.151	0.013	0.274	0.225	0.339	0.063	0.304	0.093	0.031	0.039	0.003	0.04	0.011	0.093	0.016
1038994681-1 | 1038996966-1	1038996618	Sample	1_Plasma_4C_0_C2	0	Preanalytical Plasma_Serum		human	302 (EDTA plasma)	MXP500L-0-5712 | MXP500F-0-5702	SMARTCARE		[Calibrated plate 1038994681-1, Calibrated plate 1038994681-1] | []	41	10	1	1 (+) 1 (-) | 1 (+) 1 (+)	2020.12.08 19:31:56 | 2020.12.09 20:00:15	23	5.32	0.732	0	0	0	0.321	0	0.025	0.003	0.002	0.224	0	0	0.064	0.002	0.03	0.146	0.009	0.272	0.156	0.264	0.065	0.334	0.097	0.048	0.038	0.004	0.033	0.009	0.09	0.015
1038994681-1 | 1038996966-1	1038994208	Sample	1_Plasma_4C_2_C1	2	Preanalytical Plasma_Serum		human	302 (EDTA plasma)	MXP500L-0-5712 | MXP500F-0-5702	SMARTCARE		[Calibrated plate 1038994681-1, Calibrated plate 1038994681-1] | []	19	10	1	1 (+) 1 (-) | 1 (+) 1 (+)	2020.12.08 20:58:42 | 2020.12.09 20:49:23	12.3	3.89	0.666	0	0	0.001	0.289	0	0.022	0.035	0	0.254	0	0	0.077	0.002	0.089	0.135	0.01	0.225	0.168	0.291	0.063	0.261	0.082	0.029	0.035	0.01	0.036	0.006	0.068	0.009
1038994681-1 | 1038996966-1	1038994299	Sample	1_Plasma_4C_4_C1	4	Preanalytical Plasma_Serum		human	302 (EDTA plasma)	MXP500L-0-5712 | MXP500F-0-5702	SMARTCARE		[Calibrated plate 1038994681-1, Calibrated plate 1038994681-1] | []	8	10	1	1 (+) 1 (-) | 1 (+) 1 (+)	2020.12.08 21:42:02 | 2020.12.10 02:33:58	10.9	3.49	0.762	0	0	0.025	0.353	0	0.069	0.008	0	0.223	0	0	0.092	0.001	0.014	0.138	0.008	0.244	0.182	0.332	0.069	0.285	0.098	0.033	0.045	0.004	0.028	0.014	0.082	0.015
1038994681-1 | 1038996966-1	1038996433	Sample	1_Plasma_RT_0_C1	0	Preanalytical Plasma_Serum		human	302 (EDTA plasma)	MXP500L-0-5712 | MXP500F-0-5702	SMARTCARE		[Calibrated plate 1038994681-1, Calibrated plate 1038994681-1] | []	86	10	1	1 (+) 1 (-) | 1 (+) 1 (+)	2020.12.08 17:28:05 | 2020.12.09 17:42:40	31.1	5.66	0.7	0	0	0.006	0.319	0	0.062	0	0	0.178	0	0	0.061	0	0	0.137	0	0.195	0.172	0.184	0.077	0.31	0.098	0.015	0.035	0.003	0.033	0.004	0.088	0.011
1038994681-1 | 1038996966-1	1038996491	Sample	1_Plasma_RT_0_C2	0	Preanalytical Plasma_Serum		human	302 (EDTA plasma)	MXP500L-0-5712 | MXP500F-0-5702	SMARTCARE		[Calibrated plate 1038994681-1, Calibrated plate 1038994681-1] | []	56	10	1	1 (+) 1 (-) | 1 (+) 1 (+)	2020.12.08 22:06:50 | 2020.12.10 02:48:05	17.6	4.81	0.781	0	0	0	0.337	0	0.055	0.018	0.004	0.244	0	0	0.072	0	0.014	0.147	0	0.252	0.197	0.381	0.066	0.309	0.097	0.023	0.038	0.004	0.039	0.008	0.089	0.015
1038994681-1 | 1038996966-1	1038996675	Sample	1_Plasma_RT_2_C1	2	Preanalytical Plasma_Serum		human	302 (EDTA plasma)	MXP500L-0-5712 | MXP500F-0-5702	SMARTCARE		[Calibrated plate 1038994681-1, Calibrated plate 1038994681-1] | []	6	10	1	1 (+) 1 (-) | 1 (+) 1 (+)	2020.12.08 20:02:57 | 2020.12.09 20:17:49	8.69	2.85	0.617	0	0	0	0.286	0	0	0.018	0	0.2	0	0	0.052	0.034	0.029	0.172	0.006	0.167	0.157	0.256	0.036	0.291	0.099	0.012	0.029	0.001	0.036	0.001	0.084	0.011
1038994681-1 | 1038996966-1	1038996694	Sample	1_Plasma_RT_4_C1	4	Preanalytical Plasma_Serum		human	302 (EDTA plasma)	MXP500L-0-5712 | MXP500F-0-5702	SMARTCARE		[Calibrated plate 1038994681-1, Calibrated plate 1038994681-1] | []	81	10	1	1 (+) 1 (-) | 1 (+) 1 (+)	2020.12.08 23:08:49 | 2020.12.10 03:23:19	10.5	3.05	0.612	0	0	0	0.244	0	0	0	0	0.227	0	0	0.062	0	0.001	0.161	0.017	0.185	0.158	0.295	0.054	0.261	0.09	0.01	0.024	0.002	0.023	0.001	0.082	0.004
1038994681-1 | 1038996966-1	1038996826	Sample	1_Serum_RT_0_C1	0	Preanalytical Plasma_Serum		human	20 (serum)	MXP500L-0-5712 | MXP500F-0-5702	SMARTCARE		[Calibrated plate 1038994681-1, Calibrated plate 1038994681-1] | []	80	10	1	1 (+) 1 (-) | 1 (+) 1 (+)	2020.12.08 22:19:14 | 2020.12.09 21:35:00	20.1	5.14	0.648	0	0	0.006	0.263	0	0.012	0.04	0	0.188	0	0	0.082	0.007	0.024	0.159	0	0.225	0.164	0.268	0.063	0.267	0.093	0.031	0.03	0.004	0.033	0.008	0.101	0.014
1038994681-1 | 1038996966-1	1038996879	Sample	1_Serum_RT_2_C1	2	Preanalytical Plasma_Serum		human	20 (serum)	MXP500L-0-5712 | MXP500F-0-5702	SMARTCARE		[Calibrated plate 1038994681-1, Calibrated plate 1038994681-1] | []	83	10	1	1 (+) 1 (-) | 1 (+) 1 (+)	2020.12.09 00:47:55 | 2020.12.10 04:19:39	9.12	3.25	0.777	0	0	0	0.332	0	0	0.043	0	0.251	0	0	0.094	0	0.004	0.164	0.008	0.232	0.164	0.367	0.042	0.289	0.096	0.029	0.033	0.006	0.028	0.008	0.084	0.015
1038994681-1 | 1038996966-1	1038994440	Sample	1_Serum_RT_8_C1	8	Preanalytical Plasma_Serum		human	20 (serum)	MXP500L-0-5712 | MXP500F-0-5702	SMARTCARE		[Calibrated plate 1038994681-1, Calibrated plate 1038994681-1] | []	9	10	1	1 (+) 1 (-) | 1 (+) 1 (+)	2020.12.08 22:31:37 | 2020.12.10 03:02:09	9.55	3.97	0.762	0	0	0.023	0.373	0	0.102	0.021	0.004	0.357	0	0	0.077	0	0.054	0.152	0.013	0.231	0.207	0.372	0.088	0.298	0.091	0.037	0.043	0.011	0.038	0.016	0.116	0.023
1038994681-1 | 1038996966-1	1038996569	Sample	2_Plasma_4C_0_C1	0	Preanalytical Plasma_Serum		human	302 (EDTA plasma)	MXP500L-0-5712 | MXP500F-0-5702	SMARTCARE		[Calibrated plate 1038994681-1, Calibrated plate 1038994681-1] | []	76	10	1	1 (+) 1 (-) | 1 (+) 1 (+)	2020.12.08 19:01:00 | 2020.12.09 19:42:43	23.5	6.77	0.43	0.003	0	0	0.261	0	0	0.013	0	0.195	0	0	0.085	0	0.01	0.17	0.009	0.336	0.229	0.296	0.152	0.312	0.145	0.059	0.064	0.014	0.06	0.005	0.101	0.011
1038994681-1 | 1038996966-1	1038996622	Sample	2_Plasma_4C_0_C2	0	Preanalytical Plasma_Serum		human	302 (EDTA plasma)	MXP500L-0-5712 | MXP500F-0-5702	SMARTCARE		[Calibrated plate 1038994681-1, Calibrated plate 1038994681-1] | []	27	10	1	1 (+) 1 (-) | 1 (+) 1 (+)	2020.12.08 17:46:39 | 2020.12.09 17:53:11	26.8	7.28	0.386	0	0	0	0.247	0	0	0.004	0	0.178	0	0	0.068	0.009	0.034	0.157	0.009	0.327	0.225	0.26	0.163	0.331	0.15	0.044	0.063	0.002	0.058	0.006	0.092	0.01
1038994681-1 | 1038996966-1	1038994212	Sample	2_Plasma_4C_2_C1	2	Preanalytical Plasma_Serum		human	302 (EDTA plasma)	MXP500L-0-5712 | MXP500F-0-5702	SMARTCARE		[Calibrated plate 1038994681-1, Calibrated plate 1038994681-1] | []	31	10	1	1 (+) 1 (-) | 1 (+) 1 (+)	2020.12.08 21:04:56 | 2020.12.09 20:52:53	8.68	3.88	0.397	0	0	0.013	0.251	0	0.012	0.006	0	0.304	0	0	0.079	0.024	0.02	0.174	0.014	0.291	0.189	0.35	0.118	0.254	0.123	0.035	0.06	0.011	0.044	0.006	0.103	0.009
1038994681-1 | 1038996966-1	1038994300	Sample	2_Plasma_4C_4_C1	4	Preanalytical Plasma_Serum		human	302 (EDTA plasma)	MXP500L-0-5712 | MXP500F-0-5702	SMARTCARE		[Calibrated plate 1038994681-1, Calibrated plate 1038994681-1] | []	16	10	1	1 (+) 1 (-) | 1 (+) 1 (+)	2020.12.08 18:30:01 | 2020.12.09 19:25:07	27.1	6.19	0.376	0	0	0	0.258	0	0	0.015	0	0.063	0	0	0.08	0	0.014	0.176	0	0.301	0.178	0.212	0.1	0.244	0.127	0.031	0.051	0.005	0.059	0.007	0.09	0.017
1038994681-1 | 1038996966-1	1038996777	Sample	2_Plasma_4C_8_C1	8	Preanalytical Plasma_Serum		human	302 (EDTA plasma)	MXP500L-0-5712 | MXP500F-0-5702	SMARTCARE		[Calibrated plate 1038994681-1, Calibrated plate 1038994681-1] | []	91	10	1	1 (+) 1 (-) | 1 (+) 1 (+)	2020.12.08 21:35:51 | 2020.12.10 02:30:28	6.48	3.29	0.536	0	0.013	0	0.296	0	0.115	0.026	0.009	0.246	0	0	0.087	0.024	0.013	0.179	0.011	0.329	0.24	0.364	0.15	0.322	0.155	0.038	0.058	0.008	0.048	0.006	0.099	0.013
1038994681-1 | 1038996966-1	1038996448	Sample	2_Plasma_RT_0_C1	0	Preanalytical Plasma_Serum		human	302 (EDTA plasma)	MXP500L-0-5712 | MXP500F-0-5702	SMARTCARE		[Calibrated plate 1038994681-1, Calibrated plate 1038994681-1] | []	35	10	1	1 (+) 1 (-) | 1 (+) 1 (+)	2020.12.09 00:23:07 | 2020.12.09 22:45:11	7.25	3.53	0.389	0	0	0	0.235	0	0	0.024	0.014	0.261	0	0.009	0.075	0.013	0.043	0.162	0.006	0.355	0.243	0.508	0.137	0.291	0.163	0.044	0.05	0.009	0.046	0.011	0.103	0.019
1038994681-1 | 1038996966-1	1038996501	Sample	2_Plasma_RT_0_C2	0	Preanalytical Plasma_Serum		human	302 (EDTA plasma)	MXP500L-0-5712 | MXP500F-0-5702	SMARTCARE		[Calibrated plate 1038994681-1, Calibrated plate 1038994681-1] | []	39	10	1	1 (+) 1 (-) | 1 (+) 1 (+)	2020.12.08 17:52:52 | 2020.12.09 17:56:43	26.2	7.16	0.436	0	0	0	0.306	0	0.036	0.035	0	0.171	0	0	0.088	0.02	0.033	0.21	0.007	0.34	0.213	0.309	0.168	0.331	0.153	0.032	0.067	0.004	0.055	0.001	0.11	0.017
1038994681-1 | 1038996966-1	1038994163	Sample	2_Plasma_RT_2_C1	2	Preanalytical Plasma_Serum		human	302 (EDTA plasma)	MXP500L-0-5712 | MXP500F-0-5702	SMARTCARE		[Calibrated plate 1038994681-1, Calibrated plate 1038994681-1] | []	3	10	1	1 (+) 1 (-) | 1 (+) 1 (+)	2020.12.08 17:34:17 | 2020.12.09 17:46:09	26.2	6.76	0.4	0	0	0	0.259	0	0.014	0.009	0	0.186	0	0	0.061	0.009	0.016	0.165	0.011	0.31	0.206	0.234	0.124	0.333	0.151	0.04	0.063	0.006	0.052	0.002	0.127	0.017
1038994681-1 | 1038996966-1	1038994265	Sample	2_Plasma_RT_4_C1	4	Preanalytical Plasma_Serum		human	302 (EDTA plasma)	MXP500L-0-5712 | MXP500F-0-5702	SMARTCARE		[Calibrated plate 1038994681-1, Calibrated plate 1038994681-1] | []	65	10	1	1 (+) 1 (-) | 1 (+) 1 (+)	2020.12.08 19:44:21 | 2020.12.09 20:07:17	11.4	4.56	0.375	0	0	0.02	0.256	0.003	0.063	0.013	0	0.262	0	0	0.063	0.006	0.021	0.148	0.017	0.286	0.203	0.331	0.128	0.288	0.126	0.053	0.057	0.013	0.055	0.004	0.105	0.016
1038994681-1 | 1038996966-1	1038996724	Sample	2_Plasma_RT_8_C1	8	Preanalytical Plasma_Serum		human	302 (EDTA plasma)	MXP500L-0-5712 | MXP500F-0-5702	SMARTCARE		[Calibrated plate 1038994681-1, Calibrated plate 1038994681-1] | []	12	10	1	1 (+) 1 (-) | 1 (+) 1 (+)	2020.12.09 01:00:17 | 2020.12.10 04:26:43	4.43	2.57	0.423	0	0	0.033	0.269	0	0	0.021	0	0.304	0	0	0.135	0	0.023	0.151	0.021	0.401	0.276	0.494	0.106	0.371	0.151	0.062	0.059	0.007	0.057	0.007	0.13	0.013
1038994681-1 | 1038996966-1	1038994371	Sample	2_Serum_RT_0_C1	0	Preanalytical Plasma_Serum		human	20 (serum)	MXP500L-0-5712 | MXP500F-0-5702	SMARTCARE		[Calibrated plate 1038994681-1, Calibrated plate 1038994681-1] | []	47	10	1	1 (+) 1 (-) | 1 (+) 1 (+)	2020.12.09 00:29:19 | 2020.12.09 22:48:41	6.05	3.38	0.617	0	0	0.009	0.361	0	0	0.012	0	0.338	0	0	0.083	0.003	0.051	0.194	0.008	0.444	0.273	0.511	0.172	0.304	0.156	0.046	0.077	0.009	0.057	0.012	0.093	0.013
1038994681-1 | 1038996966-1	1038996883	Sample	2_Serum_RT_2_C1	2	Preanalytical Plasma_Serum		human	20 (serum)	MXP500L-0-5712 | MXP500F-0-5702	SMARTCARE		[Calibrated plate 1038994681-1, Calibrated plate 1038994681-1] | []	94	10	1	1 (+) 1 (-) | 1 (+) 1 (+)	2020.12.09 00:04:32 | 2020.12.09 22:34:37	6.95	3.73	0.497	0	0.019	0	0.316	0	0	0.041	0	0.282	0	0	0.102	0	0.011	0.146	0.024	0.35	0.277	0.419	0.14	0.287	0.184	0.051	0.082	0.012	0.052	0.011	0.111	0.023
1038994681-1 | 1038996966-1	1038994454	Sample	2_Serum_RT_8_C1	8	Preanalytical Plasma_Serum		human	20 (serum)	MXP500L-0-5712 | MXP500F-0-5702	SMARTCARE		[Calibrated plate 1038994681-1, Calibrated plate 1038994681-1] | []	79	10	1	1 (+) 1 (-) | 1 (+) 1 (+)	2020.12.08 21:29:40 | 2020.12.10 02:26:58	8.83	4.06	0.424	0	0	0.011	0.277	0	0.002	0.02	0.009	0.215	0	0	0.089	0.031	0.026	0.182	0.01	0.33	0.198	0.339	0.131	0.228	0.13	0.036	0.058	0.015	0.054	0.011	0.103	0.014
1038994681-1 | 1038996966-1	1038996573	Sample	3_Plasma_4C_0_C1	0	Preanalytical Plasma_Serum		human	302 (EDTA plasma)	MXP500L-0-5712 | MXP500F-0-5702	SMARTCARE		[Calibrated plate 1038994681-1, Calibrated plate 1038994681-1] | []	95	10	1	1 (+) 1 (-) | 1 (+) 1 (+)	2020.12.09 00:54:06 | 2020.12.10 04:23:11	8.19	5.87	0.548	0	0	0.012	0.145	0	0.01	0.033	0	0.295	0	0	0.108	0	0	0.136	0.006	0.283	0.21	0.511	0.126	0.405	0.132	0.039	0.046	0.006	0.036	0.009	0.102	0.017
1038994681-1 | 1038996966-1	1038996637	Sample	3_Plasma_4C_0_C2	0	Preanalytical Plasma_Serum		human	302 (EDTA plasma)	MXP500L-0-5712 | MXP500F-0-5702	SMARTCARE		[Calibrated plate 1038994681-1, Calibrated plate 1038994681-1] | []	15	10	1	1 (+) 1 (-) | 1 (+) 1 (+)	2020.12.08 17:40:28 | 2020.12.10 00:16:33	30	9.57	0.385	0	0	0.007	0.148	0	0	0.002	0	0.094	0	0	0.065	0.005	0.012	0.137	0.001	0.169	0.148	0.18	0.083	0.281	0.096	0.042	0.038	0.003	0.035	0.005	0.106	0.006
1038994681-1 | 1038996966-1	1038994227	Sample	3_Plasma_4C_2_C1	2	Preanalytical Plasma_Serum		human	302 (EDTA plasma)	MXP500L-0-5712 | MXP500F-0-5702	SMARTCARE		[Calibrated plate 1038994681-1, Calibrated plate 1038994681-1] | []	18	10	1	1 (+) 1 (-) | 1 (+) 1 (+)	2020.12.08 20:09:08 | 2020.12.09 20:21:19	9.07	5.51	0.376	0	0	0.034	0.14	0	0	0.005	0	0.229	0	0	0.039	0	0.061	0.118	0.007	0.266	0.163	0.331	0.102	0.293	0.105	0.039	0.042	0.007	0.038	0.005	0.114	0.01
1038994681-1 | 1038996966-1	1038994314	Sample	3_Plasma_4C_4_C1	4	Preanalytical Plasma_Serum		human	302 (EDTA plasma)	MXP500L-0-5712 | MXP500F-0-5702	SMARTCARE		[Calibrated plate 1038994681-1, Calibrated plate 1038994681-1] | []	30	10	1	1 (+) 1 (-) | 1 (+) 1 (+)	2020.12.08 20:15:19 | 2020.12.09 20:24:49	12.4	6.86	0.394	0	0.009	0	0.126	0	0.081	0.011	0	0.225	0	0	0.046	0.013	0.047	0.123	0.008	0.232	0.139	0.285	0.108	0.313	0.116	0.04	0.048	0.009	0.041	0.009	0.112	0.015
1038994681-1 | 1038996966-1	1038996781	Sample	3_Plasma_4C_8_C1	8	Preanalytical Plasma_Serum		human	302 (EDTA plasma)	MXP500L-0-5712 | MXP500F-0-5702	SMARTCARE		[Calibrated plate 1038994681-1, Calibrated plate 1038994681-1] | []	46	10	1	1 (+) 1 (-) | 1 (+) 1 (+)	2020.12.08 23:39:44 | 2020.12.09 22:20:35	7.96	5.26	0.473	0	0	0	0.197	0	0.01	0.018	0	0.304	0	0	0.058	0.003	0.006	0.121	0	0.26	0.175	0.327	0.1	0.275	0.115	0.034	0.05	0.004	0.047	0.012	0.12	0.014
1038994681-1 | 1038996966-1	1038996452	Sample	3_Plasma_RT_0_C1	0	Preanalytical Plasma_Serum		human	302 (EDTA plasma)	MXP500L-0-5712 | MXP500F-0-5702	SMARTCARE		[Calibrated plate 1038994681-1, Calibrated plate 1038994681-1] | []	93	10	1	1 (+) 1 (-) | 1 (+) 1 (+)	2020.12.08 23:15:00 | 2020.12.10 03:26:51	10.4	6.08	0.466	0	0	0	0.204	0	0	0.016	0	0.254	0	0	0.071	0.015	0.006	0.091	0.01	0.203	0.207	0.365	0.112	0.286	0.124	0.03	0.034	0.009	0.043	0.012	0.103	0.011
1038994681-1 | 1038996966-1	1038996516	Sample	3_Plasma_RT_0_C2	0	Preanalytical Plasma_Serum		human	302 (EDTA plasma)	MXP500L-0-5712 | MXP500F-0-5702	SMARTCARE		[Calibrated plate 1038994681-1, Calibrated plate 1038994681-1] | []	32	10	1	1 (+) 1 (-) | 1 (+) 1 (+)	2020.12.08 21:54:25 | 2020.12.09 21:20:58	17.9	8.63	0.438	0	0	0	0.137	0	0.007	0.015	0	0.208	0	0	0.052	0	0.058	0.088	0.001	0.232	0.203	0.318	0.103	0.336	0.124	0.025	0.044	0.002	0.039	0.009	0.118	0.014
1038994681-1 | 1038996966-1	1038994178	Sample	3_Plasma_RT_2_C1	2	Preanalytical Plasma_Serum		human	302 (EDTA plasma)	MXP500L-0-5712 | MXP500F-0-5702	SMARTCARE		[Calibrated plate 1038994681-1, Calibrated plate 1038994681-1] | []	90	10	1	1 (+) 1 (-) | 1 (+) 1 (+)	2020.12.08 20:46:20 | 2020.12.09 20:42:23	9.21	5.58	0.482	0	0	0.006	0.148	0	0	0.027	0	0.264	0	0	0.042	0.001	0.009	0.123	0.015	0.225	0.201	0.252	0.105	0.32	0.127	0.038	0.046	0.01	0.039	0.007	0.128	0.014
1038994681-1 | 1038996966-1	1038996705	Sample	3_Plasma_RT_4_C1	4	Preanalytical Plasma_Serum		human	302 (EDTA plasma)	MXP500L-0-5712 | MXP500F-0-5702	SMARTCARE		[Calibrated plate 1038994681-1, Calibrated plate 1038994681-1] | []	64	10	1	1 (+) 1 (-) | 1 (+) 1 (+)	2020.12.08 18:54:49 | 2020.12.10 00:58:53	25.9	8.98	0.418	0	0	0	0.144	0	0.045	0.028	0	0.181	0	0	0.058	0.006	0.026	0.111	0.009	0.241	0.186	0.257	0.094	0.26	0.123	0.043	0.051	0.007	0.029	0.007	0.121	0.009
1038994681-1 | 1038996966-1	1038996739	Sample	3_Plasma_RT_8_C1	8	Preanalytical Plasma_Serum		human	302 (EDTA plasma)	MXP500L-0-5712 | MXP500F-0-5702	SMARTCARE		[Calibrated plate 1038994681-1, Calibrated plate 1038994681-1] | []	55	10	1	1 (+) 1 (-) | 1 (+) 1 (+)	2020.12.08 21:17:18 | 2020.12.10 02:19:58	5.38	4.11	0.534	0	0	0.003	0.151	0	0.077	0.032	0	0.301	0	0	0.054	0	0.037	0.127	0.005	0.338	0.201	0.262	0.116	0.307	0.124	0.033	0.053	0.008	0.049	0.014	0.151	0.016
1038994681-1 | 1038996966-1	1038996831	Sample	3_Serum_RT_0_C1	0	Preanalytical Plasma_Serum		human	20 (serum)	MXP500L-0-5712 | MXP500F-0-5702	SMARTCARE		[Calibrated plate 1038994681-1, Calibrated plate 1038994681-1] | []	89	10	1	1 (+) 1 (-) | 1 (+) 1 (+)	2020.12.08 19:56:45 | 2020.12.10 01:34:10	12.1	7.19	0.466	0.005	0	0.034	0.173	0	0.051	0.03	0	0.262	0	0	0.048	0.015	0.009	0.146	0.005	0.265	0.202	0.329	0.116	0.267	0.138	0.052	0.049	0.009	0.052	0.011	0.145	0.019
1038994681-1 | 1038996966-1	1038994386	Sample	3_Serum_RT_2_C1	2	Preanalytical Plasma_Serum		human	20 (serum)	MXP500L-0-5712 | MXP500F-0-5702	SMARTCARE		[Calibrated plate 1038994681-1, Calibrated plate 1038994681-1] | []	59	10	1	1 (+) 1 (-) | 1 (+) 1 (+)	2020.12.09 00:35:32 | 2020.12.09 22:52:11	4.72	3.99	0.54	0	0	0.049	0.139	0	0.008	0.023	0	0.344	0	0	0.036	0.029	0.035	0.132	0.008	0.286	0.192	0.426	0.133	0.296	0.137	0.045	0.058	0.001	0.045	0.012	0.127	0.018
1038994681-1 | 1038996966-1	1038994469	Sample	3_Serum_RT_8_C1	8	Preanalytical Plasma_Serum		human	20 (serum)	MXP500L-0-5712 | MXP500F-0-5702	SMARTCARE		[Calibrated plate 1038994681-1, Calibrated plate 1038994681-1] | []	23	10	1	1 (+) 1 (-) | 1 (+) 1 (+)	2020.12.09 00:16:56 | 2020.12.10 04:02:02	7.64	5.14	0.422	0.008	0	0	0.117	0	0	0.044	0.007	0.316	0	0	0.044	0	0.056	0.101	0.003	0.243	0.178	0.388	0.074	0.228	0.115	0.052	0.053	0.005	0.036	0.008	0.126	0.024
1038994681-1 | 1038996966-1	1038996588	Sample	4_Plasma_4C_0_C1	0	Preanalytical Plasma_Serum		human	302 (EDTA plasma)	MXP500L-0-5712 | MXP500F-0-5702	SMARTCARE		[Calibrated plate 1038994681-1, Calibrated plate 1038994681-1] | []	36	10	1	1 (+) 1 (-) | 1 (+) 1 (+)	2020.12.09 01:12:39 | 2020.12.10 04:33:46	12.1	3.61	0.554	0	0	0	0.181	0	0	0	0	0.245	0	0	0.064	0	0	0.079	0.001	0.073	0.156	0.438	0.03	0.309	0.077	0.02	0.012	0.002	0.021	0.006	0.074	0.012
1038994681-1 | 1038996966-1	1038996641	Sample	4_Plasma_4C_0_C2	0	Preanalytical Plasma_Serum		human	302 (EDTA plasma)	MXP500L-0-5712 | MXP500F-0-5702	SMARTCARE		[Calibrated plate 1038994681-1, Calibrated plate 1038994681-1] | []	54	10	1	1 (+) 1 (-) | 1 (+) 1 (+)	2020.12.08 20:27:44 | 2020.12.09 20:31:51	4.61	1.85	0.627	0	0	0.08	0.22	0	0.006	0.033	0	0.265	0	0	0.053	0	0.004	0.072	0.008	0.093	0.108	0.332	0.033	0.32	0.047	0.028	0.015	0.004	0.022	0.005	0.087	0.014
1038994681-1 | 1038996966-1	1038994231	Sample	4_Plasma_4C_2_C1	2	Preanalytical Plasma_Serum		human	302 (EDTA plasma)	MXP500L-0-5712 | MXP500F-0-5702	SMARTCARE		[Calibrated plate 1038994681-1, Calibrated plate 1038994681-1] | []	72	10	1	1 (+) 1 (-) | 1 (+) 1 (+)	2020.12.09 01:31:13 | 2020.12.09 23:23:42	5.96	2.12	0.567	0	0	0	0.152	0	0.026	0.019	0	0.249	0	0	0.048	0.002	0.003	0.058	0.004	0.107	0.177	0.401	0.036	0.307	0.085	0.018	0.018	0.002	0.015	0.007	0.068	0.017
1038994681-1 | 1038996966-1	1038994329	Sample	4_Plasma_4C_4_C1	4	Preanalytical Plasma_Serum		human	302 (EDTA plasma)	MXP500L-0-5712 | MXP500F-0-5702	SMARTCARE		[Calibrated plate 1038994681-1, Calibrated plate 1038994681-1] | []	48	10	1	1 (+) 1 (-) | 1 (+) 1 (+)	2020.12.09 01:18:51 | 2020.12.10 04:37:16	6.12	2.7	0.608	0	0	0	0.165	0	0	0.025	0	0.308	0	0	0.067	0.014	0	0.046	0.009	0.105	0.188	0.488	0.014	0.349	0.083	0.027	0.017	0.001	0.015	0.008	0.081	0.019
1038994681-1 | 1038996966-1	1038996796	Sample	4_Plasma_4C_8_C1	8	Preanalytical Plasma_Serum		human	302 (EDTA plasma)	MXP500L-0-5712 | MXP500F-0-5702	SMARTCARE		[Calibrated plate 1038994681-1, Calibrated plate 1038994681-1] | []	24	10	1	1 (+) 1 (-) | 1 (+) 1 (+)	2020.12.09 01:06:28 | 2020.12.09 23:09:42	5.93	2.23	0.616	0	0	0	0.181	0	0	0.002	0	0.248	0	0	0.049	0	0	0.049	0	0.096	0.185	0.484	0.021	0.328	0.077	0.017	0.009	0	0.02	0.002	0.101	0.018
1038994681-1 | 1038996966-1	1038996467	Sample	4_Plasma_RT_0_C1	0	Preanalytical Plasma_Serum		human	302 (EDTA plasma)	MXP500L-0-5712 | MXP500F-0-5702	SMARTCARE		[Calibrated plate 1038994681-1, Calibrated plate 1038994681-1] | []	11	10	1	1 (+) 1 (-) | 1 (+) 1 (+)	2020.12.09 00:10:45 | 2020.12.10 03:58:32	6.38	2.51	0.533	0	0	0	0.176	0	0	0	0	0.304	0	0	0.019	0	0	0.052	0.004	0.099	0.18	0.395	0.036	0.313	0.072	0.014	0.017	0	0.024	0	0.07	0.014
1038994681-1 | 1038996966-1	1038996521	Sample	4_Plasma_RT_0_C2	0	Preanalytical Plasma_Serum		human	302 (EDTA plasma)	MXP500L-0-5712 | MXP500F-0-5702	SMARTCARE		[Calibrated plate 1038994681-1, Calibrated plate 1038994681-1] | []	28	10	1	1 (+) 1 (-) | 1 (+) 1 (+)	2020.12.08 18:36:13 | 2020.12.09 19:28:39	29	5.62	0.528	0	0	0	0.21	0	0	0.039	0	0.19	0	0	0.051	0	0.005	0.069	0.007	0.085	0.145	0.218	0.034	0.294	0.068	0.012	0.014	0	0.022	0	0.085	0.006
1038994681-1 | 1038996966-1	1038994182	Sample	4_Plasma_RT_2_C1	2	Preanalytical Plasma_Serum		human	302 (EDTA plasma)	MXP500L-0-5712 | MXP500F-0-5702	SMARTCARE		[Calibrated plate 1038994681-1, Calibrated plate 1038994681-1] | []	96	10	1	1 (+) 1 (-) | 1 (+) 1 (+)	2020.12.09 01:43:35 | 2020.12.10 04:51:22	11.2	3.24	0.484	0	0	0	0.149	0	0	0	0	0.204	0	0	0.079	0	0	0.017	0.002	0.084	0.167	0.374	0.035	0.265	0.066	0.023	0.016	0	0.017	0.008	0.075	0.018
1038994681-1 | 1038996966-1	1038996710	Sample	4_Plasma_RT_4_C1	4	Preanalytical Plasma_Serum		human	302 (EDTA plasma)	MXP500L-0-5712 | MXP500F-0-5702	SMARTCARE		[Calibrated plate 1038994681-1, Calibrated plate 1038994681-1] | []	44	10	1	1 (+) 1 (-) | 1 (+) 1 (+)	2020.12.08 22:00:38 | 2020.12.10 02:44:33	11.7	3.61	0.479	0.013	0	0	0.203	0	0	0	0	0.252	0	0	0.037	0.022	0.031	0.098	0.003	0.092	0.131	0.399	0.021	0.344	0.056	0.018	0.017	0.002	0.012	0.007	0.107	0.012
1038994681-1 | 1038996966-1	1038996743	Sample	4_Plasma_RT_8_C1	8	Preanalytical Plasma_Serum		human	302 (EDTA plasma)	MXP500L-0-5712 | MXP500F-0-5702	SMARTCARE		[Calibrated plate 1038994681-1, Calibrated plate 1038994681-1] | []	33	10	1	1 (+) 1 (-) | 1 (+) 1 (+)	2020.12.08 22:44:01 | 2020.12.10 03:09:12	8.55	3.03	0.556	0	0	0	0.192	0	0	0.002	0	0.309	0	0	0.03	0.015	0.048	0.077	0	0.068	0.135	0.37	0.044	0.32	0.068	0.019	0.024	0.001	0.03	0	0.122	0.013
1038994681-1 | 1038996966-1	1038996845	Sample	4_Serum_RT_0_C1	0	Preanalytical Plasma_Serum		human	20 (serum)	MXP500L-0-5712 | MXP500F-0-5702	SMARTCARE		[Calibrated plate 1038994681-1, Calibrated plate 1038994681-1] | []	40	10	1	1 (+) 1 (-) | 1 (+) 1 (+)	2020.12.08 18:42:26 | 2020.12.10 00:51:49	25.3	5.52	0.556	0	0	0	0.205	0	0	0.03	0	0.214	0	0	0.038	0	0.006	0.062	0	0.061	0.123	0.277	0.015	0.239	0.06	0.016	0.028	0.003	0.018	0.009	0.093	0.011
1038994681-1 | 1038996966-1	1038994391	Sample	4_Serum_RT_2_C1	2	Preanalytical Plasma_Serum		human	20 (serum)	MXP500L-0-5712 | MXP500F-0-5702	SMARTCARE		[Calibrated plate 1038994681-1, Calibrated plate 1038994681-1] | []	51	10	1	1 (+) 1 (-) | 1 (+) 1 (+)	2020.12.08 17:59:03 | 2020.12.09 18:00:14	22.7	4.89	0.456	0	0	0	0.18	0	0.004	0	0	0.227	0	0	0.064	0	0.001	0.043	0	0.069	0.147	0.234	0.027	0.28	0.08	0.014	0.021	0.001	0.009	0.004	0.088	0.011
1038994681-1 | 1038996966-1	1038996932	Sample	4_Serum_RT_8_C1	8	Preanalytical Plasma_Serum		human	20 (serum)	MXP500L-0-5712 | MXP500F-0-5702	SMARTCARE		[Calibrated plate 1038994681-1, Calibrated plate 1038994681-1] | []	20	10	1	1 (+) 1 (-) | 1 (+) 1 (+)	2020.12.08 21:48:14 | 2020.12.10 02:37:32	10.1	3.36	0.521	0	0	0	0.188	0	0	0.012	0	0.216	0	0	0.04	0.009	0.071	0.061	0.006	0.105	0.146	0.306	0.038	0.24	0.071	0.018	0.024	0	0.022	0.008	0.088	0.021
1038994681-1 | 1038996966-1	1038996592	Sample	5_Plasma_4C_0_C1	0	Preanalytical Plasma_Serum		human	302 (EDTA plasma)	MXP500L-0-5712 | MXP500F-0-5702	SMARTCARE		[Calibrated plate 1038994681-1, Calibrated plate 1038994681-1] | []	75	10	1	1 (+) 1 (-) | 1 (+) 1 (+)	2020.12.08 18:11:26 | 2020.12.10 13:07:56	19.9	5.07	0.342	0	0	0	0.118	0	0	0.011	0	0.001	0	0	0.067	0.001	0.042	0.106	0.001	0.214	0.156	0.11	0.086	0.27	0.115	0.045	0.057	0.006	0.037	0.007	0.093	0.007
1038994681-1 | 1038996966-1	1038996656	Sample	5_Plasma_4C_0_C2	0	Preanalytical Plasma_Serum		human	302 (EDTA plasma)	MXP500L-0-5712 | MXP500F-0-5702	SMARTCARE		[Calibrated plate 1038994681-1, Calibrated plate 1038994681-1] | []	4	10	1	1 (+) 1 (-) | 1 (+) 1 (+)	2020.12.08 18:23:50 | 2020.12.09 19:21:37	14	5.07	0.357	0	0	0	0.128	0	0	0	0	0.149	0	0	0.01	0.006	0.006	0.071	0.008	0.189	0.166	0.221	0.079	0.31	0.134	0.034	0.055	0.002	0.041	0.008	0.107	0.012
1038994681-1 | 1038996966-1	1038994246	Sample	5_Plasma_4C_2_C1	2	Preanalytical Plasma_Serum		human	302 (EDTA plasma)	MXP500L-0-5712 | MXP500F-0-5702	SMARTCARE		[Calibrated plate 1038994681-1, Calibrated plate 1038994681-1] | []	52	10	1	1 (+) 1 (-) | 1 (+) 1 (+)	2020.12.08 18:48:38 | 2020.12.09 19:35:41	12.2	4.98	0.408	0	0	0	0.109	0	0	0.028	0	0.198	0	0	0.091	0	0.023	0.102	0.009	0.185	0.178	0.267	0.096	0.286	0.111	0.02	0.055	0.004	0.035	0.007	0.092	0.013
1038994681-1 | 1038996966-1	1038994333	Sample	5_Plasma_4C_4_C1	4	Preanalytical Plasma_Serum		human	302 (EDTA plasma)	MXP500L-0-5712 | MXP500F-0-5702	SMARTCARE		[Calibrated plate 1038994681-1, Calibrated plate 1038994681-1] | []	66	10	1	1 (+) 1 (-) | 1 (+) 1 (+)	2020.12.08 20:33:57 | 2020.12.09 20:35:21	1.84	1.36	0.353	0	0.003	0	0.11	0	0.045	0.014	0	0.34	0	0	0.111	0.019	0.03	0.086	0	0.193	0.123	0.322	0.087	0.346	0.113	0.045	0.04	0.009	0.05	0.007	0.079	0.013
1038994681-1 | 1038996966-1	1038996807	Sample	5_Plasma_4C_8_C1	8	Preanalytical Plasma_Serum		human	302 (EDTA plasma)	MXP500L-0-5712 | MXP500F-0-5702	SMARTCARE		[Calibrated plate 1038994681-1, Calibrated plate 1038994681-1] | []	43	10	1	1 (+) 1 (-) | 1 (+) 1 (+)	2020.12.08 21:11:07 | 2020.12.10 02:16:24	2.17	1.67	0.479	0	0	0	0.118	0	0.05	0.01	0	0.318	0	0	0.059	0	0.077	0.11	0.014	0.198	0.169	0.36	0.099	0.318	0.121	0.043	0.049	0.006	0.051	0.003	0.077	0.013
1038994681-1 | 1038996966-1	1038996471	Sample	5_Plasma_RT_0_C1	0	Preanalytical Plasma_Serum		human	302 (EDTA plasma)	MXP500L-0-5712 | MXP500F-0-5702	SMARTCARE		[Calibrated plate 1038994681-1, Calibrated plate 1038994681-1] | []	82	10	1	1 (+) 1 (-) | 1 (+) 1 (+)	2020.12.08 23:58:20 | 2020.12.10 03:51:30	4.62	2.61	0.371	0	0	0	0.119	0	0	0.03	0	0.224	0	0	0.068	0	0.011	0.09	0.01	0.144	0.182	0.341	0.09	0.308	0.124	0.037	0.046	0.012	0.038	0.01	0.066	0.016
1038994681-1 | 1038996966-1	1038996535	Sample	5_Plasma_RT_0_C2	0	Preanalytical Plasma_Serum		human	302 (EDTA plasma)	MXP500L-0-5712 | MXP500F-0-5702	SMARTCARE		[Calibrated plate 1038994681-1, Calibrated plate 1038994681-1] | []	87	10	1	1 (+) 1 (-) | 1 (+) 1 (+)	2020.12.08 18:17:37 | 2020.12.10 00:37:42	17.8	5.06	0.337	0	0	0	0.146	0	0	0.025	0	0.09	0	0	0.033	0	0.004	0.09	0.004	0.195	0.166	0.193	0.092	0.278	0.116	0.036	0.053	0.007	0.047	0.008	0.104	0.013
1038994681-1 | 1038996966-1	1038996680	Sample	5_Plasma_RT_2_C1	2	Preanalytical Plasma_Serum		human	302 (EDTA plasma)	MXP500L-0-5712 | MXP500F-0-5702	SMARTCARE		[Calibrated plate 1038994681-1, Calibrated plate 1038994681-1] | []	60	10	1	1 (+) 1 (-) | 1 (+) 1 (+)	2020.12.09 01:25:02 | 2020.12.09 23:20:12	4.05	2.61	0.456	0	0	0	0.093	0	0	0.001	0	0.185	0	0	0.086	0	0.031	0.092	0.002	0.19	0.206	0.494	0.097	0.343	0.137	0.032	0.043	0.008	0.03	0.011	0.091	0.011
1038994681-1 | 1038996966-1	1038994270	Sample	5_Plasma_RT_4_C1	4	Preanalytical Plasma_Serum		human	302 (EDTA plasma)	MXP500L-0-5712 | MXP500F-0-5702	SMARTCARE		[Calibrated plate 1038994681-1, Calibrated plate 1038994681-1] | []	29	10	1	1 (+) 1 (-) | 1 (+) 1 (+)	2020.12.08 19:25:45 | 2020.12.10 01:16:33	8.66	4.09	0.381	0	0	0	0.108	0	0	0	0	0.21	0	0	0.069	0.002	0.04	0.094	0.004	0.149	0.139	0.307	0.073	0.296	0.105	0.057	0.04	0.007	0.032	0.01	0.098	0.009
1038994681-1 | 1038996966-1	1038996758	Sample	5_Plasma_RT_8_C1	8	Preanalytical Plasma_Serum		human	302 (EDTA plasma)	MXP500L-0-5712 | MXP500F-0-5702	SMARTCARE		[Calibrated plate 1038994681-1, Calibrated plate 1038994681-1] | []	22	10	1	1 (+) 1 (-) | 1 (+) 1 (+)	2020.12.08 23:27:22 | 2020.12.09 22:13:33	5.27	2.97	0.307	0	0	0	0.125	0	0	0.035	0.003	0.208	0	0	0.045	0.017	0.034	0.089	0.017	0.199	0.185	0.357	0.1	0.301	0.119	0.029	0.041	0.01	0.023	0.008	0.101	0.012
1038994681-1 | 1038996966-1	1038996850	Sample	5_Serum_RT_0_C1	0	Preanalytical Plasma_Serum		human	20 (serum)	MXP500L-0-5712 | MXP500F-0-5702	SMARTCARE		[Calibrated plate 1038994681-1, Calibrated plate 1038994681-1] | []	77	10	1	1 (+) 1 (-) | 1 (+) 1 (+)	2020.12.08 19:50:34 | 2020.12.09 20:10:48	6.68	3.29	0.354	0	0	0.015	0.125	0	0.079	0.005	0	0.252	0	0	0.029	0	0.023	0.085	0.003	0.195	0.152	0.273	0.069	0.235	0.105	0.036	0.047	0.005	0.034	0.007	0.104	0.016
1038994681-1 | 1038996966-1	1038994401	Sample	5_Serum_RT_2_C1	2	Preanalytical Plasma_Serum		human	20 (serum)	MXP500L-0-5712 | MXP500F-0-5702	SMARTCARE		[Calibrated plate 1038994681-1, Calibrated plate 1038994681-1] | []	21	10	1	1 (+) 1 (-) | 1 (+) 1 (+)	2020.12.08 22:37:48 | 2020.12.09 21:45:29	5.12	3.4	0.399	0	0	0	0.121	0	0	0.019	0	0.342	0	0	0.057	0.007	0.035	0.065	0.007	0.222	0.191	0.416	0.11	0.262	0.125	0.031	0.052	0.006	0.039	0.016	0.108	0.023
1038994681-1 | 1038996966-1	1038996947	Sample	5_Serum_RT_8_C1	8	Preanalytical Plasma_Serum		human	20 (serum)	MXP500L-0-5712 | MXP500F-0-5702	SMARTCARE		[Calibrated plate 1038994681-1, Calibrated plate 1038994681-1] | []	7	10	1	1 (+) 1 (-) | 1 (+) 1 (+)	2020.12.08 20:52:31 | 2020.12.10 02:05:51	2.68	1.86	0.477	0	0.008	0	0.153	0	0.13	0.029	0	0.401	0	0	0.073	0.016	0.025	0.049	0.002	0.257	0.174	0.355	0.097	0.261	0.148	0.04	0.044	0.007	0.038	0.011	0.096	0.013
1038994681-1 | 1038996966-1	1038996603	Sample	6_Plasma_4C_0_C1	0	Preanalytical Plasma_Serum		human	302 (EDTA plasma)	MXP500L-0-5712 | MXP500F-0-5702	SMARTCARE		[Calibrated plate 1038994681-1, Calibrated plate 1038994681-1] | []	42	10	1	1 (+) 1 (-) | 1 (+) 1 (+)	2020.12.08 20:21:32 | 2020.12.09 20:28:21	4.99	2.61	0.506	0	0	0	0.156	0	0.084	0	0	0.356	0	0	0.09	0.017	0.012	0.268	0.003	0.556	0.221	0.41	0.155	0.36	0.144	0.024	0.069	0.008	0.052	0.011	0.079	0.012
1038994681-1 | 1038996966-1	1038996661	Sample	6_Plasma_4C_0_C2	0	Preanalytical Plasma_Serum		human	302 (EDTA plasma)	MXP500L-0-5712 | MXP500F-0-5702	SMARTCARE		[Calibrated plate 1038994681-1, Calibrated plate 1038994681-1] | []	5	10	1	1 (+) 1 (-) | 1 (+) 1 (+)	2020.12.08 19:13:22 | 2020.12.09 19:49:43	10.7	4.4	0.417	0	0	0	0.153	0	0.025	0.042	0.007	0.288	0	0	0.071	0.025	0.02	0.233	0.008	0.529	0.228	0.324	0.158	0.319	0.128	0.027	0.071	0.011	0.062	0.014	0.083	0.013
1038994681-1 | 1038996966-1	1038994251	Sample	6_Plasma_4C_2_C1	2	Preanalytical Plasma_Serum		human	302 (EDTA plasma)	MXP500L-0-5712 | MXP500F-0-5702	SMARTCARE		[Calibrated plate 1038994681-1, Calibrated plate 1038994681-1] | []	63	10	1	1 (+) 1 (-) | 1 (+) 1 (+)	2020.12.08 18:05:14 | 2020.12.09 18:03:45	26.5	6.32	0.365	0	0	0	0.17	0	0.038	0.012	0	0.167	0	0	0.073	0.004	0.013	0.254	0.006	0.557	0.232	0.267	0.142	0.271	0.132	0.044	0.073	0.008	0.06	0.008	0.077	0.014
1038994681-1 | 1038996966-1	1038994348	Sample	6_Plasma_4C_4_C1	4	Preanalytical Plasma_Serum		human	302 (EDTA plasma)	MXP500L-0-5712 | MXP500F-0-5702	SMARTCARE		[Calibrated plate 1038994681-1, Calibrated plate 1038994681-1] | []	78	10	1	1 (+) 1 (-) | 1 (+) 1 (+)	2020.12.08 20:40:09 | 2020.12.09 20:38:53	5.61	2.64	0.381	0	0	0.051	0.138	0	0.07	0.021	0	0.29	0	0	0.102	0.014	0.024	0.258	0.019	0.492	0.211	0.339	0.118	0.323	0.112	0.034	0.057	0.003	0.042	0.01	0.064	0.014
1038994681-1 | 1038996966-1	1038996811	Sample	6_Plasma_4C_8_C1	8	Preanalytical Plasma_Serum		human	302 (EDTA plasma)	MXP500L-0-5712 | MXP500F-0-5702	SMARTCARE		[Calibrated plate 1038994681-1, Calibrated plate 1038994681-1] | []	71	10	1	1 (+) 1 (-) | 1 (+) 1 (+)	2020.12.09 00:41:44 | 2020.12.10 04:16:09	6.05	2.99	0.351	0	0	0	0.158	0	0.101	0.021	0	0.266	0	0	0.101	0	0.008	0.242	0.002	0.47	0.243	0.407	0.137	0.314	0.137	0.032	0.061	0.001	0.047	0.008	0.095	0.012
1038994681-1 | 1038996966-1	1038996486	Sample	6_Plasma_RT_0_C1	0	Preanalytical Plasma_Serum		human	302 (EDTA plasma)	MXP500L-0-5712 | MXP500F-0-5702	SMARTCARE		[Calibrated plate 1038994681-1, Calibrated plate 1038994681-1] | []	69	10	1	1 (+) 1 (-) | 1 (+) 1 (+)	2020.12.08 23:02:35 | 2020.12.09 21:59:32	9.85	4.24	0.372	0	0	0	0.115	0	0	0.024	0	0.326	0	0	0.076	0.005	0.039	0.204	0.004	0.413	0.204	0.353	0.116	0.33	0.132	0.03	0.053	0.008	0.051	0.008	0.077	0.018
1038994681-1 | 1038996966-1	1038996540	Sample	6_Plasma_RT_0_C2	0	Preanalytical Plasma_Serum		human	302 (EDTA plasma)	MXP500L-0-5712 | MXP500F-0-5702	SMARTCARE		[Calibrated plate 1038994681-1, Calibrated plate 1038994681-1] | []	70	10	1	1 (+) 1 (-) | 1 (+) 1 (+)	2020.12.08 23:52:09 | 2020.12.10 03:48:00	7.68	3.33	0.386	0	0	0.015	0.12	0	0.05	0.05	0	0.236	0	0	0.085	0	0.012	0.193	0.007	0.473	0.23	0.398	0.103	0.283	0.116	0.027	0.057	0.007	0.053	0.012	0.063	0.015
1038994681-1 | 1038996966-1	1038994197	Sample	6_Plasma_RT_2_C1	2	Preanalytical Plasma_Serum		human	302 (EDTA plasma)	MXP500L-0-5712 | MXP500F-0-5702	SMARTCARE		[Calibrated plate 1038994681-1, Calibrated plate 1038994681-1] | []	53	10	1	1 (+) 1 (-) | 1 (+) 1 (+)	2020.12.08 19:38:09 | 2020.12.10 01:23:36	11.7	4.45	0.399	0	0	0.017	0.128	0	0.022	0.005	0	0.299	0	0	0.09	0	0.032	0.243	0.01	0.474	0.208	0.339	0.155	0.327	0.142	0.03	0.06	0.003	0.05	0.012	0.083	0.008
1038994681-1 | 1038996966-1	1038994284	Sample	6_Plasma_RT_4_C1	4	Preanalytical Plasma_Serum		human	302 (EDTA plasma)	MXP500L-0-5712 | MXP500F-0-5702	SMARTCARE		[Calibrated plate 1038994681-1, Calibrated plate 1038994681-1] | []	88	10	1	1 (+) 1 (-) | 1 (+) 1 (+)	2020.12.08 19:07:11 | 2020.12.10 01:05:56	21.3	5.91	0.361	0	0.024	0.004	0.207	0	0.051	0.049	0	0.258	0	0	0.094	0.002	0.001	0.266	0.009	0.465	0.218	0.324	0.124	0.258	0.12	0.039	0.056	0.006	0.066	0.009	0.099	0.016
1038994681-1 | 1038996966-1	1038994367	Sample	6_Plasma_RT_8_C1	8	Preanalytical Plasma_Serum		human	302 (EDTA plasma)	MXP500L-0-5712 | MXP500F-0-5702	SMARTCARE		[Calibrated plate 1038994681-1, Calibrated plate 1038994681-1] | []	45	10	1	1 (+) 1 (-) | 1 (+) 1 (+)	2020.12.08 22:50:13 | 2020.12.09 21:52:32	6.76	3.29	0.421	0	0	0.005	0.158	0	0.003	0.039	0	0.338	0	0	0.078	0.003	0.071	0.206	0.004	0.449	0.216	0.414	0.112	0.4	0.121	0.025	0.077	0.002	0.057	0.011	0.094	0.014
1038994681-1 | 1038996966-1	1038996864	Sample	6_Serum_RT_0_C1	0	Preanalytical Plasma_Serum		human	20 (serum)	MXP500L-0-5712 | MXP500F-0-5702	SMARTCARE		[Calibrated plate 1038994681-1, Calibrated plate 1038994681-1] | []	58	10	1	1 (+) 1 (-) | 1 (+) 1 (+)	2020.12.08 23:45:56 | 2020.12.10 03:44:28	5.11	2.72	0.452	0	0	0	0.147	0	0.052	0.017	0.008	0.311	0	0	0.146	0.015	0.01	0.299	0.011	0.492	0.244	0.418	0.122	0.266	0.141	0.037	0.057	0	0.052	0.01	0.088	0.015
1038994681-1 | 1038996966-1	1038994416	Sample	6_Serum_RT_2_C1	2	Preanalytical Plasma_Serum		human	20 (serum)	MXP500L-0-5712 | MXP500F-0-5702	SMARTCARE		[Calibrated plate 1038994681-1, Calibrated plate 1038994681-1] | []	92	10	1	1 (+) 1 (-) | 1 (+) 1 (+)	2020.12.08 22:25:26 | 2020.12.09 21:38:28	11.4	4.27	0.47	0	0	0.004	0.177	0	0.112	0.038	0	0.374	0	0	0.103	0.005	0.01	0.285	0.006	0.629	0.284	0.37	0.171	0.309	0.166	0.052	0.074	0.013	0.052	0.012	0.087	0.021
1038994681-1 | 1038996966-1	1038994473	Sample	6_Serum_RT_8_C1	8	Preanalytical Plasma_Serum		human	20 (serum)	MXP500L-0-5712 | MXP500F-0-5702	SMARTCARE		[Calibrated plate 1038994681-1, Calibrated plate 1038994681-1] | []	74	10	1	1 (+) 1 (-) | 1 (+) 1 (+)	2020.12.08 17:21:54 | 2020.12.10 00:05:58	24	5.79	0.402	0.001	0	0	0.248	0	0.104	0.019	0	0.21	0	0	0.114	0	0.014	0.237	0.001	0.464	0.242	0.185	0.188	0.289	0.132	0.103	0.065	0.009	0.056	0.002	0.16	0.013
1038994681-1 | 1038996966-1	11000002	Zero_Sample	PBS_1		Preanalytical Plasma_Serum	2008.10.24		991 (water based zero samples)	MXP500L-0-5712 | MXP500F-0-5702			[Calibrated plate 1038994681-1, Calibrated plate 1038994681-1] | []	13	10	1	1 (+) 1 (-) | 1 (+) 1 (+)	2020.12.08 16:01:19 | 2020.12.09 23:44:48	0.463	0	0.036	0	0	0	0	0	0	0	0	0.074	0	0	0.008	0.004	0	0.028	0.003	0.011	0.102	0.079	0.004	0.32	0.057	0.004	0	0.003	0.012	0	0.025	0.003
1038994681-1 | 1038996966-1	11000002	Zero_Sample	PBS_2		Preanalytical Plasma_Serum	2008.10.24		991 (water based zero samples)	MXP500L-0-5712 | MXP500F-0-5702			[Calibrated plate 1038994681-1, Calibrated plate 1038994681-1] | []	25	10	1	1 (+) 1 (-) | 1 (+) 1 (+)	2020.12.08 16:07:32 | 2020.12.09 23:48:18	0.412	0	0.05	0	0	0	0	0	0	0	0	0.051	0	0	0	0.008	0	0.008	0	0	0.126	0.099	0	0.313	0.062	0	0	0	0.008	0.002	0.007	0.008
1038994681-1 | 1038996966-1	11000002	Zero_Sample	PBS_3		Preanalytical Plasma_Serum	2008.10.24		991 (water based zero samples)	MXP500L-0-5712 | MXP500F-0-5702			[Calibrated plate 1038994681-1, Calibrated plate 1038994681-1] | []	37	10	1	1 (+) 1 (-) | 1 (+) 1 (+)	2020.12.08 16:13:44 | 2020.12.09 17:25:07	0.37	0	0.032	0	0	0	0	0	0	0.005	0	0.09	0	0	0	0	0.006	0.033	0	0	0.123	0.126	0.001	0.305	0.058	0.001	0.004	0.002	0.009	0	0.008	0.003
1038994681-1 | 1038996966-1	1020343301	QC_Level_1	Quant 500_QC1		Preanalytical Plasma_Serum	2018.09.07	human	302 (EDTA plasma)	MXP500L-0-5712 | MXP500F-0-5702	Biocrates		[Calibrated plate 1038994681-1, Calibrated plate 1038994681-1] | []	38	10	1	1 (+) 1 (-) | 1 (+) 1 (+)	2020.12.08 17:03:18 | 2020.12.09 17:28:35	13.2	1.93	0.788	0	0.001	0	0.73	0	0.718	0.014	0.006	0.068	0	0	0.44	0.009	0.002	0.293	0.002	0.498	0.163	0.1	0.708	0.337	0.068	0.668	0.004	0.003	0.018	0.005	0.704	0.015
1038994681-1 | 1038996966-1	1020343316	QC_Level_2	Quant 500_QC2_1		Preanalytical Plasma_Serum	2018.09.07	human	302 (EDTA plasma)	MXP500L-0-5712 | MXP500F-0-5702	Biocrates		[Calibrated plate 1038994681-1, Calibrated plate 1038994681-1] | []	17	10	1	1 (+) 1 (-) | 1 (+) 1 (+)	2020.12.08 19:19:33 | 2020.12.10 01:13:00	9.82	2.6	1.4	0	0	0.038	1.24	0	1.38	0.021	0	0.223	0	0	0.696	0	0.011	0.522	0.001	0.9	0.134	0.204	1.31	0.28	0.058	1.07	0.014	0.003	0.023	0.006	1.13	0.017
1038994681-1 | 1038996966-1	1020343316	QC_Level_2	Quant 500_QC2_2		Preanalytical Plasma_Serum	2018.09.07	human	302 (EDTA plasma)	MXP500L-0-5712 | MXP500F-0-5702	Biocrates		[Calibrated plate 1038994681-1, Calibrated plate 1038994681-1] | []	34	10	1	1 (+) 1 (-) | 1 (+) 1 (+)	2020.12.08 23:33:33 | 2020.12.09 22:17:05	4.04	1.49	1.71	0	0	0.019	1.39	0	1.74	0.014	0	0.352	0	0	0.846	0	0.085	0.659	0	1.09	0.165	0.401	1.4	0.371	0.083	1.06	0.041	0.001	0.03	0.01	1.24	0.011
1038994681-1 | 1038996966-1	1020343316	QC_Level_2	Quant 500_QC2_3		Preanalytical Plasma_Serum	2018.09.07	human	302 (EDTA plasma)	MXP500L-0-5712 | MXP500F-0-5702	Biocrates		[Calibrated plate 1038994681-1, Calibrated plate 1038994681-1] | []	50	10	1	1 (+) 1 (-) | 1 (+) 1 (+)	2020.12.08 17:09:29 | 2020.12.09 17:32:08	21.5	3.81	1.61	0.008	0	0	1.43	0	1.59	0.031	0	0.117	0	0	0.792	0	0	0.543	0.005	0.915	0.142	0.138	1.32	0.334	0.081	1.18	0.019	0.008	0.014	0.006	1.24	0.02
1038994681-1 | 1038996966-1	1020343316	QC_Level_2	Quant 500_QC2_4		Preanalytical Plasma_Serum	2018.09.07	human	302 (EDTA plasma)	MXP500L-0-5712 | MXP500F-0-5702	Biocrates		[Calibrated plate 1038994681-1, Calibrated plate 1038994681-1] | []	67	10	1	1 (+) 1 (-) | 1 (+) 1 (+)	2020.12.08 21:23:29 | 2020.12.10 02:23:28	3.03	1.13	1.63	0	0.044	0	1.47	0	1.63	0.013	0.001	0.359	0	0	0.799	0.009	0.008	0.563	0	0.967	0.112	0.231	1.3	0.298	0.074	1	0.017	0.002	0.022	0.007	1.12	0.009
1038994681-1 | 1038996966-1	1020343316	QC_Level_2	Quant 500_QC2_5		Preanalytical Plasma_Serum	2018.09.07	human	302 (EDTA plasma)	MXP500L-0-5712 | MXP500F-0-5702	Biocrates		[Calibrated plate 1038994681-1, Calibrated plate 1038994681-1] | []	84	10	1	1 (+) 1 (-) | 1 (+) 1 (+)	2020.12.09 01:37:24 | 2020.12.10 04:47:50	4.3	1.47	1.51	0	0	0.021	1.45	0	1.48	0.033	0	0.26	0	0	0.795	0.006	0.007	0.532	0	0.845	0.145	0.318	1.19	0.273	0.07	0.967	0.012	0.002	0.03	0.007	1.15	0.02
1038994681-1 | 1038996966-1	1020343321	QC_Level_3	Quant 500_QC3_6		Preanalytical Plasma_Serum	2018.09.07	human	302 (EDTA plasma)	MXP500L-0-5712 | MXP500F-0-5702	Biocrates		[Calibrated plate 1038994681-1, Calibrated plate 1038994681-1] | []	62	10	1	1 (+) 1 (-) | 1 (+) 1 (+)	2020.12.08 17:15:43 | 2020.12.10 00:02:28	50.4	7.99	3.23	0.013	0	0	2.97	0	3.67	0.004	0	0.082	0	0	1.71	0	0.016	1.24	0	2.03	0.161	0.212	2.82	0.24	0.084	2.3	0.031	0.007	0.033	0.004	2.62	0.014
1038994681-1 | 1038996966-1	1038996951	Sample	Reference Plasma	Longterm reference	Preanalytical Plasma_Serum		human	302 (EDTA plasma)	MXP500L-0-5712 | MXP500F-0-5702	SMARTCARE		[Calibrated plate 1038994681-1, Calibrated plate 1038994681-1] | []	57	10	1	1 (+) 1 (-) | 1 (+) 1 (+)	2020.12.08 22:56:24 | 2020.12.09 21:56:04	13.1	4.24	0.475	0	0	0	0.14	0	0.073	0.033	0.003	0.284	0	0	0.061	0.002	0.021	0.118	0.001	0.159	0.153	0.323	0.075	0.296	0.073	0.039	0.035	0.003	0.018	0.006	0.104	0.007
1038994681-1 | 1038996966-1	1038994488	Sample	Reference Serum	Longterm reference	Preanalytical Plasma_Serum		human	20 (serum)	MXP500L-0-5712 | MXP500F-0-5702	SMARTCARE		[Calibrated plate 1038994681-1, Calibrated plate 1038994681-1] | []	68	10	1	1 (+) 1 (-) | 1 (+) 1 (+)	2020.12.08 22:13:03 | 2020.12.09 21:31:28	9.82	3.26	0.478	0	0	0	0.209	0	0.107	0.025	0	0.265	0	0	0.102	0.006	0.073	0.103	0.011	0.215	0.164	0.354	0.063	0.244	0.072	0.038	0.033	0.007	0.028	0.008	0.111	0.023
[truncated: 832 more columns]

## Sheet: Hormones
MetIDQ-Oxygen-DB110-3005 Concentration [µM] NoNormalization
Plate Bar Code	Sample Bar Code	Sample Type	Sample Identification	Sample Description	Submission Name	Collection Date	Species	Material	OP	Org. Info	Plate Production No.	Plate Note	Well Position	Sample Volume	Run Number	Injection Number	Measurement Time	AbsAcid	Cortisol	Cortisone	DHEAS
																	Class	Hormones	Hormones	Hormones	Hormones
																	LOD (calc.) 1038994681/1 [µM]	0.017	0.03	0.063	0.043
																	LOD (calc.) 1038996966/1 [µM]	0	0	0	0
																	OP 1038994681-1	MXP500L-0-5712	MXP500L-0-5712	MXP500L-0-5712	MXP500L-0-5712
																	OP 1038996966-1
1038994681-1 | 1038996966-1	10000001	Blank			Preanalytical Plasma_Serum			993 (no sample to pipette)	MXP500L-0-5712 | MXP500F-0-5702	No Org. Info		[Calibrated plate 1038994681-1, Calibrated plate 1038994681-1] | []	1	10	1	3 (+) 3 (-) | 3 (+) 3 (+)	2020.12.08 15:55:08 | 2020.12.09 23:41:15	NA	NA	NA	NA
1038994681-1 | 1038996966-1	1038996554	Sample	1_Plasma_4C_0_C1	0	Preanalytical Plasma_Serum		human	302 (EDTA plasma)	MXP500L-0-5712 | MXP500F-0-5702	SMARTCARE		[Calibrated plate 1038994681-1, Calibrated plate 1038994681-1] | []	10	10	1	1 (+) 1 (-) | 1 (+) 1 (+)	2020.12.08 23:21:11 | 2020.12.10 03:30:23	0.005	0.613	0.092	7.79
1038994681-1 | 1038996966-1	1038996618	Sample	1_Plasma_4C_0_C2	0	Preanalytical Plasma_Serum		human	302 (EDTA plasma)	MXP500L-0-5712 | MXP500F-0-5702	SMARTCARE		[Calibrated plate 1038994681-1, Calibrated plate 1038994681-1] | []	41	10	1	1 (+) 1 (-) | 1 (+) 1 (+)	2020.12.08 19:31:56 | 2020.12.09 20:00:15	0.004	0.595	0.085	7.25
1038994681-1 | 1038996966-1	1038994208	Sample	1_Plasma_4C_2_C1	2	Preanalytical Plasma_Serum		human	302 (EDTA plasma)	MXP500L-0-5712 | MXP500F-0-5702	SMARTCARE		[Calibrated plate 1038994681-1, Calibrated plate 1038994681-1] | []	19	10	1	1 (+) 1 (-) | 1 (+) 1 (+)	2020.12.08 20:58:42 | 2020.12.09 20:49:23	0	0.554	0.076	6.74
1038994681-1 | 1038996966-1	1038994299	Sample	1_Plasma_4C_4_C1	4	Preanalytical Plasma_Serum		human	302 (EDTA plasma)	MXP500L-0-5712 | MXP500F-0-5702	SMARTCARE		[Calibrated plate 1038994681-1, Calibrated plate 1038994681-1] | []	8	10	1	1 (+) 1 (-) | 1 (+) 1 (+)	2020.12.08 21:42:02 | 2020.12.10 02:33:58	0.01	0.551	0.086	7.6
1038994681-1 | 1038996966-1	1038996433	Sample	1_Plasma_RT_0_C1	0	Preanalytical Plasma_Serum		human	302 (EDTA plasma)	MXP500L-0-5712 | MXP500F-0-5702	SMARTCARE		[Calibrated plate 1038994681-1, Calibrated plate 1038994681-1] | []	86	10	1	1 (+) 1 (-) | 1 (+) 1 (+)	2020.12.08 17:28:05 | 2020.12.09 17:42:40	0.003	0.515	0.09	7.09
1038994681-1 | 1038996966-1	1038996491	Sample	1_Plasma_RT_0_C2	0	Preanalytical Plasma_Serum		human	302 (EDTA plasma)	MXP500L-0-5712 | MXP500F-0-5702	SMARTCARE		[Calibrated plate 1038994681-1, Calibrated plate 1038994681-1] | []	56	10	1	1 (+) 1 (-) | 1 (+) 1 (+)	2020.12.08 22:06:50 | 2020.12.10 02:48:05	0.008	0.56	0.081	7.75
1038994681-1 | 1038996966-1	1038996675	Sample	1_Plasma_RT_2_C1	2	Preanalytical Plasma_Serum		human	302 (EDTA plasma)	MXP500L-0-5712 | MXP500F-0-5702	SMARTCARE		[Calibrated plate 1038994681-1, Calibrated plate 1038994681-1] | []	6	10	1	1 (+) 1 (-) | 1 (+) 1 (+)	2020.12.08 20:02:57 | 2020.12.09 20:17:49	0.006	0.452	0.069	6.04
1038994681-1 | 1038996966-1	1038996694	Sample	1_Plasma_RT_4_C1	4	Preanalytical Plasma_Serum		human	302 (EDTA plasma)	MXP500L-0-5712 | MXP500F-0-5702	SMARTCARE		[Calibrated plate 1038994681-1, Calibrated plate 1038994681-1] | []	81	10	1	1 (+) 1 (-) | 1 (+) 1 (+)	2020.12.08 23:08:49 | 2020.12.10 03:23:19	0.008	0.435	0.069	5.71
1038994681-1 | 1038996966-1	1038996826	Sample	1_Serum_RT_0_C1	0	Preanalytical Plasma_Serum		human	20 (serum)	MXP500L-0-5712 | MXP500F-0-5702	SMARTCARE		[Calibrated plate 1038994681-1, Calibrated plate 1038994681-1] | []	80	10	1	1 (+) 1 (-) | 1 (+) 1 (+)	2020.12.08 22:19:14 | 2020.12.09 21:35:00	0.005	0.567	0.084	7.14
1038994681-1 | 1038996966-1	1038996879	Sample	1_Serum_RT_2_C1	2	Preanalytical Plasma_Serum		human	20 (serum)	MXP500L-0-5712 | MXP500F-0-5702	SMARTCARE		[Calibrated plate 1038994681-1, Calibrated plate 1038994681-1] | []	83	10	1	1 (+) 1 (-) | 1 (+) 1 (+)	2020.12.09 00:47:55 | 2020.12.10 04:19:39	0.006	0.546	0.079	7.36
1038994681-1 | 1038996966-1	1038994440	Sample	1_Serum_RT_8_C1	8	Preanalytical Plasma_Serum		human	20 (serum)	MXP500L-0-5712 | MXP500F-0-5702	SMARTCARE		[Calibrated plate 1038994681-1, Calibrated plate 1038994681-1] | []	9	10	1	1 (+) 1 (-) | 1 (+) 1 (+)	2020.12.08 22:31:37 | 2020.12.10 03:02:09	0	0.597	0.085	7.66
1038994681-1 | 1038996966-1	1038996569	Sample	2_Plasma_4C_0_C1	0	Preanalytical Plasma_Serum		human	302 (EDTA plasma)	MXP500L-0-5712 | MXP500F-0-5702	SMARTCARE		[Calibrated plate 1038994681-1, Calibrated plate 1038994681-1] | []	76	10	1	1 (+) 1 (-) | 1 (+) 1 (+)	2020.12.08 19:01:00 | 2020.12.09 19:42:43	0.013	0.585	0.087	9.48
1038994681-1 | 1038996966-1	1038996622	Sample	2_Plasma_4C_0_C2	0	Preanalytical Plasma_Serum		human	302 (EDTA plasma)	MXP500L-0-5712 | MXP500F-0-5702	SMARTCARE		[Calibrated plate 1038994681-1, Calibrated plate 1038994681-1] | []	27	10	1	1 (+) 1 (-) | 1 (+) 1 (+)	2020.12.08 17:46:39 | 2020.12.09 17:53:11	0.009	0.576	0.096	9.2
1038994681-1 | 1038996966-1	1038994212	Sample	2_Plasma_4C_2_C1	2	Preanalytical Plasma_Serum		human	302 (EDTA plasma)	MXP500L-0-5712 | MXP500F-0-5702	SMARTCARE		[Calibrated plate 1038994681-1, Calibrated plate 1038994681-1] | []	31	10	1	1 (+) 1 (-) | 1 (+) 1 (+)	2020.12.08 21:04:56 | 2020.12.09 20:52:53	0.008	0.494	0.084	8.94
1038994681-1 | 1038996966-1	1038994300	Sample	2_Plasma_4C_4_C1	4	Preanalytical Plasma_Serum		human	302 (EDTA plasma)	MXP500L-0-5712 | MXP500F-0-5702	SMARTCARE		[Calibrated plate 1038994681-1, Calibrated plate 1038994681-1] | []	16	10	1	1 (+) 1 (-) | 1 (+) 1 (+)	2020.12.08 18:30:01 | 2020.12.09 19:25:07	0.006	0.563	0.096	8.97
1038994681-1 | 1038996966-1	1038996777	Sample	2_Plasma_4C_8_C1	8	Preanalytical Plasma_Serum		human	302 (EDTA plasma)	MXP500L-0-5712 | MXP500F-0-5702	SMARTCARE		[Calibrated plate 1038994681-1, Calibrated plate 1038994681-1] | []	91	10	1	1 (+) 1 (-) | 1 (+) 1 (+)	2020.12.08 21:35:51 | 2020.12.10 02:30:28	0.007	0.57	0.091	9.28
1038994681-1 | 1038996966-1	1038996448	Sample	2_Plasma_RT_0_C1	0	Preanalytical Plasma_Serum		human	302 (EDTA plasma)	MXP500L-0-5712 | MXP500F-0-5702	SMARTCARE		[Calibrated plate 1038994681-1, Calibrated plate 1038994681-1] | []	35	10	1	1 (+) 1 (-) | 1 (+) 1 (+)	2020.12.09 00:23:07 | 2020.12.09 22:45:11	0.005	0.517	0.08	8.94
1038994681-1 | 1038996966-1	1038996501	Sample	2_Plasma_RT_0_C2	0	Preanalytical Plasma_Serum		human	302 (EDTA plasma)	MXP500L-0-5712 | MXP500F-0-5702	SMARTCARE		[Calibrated plate 1038994681-1, Calibrated plate 1038994681-1] | []	39	10	1	1 (+) 1 (-) | 1 (+) 1 (+)	2020.12.08 17:52:52 | 2020.12.09 17:56:43	0.006	0.561	0.088	9.39
1038994681-1 | 1038996966-1	1038994163	Sample	2_Plasma_RT_2_C1	2	Preanalytical Plasma_Serum		human	302 (EDTA plasma)	MXP500L-0-5712 | MXP500F-0-5702	SMARTCARE		[Calibrated plate 1038994681-1, Calibrated plate 1038994681-1] | []	3	10	1	1 (+) 1 (-) | 1 (+) 1 (+)	2020.12.08 17:34:17 | 2020.12.09 17:46:09	0.006	0.498	0.085	9.95
1038994681-1 | 1038996966-1	1038994265	Sample	2_Plasma_RT_4_C1	4	Preanalytical Plasma_Serum		human	302 (EDTA plasma)	MXP500L-0-5712 | MXP500F-0-5702	SMARTCARE		[Calibrated plate 1038994681-1, Calibrated plate 1038994681-1] | []	65	10	1	1 (+) 1 (-) | 1 (+) 1 (+)	2020.12.08 19:44:21 | 2020.12.09 20:07:17	0.013	0.447	0.079	8.99
1038994681-1 | 1038996966-1	1038996724	Sample	2_Plasma_RT_8_C1	8	Preanalytical Plasma_Serum		human	302 (EDTA plasma)	MXP500L-0-5712 | MXP500F-0-5702	SMARTCARE		[Calibrated plate 1038994681-1, Calibrated plate 1038994681-1] | []	12	10	1	1 (+) 1 (-) | 1 (+) 1 (+)	2020.12.09 01:00:17 | 2020.12.10 04:26:43	0.009	0.503	0.082	9.31
1038994681-1 | 1038996966-1	1038994371	Sample	2_Serum_RT_0_C1	0	Preanalytical Plasma_Serum		human	20 (serum)	MXP500L-0-5712 | MXP500F-0-5702	SMARTCARE		[Calibrated plate 1038994681-1, Calibrated plate 1038994681-1] | []	47	10	1	1 (+) 1 (-) | 1 (+) 1 (+)	2020.12.09 00:29:19 | 2020.12.09 22:48:41	0.008	0.635	0.084	10.4
1038994681-1 | 1038996966-1	1038996883	Sample	2_Serum_RT_2_C1	2	Preanalytical Plasma_Serum		human	20 (serum)	MXP500L-0-5712 | MXP500F-0-5702	SMARTCARE		[Calibrated plate 1038994681-1, Calibrated plate 1038994681-1] | []	94	10	1	1 (+) 1 (-) | 1 (+) 1 (+)	2020.12.09 00:04:32 | 2020.12.09 22:34:37	0.009	0.604	0.096	10.7
1038994681-1 | 1038996966-1	1038994454	Sample	2_Serum_RT_8_C1	8	Preanalytical Plasma_Serum		human	20 (serum)	MXP500L-0-5712 | MXP500F-0-5702	SMARTCARE		[Calibrated plate 1038994681-1, Calibrated plate 1038994681-1] | []	79	10	1	1 (+) 1 (-) | 1 (+) 1 (+)	2020.12.08 21:29:40 | 2020.12.10 02:26:58	0.008	0.521	0.079	9.42
1038994681-1 | 1038996966-1	1038996573	Sample	3_Plasma_4C_0_C1	0	Preanalytical Plasma_Serum		human	302 (EDTA plasma)	MXP500L-0-5712 | MXP500F-0-5702	SMARTCARE		[Calibrated plate 1038994681-1, Calibrated plate 1038994681-1] | []	95	10	1	1 (+) 1 (-) | 1 (+) 1 (+)	2020.12.09 00:54:06 | 2020.12.10 04:23:11	0.007	0.659	0.068	6.89
1038994681-1 | 1038996966-1	1038996637	Sample	3_Plasma_4C_0_C2	0	Preanalytical Plasma_Serum		human	302 (EDTA plasma)	MXP500L-0-5712 | MXP500F-0-5702	SMARTCARE		[Calibrated plate 1038994681-1, Calibrated plate 1038994681-1] | []	15	10	1	1 (+) 1 (-) | 1 (+) 1 (+)	2020.12.08 17:40:28 | 2020.12.10 00:16:33	0.004	0.615	0.055	6.16
1038994681-1 | 1038996966-1	1038994227	Sample	3_Plasma_4C_2_C1	2	Preanalytical Plasma_Serum		human	302 (EDTA plasma)	MXP500L-0-5712 | MXP500F-0-5702	SMARTCARE		[Calibrated plate 1038994681-1, Calibrated plate 1038994681-1] | []	18	10	1	1 (+) 1 (-) | 1 (+) 1 (+)	2020.12.08 20:09:08 | 2020.12.09 20:21:19	0.008	0.605	0.048	6.38
1038994681-1 | 1038996966-1	1038994314	Sample	3_Plasma_4C_4_C1	4	Preanalytical Plasma_Serum		human	302 (EDTA plasma)	MXP500L-0-5712 | MXP500F-0-5702	SMARTCARE		[Calibrated plate 1038994681-1, Calibrated plate 1038994681-1] | []	30	10	1	1 (+) 1 (-) | 1 (+) 1 (+)	2020.12.08 20:15:19 | 2020.12.09 20:24:49	0.008	0.616	0.061	6.68
1038994681-1 | 1038996966-1	1038996781	Sample	3_Plasma_4C_8_C1	8	Preanalytical Plasma_Serum		human	302 (EDTA plasma)	MXP500L-0-5712 | MXP500F-0-5702	SMARTCARE		[Calibrated plate 1038994681-1, Calibrated plate 1038994681-1] | []	46	10	1	1 (+) 1 (-) | 1 (+) 1 (+)	2020.12.08 23:39:44 | 2020.12.09 22:20:35	0	0.722	0.07	7.31
1038994681-1 | 1038996966-1	1038996452	Sample	3_Plasma_RT_0_C1	0	Preanalytical Plasma_Serum		human	302 (EDTA plasma)	MXP500L-0-5712 | MXP500F-0-5702	SMARTCARE		[Calibrated plate 1038994681-1, Calibrated plate 1038994681-1] | []	93	10	1	1 (+) 1 (-) | 1 (+) 1 (+)	2020.12.08 23:15:00 | 2020.12.10 03:26:51	0.009	0.651	0.063	6.9
1038994681-1 | 1038996966-1	1038996516	Sample	3_Plasma_RT_0_C2	0	Preanalytical Plasma_Serum		human	302 (EDTA plasma)	MXP500L-0-5712 | MXP500F-0-5702	SMARTCARE		[Calibrated plate 1038994681-1, Calibrated plate 1038994681-1] | []	32	10	1	1 (+) 1 (-) | 1 (+) 1 (+)	2020.12.08 21:54:25 | 2020.12.09 21:20:58	0.011	0.605	0.052	6.63
1038994681-1 | 1038996966-1	1038994178	Sample	3_Plasma_RT_2_C1	2	Preanalytical Plasma_Serum		human	302 (EDTA plasma)	MXP500L-0-5712 | MXP500F-0-5702	SMARTCARE		[Calibrated plate 1038994681-1, Calibrated plate 1038994681-1] | []	90	10	1	1 (+) 1 (-) | 1 (+) 1 (+)	2020.12.08 20:46:20 | 2020.12.09 20:42:23	0.003	0.628	0.064	7.09
1038994681-1 | 1038996966-1	1038996705	Sample	3_Plasma_RT_4_C1	4	Preanalytical Plasma_Serum		human	302 (EDTA plasma)	MXP500L-0-5712 | MXP500F-0-5702	SMARTCARE		[Calibrated plate 1038994681-1, Calibrated plate 1038994681-1] | []	64	10	1	1 (+) 1 (-) | 1 (+) 1 (+)	2020.12.08 18:54:49 | 2020.12.10 00:58:53	0.011	0.586	0.06	6.87
1038994681-1 | 1038996966-1	1038996739	Sample	3_Plasma_RT_8_C1	8	Preanalytical Plasma_Serum		human	302 (EDTA plasma)	MXP500L-0-5712 | MXP500F-0-5702	SMARTCARE		[Calibrated plate 1038994681-1, Calibrated plate 1038994681-1] | []	55	10	1	1 (+) 1 (-) | 1 (+) 1 (+)	2020.12.08 21:17:18 | 2020.12.10 02:19:58	0.003	0.659	0.067	7.14
1038994681-1 | 1038996966-1	1038996831	Sample	3_Serum_RT_0_C1	0	Preanalytical Plasma_Serum		human	20 (serum)	MXP500L-0-5712 | MXP500F-0-5702	SMARTCARE		[Calibrated plate 1038994681-1, Calibrated plate 1038994681-1] | []	89	10	1	1 (+) 1 (-) | 1 (+) 1 (+)	2020.12.08 19:56:45 | 2020.12.10 01:34:10	0.01	0.64	0.06	7.76
1038994681-1 | 1038996966-1	1038994386	Sample	3_Serum_RT_2_C1	2	Preanalytical Plasma_Serum		human	20 (serum)	MXP500L-0-5712 | MXP500F-0-5702	SMARTCARE		[Calibrated plate 1038994681-1, Calibrated plate 1038994681-1] | []	59	10	1	1 (+) 1 (-) | 1 (+) 1 (+)	2020.12.09 00:35:32 | 2020.12.09 22:52:11	0.004	0.726	0.067	7.62
1038994681-1 | 1038996966-1	1038994469	Sample	3_Serum_RT_8_C1	8	Preanalytical Plasma_Serum		human	20 (serum)	MXP500L-0-5712 | MXP500F-0-5702	SMARTCARE		[Calibrated plate 1038994681-1, Calibrated plate 1038994681-1] | []	23	10	1	1 (+) 1 (-) | 1 (+) 1 (+)	2020.12.09 00:16:56 | 2020.12.10 04:02:02	0.003	0.636	0.063	6.78
1038994681-1 | 1038996966-1	1038996588	Sample	4_Plasma_4C_0_C1	0	Preanalytical Plasma_Serum		human	302 (EDTA plasma)	MXP500L-0-5712 | MXP500F-0-5702	SMARTCARE		[Calibrated plate 1038994681-1, Calibrated plate 1038994681-1] | []	36	10	1	1 (+) 1 (-) | 1 (+) 1 (+)	2020.12.09 01:12:39 | 2020.12.10 04:33:46	0.004	0.35	0.069	4.74
1038994681-1 | 1038996966-1	1038996641	Sample	4_Plasma_4C_0_C2	0	Preanalytical Plasma_Serum		human	302 (EDTA plasma)	MXP500L-0-5712 | MXP500F-0-5702	SMARTCARE		[Calibrated plate 1038994681-1, Calibrated plate 1038994681-1] | []	54	10	1	1 (+) 1 (-) | 1 (+) 1 (+)	2020.12.08 20:27:44 | 2020.12.09 20:31:51	0.009	0.32	0.072	4.86
1038994681-1 | 1038996966-1	1038994231	Sample	4_Plasma_4C_2_C1	2	Preanalytical Plasma_Serum		human	302 (EDTA plasma)	MXP500L-0-5712 | MXP500F-0-5702	SMARTCARE		[Calibrated plate 1038994681-1, Calibrated plate 1038994681-1] | []	72	10	1	1 (+) 1 (-) | 1 (+) 1 (+)	2020.12.09 01:31:13 | 2020.12.09 23:23:42	0.007	0.288	0.069	4.44
1038994681-1 | 1038996966-1	1038994329	Sample	4_Plasma_4C_4_C1	4	Preanalytical Plasma_Serum		human	302 (EDTA plasma)	MXP500L-0-5712 | MXP500F-0-5702	SMARTCARE		[Calibrated plate 1038994681-1, Calibrated plate 1038994681-1] | []	48	10	1	1 (+) 1 (-) | 1 (+) 1 (+)	2020.12.09 01:18:51 | 2020.12.10 04:37:16	0.008	0.359	0.061	4.86
1038994681-1 | 1038996966-1	1038996796	Sample	4_Plasma_4C_8_C1	8	Preanalytical Plasma_Serum		human	302 (EDTA plasma)	MXP500L-0-5712 | MXP500F-0-5702	SMARTCARE		[Calibrated plate 1038994681-1, Calibrated plate 1038994681-1] | []	24	10	1	1 (+) 1 (-) | 1 (+) 1 (+)	2020.12.09 01:06:28 | 2020.12.09 23:09:42	0.003	0.331	0.068	4.72
1038994681-1 | 1038996966-1	1038996467	Sample	4_Plasma_RT_0_C1	0	Preanalytical Plasma_Serum		human	302 (EDTA plasma)	MXP500L-0-5712 | MXP500F-0-5702	SMARTCARE		[Calibrated plate 1038994681-1, Calibrated plate 1038994681-1] | []	11	10	1	1 (+) 1 (-) | 1 (+) 1 (+)	2020.12.09 00:10:45 | 2020.12.10 03:58:32	0.002	0.368	0.062	4.9
1038994681-1 | 1038996966-1	1038996521	Sample	4_Plasma_RT_0_C2	0	Preanalytical Plasma_Serum		human	302 (EDTA plasma)	MXP500L-0-5712 | MXP500F-0-5702	SMARTCARE		[Calibrated plate 1038994681-1, Calibrated plate 1038994681-1] | []	28	10	1	1 (+) 1 (-) | 1 (+) 1 (+)	2020.12.08 18:36:13 | 2020.12.09 19:28:39	0.008	0.376	0.065	5.06
1038994681-1 | 1038996966-1	1038994182	Sample	4_Plasma_RT_2_C1	2	Preanalytical Plasma_Serum		human	302 (EDTA plasma)	MXP500L-0-5712 | MXP500F-0-5702	SMARTCARE		[Calibrated plate 1038994681-1, Calibrated plate 1038994681-1] | []	96	10	1	1 (+) 1 (-) | 1 (+) 1 (+)	2020.12.09 01:43:35 | 2020.12.10 04:51:22	0.005	0.319	0.054	4.5
1038994681-1 | 1038996966-1	1038996710	Sample	4_Plasma_RT_4_C1	4	Preanalytical Plasma_Serum		human	302 (EDTA plasma)	MXP500L-0-5712 | MXP500F-0-5702	SMARTCARE		[Calibrated plate 1038994681-1, Calibrated plate 1038994681-1] | []	44	10	1	1 (+) 1 (-) | 1 (+) 1 (+)	2020.12.08 22:00:38 | 2020.12.10 02:44:33	0.004	0.355	0.061	4.68
1038994681-1 | 1038996966-1	1038996743	Sample	4_Plasma_RT_8_C1	8	Preanalytical Plasma_Serum		human	302 (EDTA plasma)	MXP500L-0-5712 | MXP500F-0-5702	SMARTCARE		[Calibrated plate 1038994681-1, Calibrated plate 1038994681-1] | []	33	10	1	1 (+) 1 (-) | 1 (+) 1 (+)	2020.12.08 22:44:01 | 2020.12.10 03:09:12	0.007	0.314	0.056	4.52
1038994681-1 | 1038996966-1	1038996845	Sample	4_Serum_RT_0_C1	0	Preanalytical Plasma_Serum		human	20 (serum)	MXP500L-0-5712 | MXP500F-0-5702	SMARTCARE		[Calibrated plate 1038994681-1, Calibrated plate 1038994681-1] | []	40	10	1	1 (+) 1 (-) | 1 (+) 1 (+)	2020.12.08 18:42:26 | 2020.12.10 00:51:49	0.009	0.338	0.065	5.07
1038994681-1 | 1038996966-1	1038994391	Sample	4_Serum_RT_2_C1	2	Preanalytical Plasma_Serum		human	20 (serum)	MXP500L-0-5712 | MXP500F-0-5702	SMARTCARE		[Calibrated plate 1038994681-1, Calibrated plate 1038994681-1] | []	51	10	1	1 (+) 1 (-) | 1 (+) 1 (+)	2020.12.08 17:59:03 | 2020.12.09 18:00:14	0.012	0.351	0.068	4.78
1038994681-1 | 1038996966-1	1038996932	Sample	4_Serum_RT_8_C1	8	Preanalytical Plasma_Serum		human	20 (serum)	MXP500L-0-5712 | MXP500F-0-5702	SMARTCARE		[Calibrated plate 1038994681-1, Calibrated plate 1038994681-1] | []	20	10	1	1 (+) 1 (-) | 1 (+) 1 (+)	2020.12.08 21:48:14 | 2020.12.10 02:37:32	0	0.336	0.055	4.74
1038994681-1 | 1038996966-1	1038996592	Sample	5_Plasma_4C_0_C1	0	Preanalytical Plasma_Serum		human	302 (EDTA plasma)	MXP500L-0-5712 | MXP500F-0-5702	SMARTCARE		[Calibrated plate 1038994681-1, Calibrated plate 1038994681-1] | []	75	10	1	1 (+) 1 (-) | 1 (+) 1 (+)	2020.12.08 18:11:26 | 2020.12.10 13:07:56	0.01	0.529	0.097	9.54
1038994681-1 | 1038996966-1	1038996656	Sample	5_Plasma_4C_0_C2	0	Preanalytical Plasma_Serum		human	302 (EDTA plasma)	MXP500L-0-5712 | MXP500F-0-5702	SMARTCARE		[Calibrated plate 1038994681-1, Calibrated plate 1038994681-1] | []	4	10	1	1 (+) 1 (-) | 1 (+) 1 (+)	2020.12.08 18:23:50 | 2020.12.09 19:21:37	0.004	0.588	0.1	9.71
1038994681-1 | 1038996966-1	1038994246	Sample	5_Plasma_4C_2_C1	2	Preanalytical Plasma_Serum		human	302 (EDTA plasma)	MXP500L-0-5712 | MXP500F-0-5702	SMARTCARE		[Calibrated plate 1038994681-1, Calibrated plate 1038994681-1] | []	52	10	1	1 (+) 1 (-) | 1 (+) 1 (+)	2020.12.08 18:48:38 | 2020.12.09 19:35:41	0.005	0.602	0.1	9.85
1038994681-1 | 1038996966-1	1038994333	Sample	5_Plasma_4C_4_C1	4	Preanalytical Plasma_Serum		human	302 (EDTA plasma)	MXP500L-0-5712 | MXP500F-0-5702	SMARTCARE		[Calibrated plate 1038994681-1, Calibrated plate 1038994681-1] | []	66	10	1	1 (+) 1 (-) | 1 (+) 1 (+)	2020.12.08 20:33:57 | 2020.12.09 20:35:21	0.009	0.528	0.094	8.69
1038994681-1 | 1038996966-1	1038996807	Sample	5_Plasma_4C_8_C1	8	Preanalytical Plasma_Serum		human	302 (EDTA plasma)	MXP500L-0-5712 | MXP500F-0-5702	SMARTCARE		[Calibrated plate 1038994681-1, Calibrated plate 1038994681-1] | []	43	10	1	1 (+) 1 (-) | 1 (+) 1 (+)	2020.12.08 21:11:07 | 2020.12.10 02:16:24	0	0.555	0.086	9.31
1038994681-1 | 1038996966-1	1038996471	Sample	5_Plasma_RT_0_C1	0	Preanalytical Plasma_Serum		human	302 (EDTA plasma)	MXP500L-0-5712 | MXP500F-0-5702	SMARTCARE		[Calibrated plate 1038994681-1, Calibrated plate 1038994681-1] | []	82	10	1	1 (+) 1 (-) | 1 (+) 1 (+)	2020.12.08 23:58:20 | 2020.12.10 03:51:30	0.007	0.507	0.086	8.83
1038994681-1 | 1038996966-1	1038996535	Sample	5_Plasma_RT_0_C2	0	Preanalytical Plasma_Serum		human	302 (EDTA plasma)	MXP500L-0-5712 | MXP500F-0-5702	SMARTCARE		[Calibrated plate 1038994681-1, Calibrated plate 1038994681-1] | []	87	10	1	1 (+) 1 (-) | 1 (+) 1 (+)	2020.12.08 18:17:37 | 2020.12.10 00:37:42	0.005	0.558	0.091	9.53
1038994681-1 | 1038996966-1	1038996680	Sample	5_Plasma_RT_2_C1	2	Preanalytical Plasma_Serum		human	302 (EDTA plasma)	MXP500L-0-5712 | MXP500F-0-5702	SMARTCARE		[Calibrated plate 1038994681-1, Calibrated plate 1038994681-1] | []	60	10	1	1 (+) 1 (-) | 1 (+) 1 (+)	2020.12.09 01:25:02 | 2020.12.09 23:20:12	0	0.538	0.086	9.34
1038994681-1 | 1038996966-1	1038994270	Sample	5_Plasma_RT_4_C1	4	Preanalytical Plasma_Serum		human	302 (EDTA plasma)	MXP500L-0-5712 | MXP500F-0-5702	SMARTCARE		[Calibrated plate 1038994681-1, Calibrated plate 1038994681-1] | []	29	10	1	1 (+) 1 (-) | 1 (+) 1 (+)	2020.12.08 19:25:45 | 2020.12.10 01:16:33	0.006	0.517	0.079	8.64
1038994681-1 | 1038996966-1	1038996758	Sample	5_Plasma_RT_8_C1	8	Preanalytical Plasma_Serum		human	302 (EDTA plasma)	MXP500L-0-5712 | MXP500F-0-5702	SMARTCARE		[Calibrated plate 1038994681-1, Calibrated plate 1038994681-1] | []	22	10	1	1 (+) 1 (-) | 1 (+) 1 (+)	2020.12.08 23:27:22 | 2020.12.09 22:13:33	0.003	0.493	0.069	8.29
1038994681-1 | 1038996966-1	1038996850	Sample	5_Serum_RT_0_C1	0	Preanalytical Plasma_Serum		human	20 (serum)	MXP500L-0-5712 | MXP500F-0-5702	SMARTCARE		[Calibrated plate 1038994681-1, Calibrated plate 1038994681-1] | []	77	10	1	1 (+) 1 (-) | 1 (+) 1 (+)	2020.12.08 19:50:34 | 2020.12.09 20:10:48	0.003	0.522	0.086	9.42
1038994681-1 | 1038996966-1	1038994401	Sample	5_Serum_RT_2_C1	2	Preanalytical Plasma_Serum		human	20 (serum)	MXP500L-0-5712 | MXP500F-0-5702	SMARTCARE		[Calibrated plate 1038994681-1, Calibrated plate 1038994681-1] | []	21	10	1	1 (+) 1 (-) | 1 (+) 1 (+)	2020.12.08 22:37:48 | 2020.12.09 21:45:29	0.01	0.579	0.094	10.2
1038994681-1 | 1038996966-1	1038996947	Sample	5_Serum_RT_8_C1	8	Preanalytical Plasma_Serum		human	20 (serum)	MXP500L-0-5712 | MXP500F-0-5702	SMARTCARE		[Calibrated plate 1038994681-1, Calibrated plate 1038994681-1] | []	7	10	1	1 (+) 1 (-) | 1 (+) 1 (+)	2020.12.08 20:52:31 | 2020.12.10 02:05:51	0.008	0.58	0.095	10.5
1038994681-1 | 1038996966-1	1038996603	Sample	6_Plasma_4C_0_C1	0	Preanalytical Plasma_Serum		human	302 (EDTA plasma)	MXP500L-0-5712 | MXP500F-0-5702	SMARTCARE		[Calibrated plate 1038994681-1, Calibrated plate 1038994681-1] | []	42	10	1	1 (+) 1 (-) | 1 (+) 1 (+)	2020.12.08 20:21:32 | 2020.12.09 20:28:21	0.009	0.552	0.067	6.94
1038994681-1 | 1038996966-1	1038996661	Sample	6_Plasma_4C_0_C2	0	Preanalytical Plasma_Serum		human	302 (EDTA plasma)	MXP500L-0-5712 | MXP500F-0-5702	SMARTCARE		[Calibrated plate 1038994681-1, Calibrated plate 1038994681-1] | []	5	10	1	1 (+) 1 (-) | 1 (+) 1 (+)	2020.12.08 19:13:22 | 2020.12.09 19:49:43	0.007	0.553	0.077	6.77
1038994681-1 | 1038996966-1	1038994251	Sample	6_Plasma_4C_2_C1	2	Preanalytical Plasma_Serum		human	302 (EDTA plasma)	MXP500L-0-5712 | MXP500F-0-5702	SMARTCARE		[Calibrated plate 1038994681-1, Calibrated plate 1038994681-1] | []	63	10	1	1 (+) 1 (-) | 1 (+) 1 (+)	2020.12.08 18:05:14 | 2020.12.09 18:03:45	0.001	0.621	0.083	7.06
1038994681-1 | 1038996966-1	1038994348	Sample	6_Plasma_4C_4_C1	4	Preanalytical Plasma_Serum		human	302 (EDTA plasma)	MXP500L-0-5712 | MXP500F-0-5702	SMARTCARE		[Calibrated plate 1038994681-1, Calibrated plate 1038994681-1] | []	78	10	1	1 (+) 1 (-) | 1 (+) 1 (+)	2020.12.08 20:40:09 | 2020.12.09 20:38:53	0.006	0.522	0.071	6.01
1038994681-1 | 1038996966-1	1038996811	Sample	6_Plasma_4C_8_C1	8	Preanalytical Plasma_Serum		human	302 (EDTA plasma)	MXP500L-0-5712 | MXP500F-0-5702	SMARTCARE		[Calibrated plate 1038994681-1, Calibrated plate 1038994681-1] | []	71	10	1	1 (+) 1 (-) | 1 (+) 1 (+)	2020.12.09 00:41:44 | 2020.12.10 04:16:09	0.012	0.463	0.077	6.15
1038994681-1 | 1038996966-1	1038996486	Sample	6_Plasma_RT_0_C1	0	Preanalytical Plasma_Serum		human	302 (EDTA plasma)	MXP500L-0-5712 | MXP500F-0-5702	SMARTCARE		[Calibrated plate 1038994681-1, Calibrated plate 1038994681-1] | []	69	10	1	1 (+) 1 (-) | 1 (+) 1 (+)	2020.12.08 23:02:35 | 2020.12.09 21:59:32	0.004	0.471	0.065	6.29
1038994681-1 | 1038996966-1	1038996540	Sample	6_Plasma_RT_0_C2	0	Preanalytical Plasma_Serum		human	302 (EDTA plasma)	MXP500L-0-5712 | MXP500F-0-5702	SMARTCARE		[Calibrated plate 1038994681-1, Calibrated plate 1038994681-1] | []	70	10	1	1 (+) 1 (-) | 1 (+) 1 (+)	2020.12.08 23:52:09 | 2020.12.10 03:48:00	0.011	0.472	0.069	6.3
1038994681-1 | 1038996966-1	1038994197	Sample	6_Plasma_RT_2_C1	2	Preanalytical Plasma_Serum		human	302 (EDTA plasma)	MXP500L-0-5712 | MXP500F-0-5702	SMARTCARE		[Calibrated plate 1038994681-1, Calibrated plate 1038994681-1] | []	53	10	1	1 (+) 1 (-) | 1 (+) 1 (+)	2020.12.08 19:38:09 | 2020.12.10 01:23:36	0.002	0.493	0.07	6.57
1038994681-1 | 1038996966-1	1038994284	Sample	6_Plasma_RT_4_C1	4	Preanalytical Plasma_Serum		human	302 (EDTA plasma)	MXP500L-0-5712 | MXP500F-0-5702	SMARTCARE		[Calibrated plate 1038994681-1, Calibrated plate 1038994681-1] | []	88	10	1	1 (+) 1 (-) | 1 (+) 1 (+)	2020.12.08 19:07:11 | 2020.12.10 01:05:56	0.009	0.508	0.064	6.72
1038994681-1 | 1038996966-1	1038994367	Sample	6_Plasma_RT_8_C1	8	Preanalytical Plasma_Serum		human	302 (EDTA plasma)	MXP500L-0-5712 | MXP500F-0-5702	SMARTCARE		[Calibrated plate 1038994681-1, Calibrated plate 1038994681-1] | []	45	10	1	1 (+) 1 (-) | 1 (+) 1 (+)	2020.12.08 22:50:13 | 2020.12.09 21:52:32	0.006	0.512	0.068	6.32
1038994681-1 | 1038996966-1	1038996864	Sample	6_Serum_RT_0_C1	0	Preanalytical Plasma_Serum		human	20 (serum)	MXP500L-0-5712 | MXP500F-0-5702	SMARTCARE		[Calibrated plate 1038994681-1, Calibrated plate 1038994681-1] | []	58	10	1	1 (+) 1 (-) | 1 (+) 1 (+)	2020.12.08 23:45:56 | 2020.12.10 03:44:28	0.009	0.537	0.075	6.92
1038994681-1 | 1038996966-1	1038994416	Sample	6_Serum_RT_2_C1	2	Preanalytical Plasma_Serum		human	20 (serum)	MXP500L-0-5712 | MXP500F-0-5702	SMARTCARE		[Calibrated plate 1038994681-1, Calibrated plate 1038994681-1] | []	92	10	1	1 (+) 1 (-) | 1 (+) 1 (+)	2020.12.08 22:25:26 | 2020.12.09 21:38:28	0.007	0.643	0.086	8
1038994681-1 | 1038996966-1	1038994473	Sample	6_Serum_RT_8_C1	8	Preanalytical Plasma_Serum		human	20 (serum)	MXP500L-0-5712 | MXP500F-0-5702	SMARTCARE		[Calibrated plate 1038994681-1, Calibrated plate 1038994681-1] | []	74	10	1	1 (+) 1 (-) | 1 (+) 1 (+)	2020.12.08 17:21:54 | 2020.12.10 00:05:58	2.23	0.551	0.059	6.59
1038994681-1 | 1038996966-1	11000002	Zero Sample	PBS		Preanalytical Plasma_Serum	2008.10.24		991 (water based zero samples)	MXP500L-0-5712 | MXP500F-0-5702			[Calibrated plate 1038994681-1, Calibrated plate 1038994681-1] | []	13	10	1	1 (+) 1 (-) | 1 (+) 1 (+)	2020.12.08 16:01:19 | 2020.12.09 23:44:48	0.002	0.012	0.018	0.014
1038994681-1 | 1038996966-1	11000002	Zero Sample	PBS		Preanalytical Plasma_Serum	2008.10.24		991 (water based zero samples)	MXP500L-0-5712 | MXP500F-0-5702			[Calibrated plate 1038994681-1, Calibrated plate 1038994681-1] | []	25	10	1	1 (+) 1 (-) | 1 (+) 1 (+)	2020.12.08 16:07:32 | 2020.12.09 23:48:18	0.006	0.006	0.023	0.015
1038994681-1 | 1038996966-1	11000002	Zero Sample	PBS		Preanalytical Plasma_Serum	2008.10.24		991 (water based zero samples)	MXP500L-0-5712 | MXP500F-0-5702			[Calibrated plate 1038994681-1, Calibrated plate 1038994681-1] | []	37	10	1	1 (+) 1 (-) | 1 (+) 1 (+)	2020.12.08 16:13:44 | 2020.12.09 17:25:07	0.013	0.01	0.021	0.014
1038994681-1	1020362590	Standard L1	Quant 500_Cal1		Preanalytical Plasma_Serum	2012.10.16		93 (calibrators)	MXP500L-0-5712	customer		[Calibrated plate 1038994681-1, Calibrated plate 1038994681-1]	49	10	1	1 (+) 1 (-)	2020.12.08 16:19:55	0.006	0.006	0.021	0.014
1038994681-1	1020362601	Standard L2	Quant 500_Cal2		Preanalytical Plasma_Serum	2012.10.16		93 (calibrators)	MXP500L-0-5712	customer		[Calibrated plate 1038994681-1, Calibrated plate 1038994681-1]	61	10	1	1 (+) 1 (-)	2020.12.08 16:26:06	0.006	0.011	0.016	0.013
1038994681-1	1020362615	Standard L3	Quant 500_Cal3		Preanalytical Plasma_Serum	2012.10.16		93 (calibrators)	MXP500L-0-5712	customer		[Calibrated plate 1038994681-1, Calibrated plate 1038994681-1]	73	10	1	1 (+) 1 (-)	2020.12.08 16:32:17	0.007	0.012	0.019	0.012
1038994681-1	1020362620	Standard L4	Quant 500_Cal4		Preanalytical Plasma_Serum	2012.10.16		93 (calibrators)	MXP500L-0-5712	customer		[Calibrated plate 1038994681-1, Calibrated plate 1038994681-1]	85	10	1	1 (+) 1 (-)	2020.12.08 16:38:29	0.004	0.002	0.021	0.015
1038994681-1	1020362634	Standard L5	Quant 500_Cal5		Preanalytical Plasma_Serum	2012.10.16		93 (calibrators)	MXP500L-0-5712	customer		[Calibrated plate 1038994681-1, Calibrated plate 1038994681-1]	2	10	1	1 (+) 1 (-)	2020.12.08 16:44:40	0.01	0.011	0.022	0.013
1038994681-1	1020362649	Standard L6	Quant 500_Cal6		Preanalytical Plasma_Serum	2012.10.16		93 (calibrators)	MXP500L-0-5712	customer		[Calibrated plate 1038994681-1, Calibrated plate 1038994681-1]	14	10	1	1 (+) 1 (-)	2020.12.08 16:50:53	0.008	0.009	0.02	0.014
1038994681-1	1020362653	Standard L7	Quant 500_Cal7		Preanalytical Plasma_Serum	2012.10.16		93 (calibrators)	MXP500L-0-5712	customer		[Calibrated plate 1038994681-1, Calibrated plate 1038994681-1]	26	10	1	1 (+) 1 (-)	2020.12.08 16:57:04	0.008	0.018	0.023	0.013
1038994681-1 | 1038996966-1	1020343301	QC Level 1	Quant 500_QC1		Preanalytical Plasma_Serum	2018.09.07	human	302 (EDTA plasma)	MXP500L-0-5712 | MXP500F-0-5702	Biocrates		[Calibrated plate 1038994681-1, Calibrated plate 1038994681-1] | []	38	10	1	1 (+) 1 (-) | 1 (+) 1 (+)	2020.12.08 17:03:18 | 2020.12.09 17:28:35	26.2	0.13	0.038	1.69
1038994681-1 | 1038996966-1	1020343316	QC Level 2	Quant 500_QC2		Preanalytical Plasma_Serum	2018.09.07	human	302 (EDTA plasma)	MXP500L-0-5712 | MXP500F-0-5702	Biocrates		[Calibrated plate 1038994681-1, Calibrated plate 1038994681-1] | []	17	10	1	1 (+) 1 (-) | 1 (+) 1 (+)	2020.12.08 19:19:33 | 2020.12.10 01:13:00	39.5	0.193	0.049	2.74
1038994681-1 | 1038996966-1	1020343316	QC Level 2	Quant 500_QC2		Preanalytical Plasma_Serum	2018.09.07	human	302 (EDTA plasma)	MXP500L-0-5712 | MXP500F-0-5702	Biocrates		[Calibrated plate 1038994681-1, Calibrated plate 1038994681-1] | []	34	10	1	1 (+) 1 (-) | 1 (+) 1 (+)	2020.12.08 23:33:33 | 2020.12.09 22:17:05	44.9	0.21	0.051	3.22
1038994681-1 | 1038996966-1	1020343316	QC Level 2	Quant 500_QC2		Preanalytical Plasma_Serum	2018.09.07	human	302 (EDTA plasma)	MXP500L-0-5712 | MXP500F-0-5702	Biocrates		[Calibrated plate 1038994681-1, Calibrated plate 1038994681-1] | []	50	10	1	1 (+) 1 (-) | 1 (+) 1 (+)	2020.12.08 17:09:29 | 2020.12.09 17:32:08	46.1	0.26	0.054	3.11
1038994681-1 | 1038996966-1	1020343316	QC Level 2	Quant 500_QC2		Preanalytical Plasma_Serum	2018.09.07	human	302 (EDTA plasma)	MXP500L-0-5712 | MXP500F-0-5702	Biocrates		[Calibrated plate 1038994681-1, Calibrated plate 1038994681-1] | []	67	10	1	1 (+) 1 (-) | 1 (+) 1 (+)	2020.12.08 21:23:29 | 2020.12.10 02:23:28	40.9	0.225	0.048	2.93
1038994681-1 | 1038996966-1	1020343316	QC Level 2	Quant 500_QC2		Preanalytical Plasma_Serum	2018.09.07	human	302 (EDTA plasma)	MXP500L-0-5712 | MXP500F-0-5702	Biocrates		[Calibrated plate 1038994681-1, Calibrated plate 1038994681-1] | []	84	10	1	1 (+) 1 (-) | 1 (+) 1 (+)	2020.12.09 01:37:24 | 2020.12.10 04:47:50	38.3	0.201	0.046	2.79
1038994681-1 | 1038996966-1	1020343321	QC Level 3	Quant 500_QC3		Preanalytical Plasma_Serum	2018.09.07	human	302 (EDTA plasma)	MXP500L-0-5712 | MXP500F-0-5702	Biocrates		[Calibrated plate 1038994681-1, Calibrated plate 1038994681-1] | []	62	10	1	1 (+) 1 (-) | 1 (+) 1 (+)	2020.12.08 17:15:43 | 2020.12.10 00:02:28	67.7	0.474	0.086	6.66
1038994681-1 | 1038996966-1	1038996951	Sample	Reference Plasma	Longterm reference	Preanalytical Plasma_Serum		human	302 (EDTA plasma)	MXP500L-0-5712 | MXP500F-0-5702	SMARTCARE		[Calibrated plate 1038994681-1, Calibrated plate 1038994681-1] | []	57	10	1	1 (+) 1 (-) | 1 (+) 1 (+)	2020.12.08 22:56:24 | 2020.12.09 21:56:04	0.024	0.206	0.055	3.5
1038994681-1 | 1038996966-1	1038994488	Sample	Reference Serum	Longterm reference	Preanalytical Plasma_Serum		human	20 (serum)	MXP500L-0-5712 | MXP500F-0-5702	SMARTCARE		[Calibrated plate 1038994681-1, Calibrated plate 1038994681-1] | []	68	10	1	1 (+) 1 (-) | 1 (+) 1 (+)	2020.12.08 22:13:03 | 2020.12.09 21:31:28	0.015	0.312	0.056	3.6

## Sheet: Cholesterol Esters
MetIDQ-Oxygen-DB110-3005 Concentration [µM] NoNormalization
Plate Bar Code	Sample Bar Code	Sample Type	Sample Identification	Sample Description	Submission Name	Collection Date	Species	Material	OP	Org. Info	Plate Production No.	Plate Note	Well Position	Sample Volume	Run Number	Injection Number	Measurement Time	CE(14:0)	CE(14:1)	CE(15:0)	CE(15:1)	CE(16:0)	CE(16:1)	CE(17:0)	CE(17:1)	CE(18:0)	CE(18:1)	CE(18:2)	CE(18:3)	CE(20:0)	CE(20:1)	CE(20:3)	CE(20:4)	CE(20:5)	CE(22:0)	CE(22:1)	CE(22:2)	CE(22:5)	CE(22:6)
																	Class	Cholesterol Esters	Cholesterol Esters	Cholesterol Esters	Cholesterol Esters	Cholesterol Esters	Cholesterol Esters	Cholesterol Esters	Cholesterol Esters	Cholesterol Esters	Cholesterol Esters	Cholesterol Esters	Cholesterol Esters	Cholesterol Esters	Cholesterol Esters	Cholesterol Esters	Cholesterol Esters	Cholesterol Esters	Cholesterol Esters	Cholesterol Esters	Cholesterol Esters	Cholesterol Esters	Cholesterol Esters
																	LOD (calc.) 1038994681/1 [µM]	0	0	0	0	0	0	0	0	0	0	0	0	0	0	0	0	0	0	0	0	0	0
																	LOD (calc.) 1038996966/1 [µM]	0.766	0.06	0.71	0.956	3.52	0.8	0.71	0.35	0.6	4.58	14.3	0.68	6.72	0.65	0.24	1.9	0.005	0.003	0.103	0.099	0.3	0.122
																	OP 1038994681-1
																	OP 1038996966-1	MXP500F-0-5702	MXP500F-0-5702	MXP500F-0-5702	MXP500F-0-5702	MXP500F-0-5702	MXP500F-0-5702	MXP500F-0-5702	MXP500F-0-5702	MXP500F-0-5702	MXP500F-0-5702	MXP500F-0-5702	MXP500F-0-5702	MXP500F-0-5702	MXP500F-0-5702	MXP500F-0-5702	MXP500F-0-5702	MXP500F-0-5702	MXP500F-0-5702	MXP500F-0-5702	MXP500F-0-5702	MXP500F-0-5702	MXP500F-0-5702
1038994681-1 | 1038996966-1	10000001	Blank			Preanalytical Plasma_Serum			993 (no sample to pipette)	MXP500L-0-5712 | MXP500F-0-5702	No Org. Info		[Calibrated plate 1038994681-1, Calibrated plate 1038994681-1] | []	1	10	1	3 (+) 3 (-) | 3 (+) 3 (+)	2020.12.08 15:55:08 | 2020.12.09 23:41:15	NA	NA	NA	NA	NA	NA	NA	NA	NA	NA	NA	NA	NA	NA	NA	NA	NA	NA	NA	NA	NA	NA
1038994681-1 | 1038996966-1	1038996554	Sample	1_Plasma_4C_0_C1	0	Preanalytical Plasma_Serum		human	302 (EDTA plasma)	MXP500L-0-5712 | MXP500F-0-5702	SMARTCARE		[Calibrated plate 1038994681-1, Calibrated plate 1038994681-1] | []	10	10	1	1 (+) 1 (-) | 1 (+) 1 (+)	2020.12.08 23:21:11 | 2020.12.10 03:30:23	28.6	1.06	3.7	0.156	272	119	5.01	8.76	19.2	479	1812	100	1.96	0.631	43.6	360	113	0.28	0.111	0.27	4.13	51.8
1038994681-1 | 1038996966-1	1038996618	Sample	1_Plasma_4C_0_C2	0	Preanalytical Plasma_Serum		human	302 (EDTA plasma)	MXP500L-0-5712 | MXP500F-0-5702	SMARTCARE		[Calibrated plate 1038994681-1, Calibrated plate 1038994681-1] | []	41	10	1	1 (+) 1 (-) | 1 (+) 1 (+)	2020.12.08 19:31:56 | 2020.12.09 20:00:15	21	0.71	4.57	0	204	89.5	4.22	5.85	13.4	358	1353	74.4	1.47	0.59	32.1	266	81.7	0	0.193	0.168	3.52	38.2
1038994681-1 | 1038996966-1	1038994208	Sample	1_Plasma_4C_2_C1	2	Preanalytical Plasma_Serum		human	302 (EDTA plasma)	MXP500L-0-5712 | MXP500F-0-5702	SMARTCARE		[Calibrated plate 1038994681-1, Calibrated plate 1038994681-1] | []	19	10	1	1 (+) 1 (-) | 1 (+) 1 (+)	2020.12.08 20:58:42 | 2020.12.09 20:49:23	19.2	0.854	2.13	0	181	73.4	4.3	5.02	11.6	307	1161	62.2	0.827	0.727	26.9	226	71.2	0.414	0.18	0.074	2.69	30.9
1038994681-1 | 1038996966-1	1038994299	Sample	1_Plasma_4C_4_C1	4	Preanalytical Plasma_Serum		human	302 (EDTA plasma)	MXP500L-0-5712 | MXP500F-0-5702	SMARTCARE		[Calibrated plate 1038994681-1, Calibrated plate 1038994681-1] | []	8	10	1	1 (+) 1 (-) | 1 (+) 1 (+)	2020.12.08 21:42:02 | 2020.12.10 02:33:58	28.3	1.35	3.71	0.26	265	107	5.96	6.49	18	475	1644	88.9	4.36	2.44	40.2	321	103	0.145	0.146	0.327	3.82	45.8
1038994681-1 | 1038996966-1	1038996433	Sample	1_Plasma_RT_0_C1	0	Preanalytical Plasma_Serum		human	302 (EDTA plasma)	MXP500L-0-5712 | MXP500F-0-5702	SMARTCARE		[Calibrated plate 1038994681-1, Calibrated plate 1038994681-1] | []	86	10	1	1 (+) 1 (-) | 1 (+) 1 (+)	2020.12.08 17:28:05 | 2020.12.09 17:42:40	20.7	1.16	2.94	0	209	99.5	4.38	6.78	15.5	384	1522	84.5	0.465	0.492	37.9	298	95.9	0.13	0.185	0.274	3.66	42.4
1038994681-1 | 1038996966-1	1038996491	Sample	1_Plasma_RT_0_C2	0	Preanalytical Plasma_Serum		human	302 (EDTA plasma)	MXP500L-0-5712 | MXP500F-0-5702	SMARTCARE		[Calibrated plate 1038994681-1, Calibrated plate 1038994681-1] | []	56	10	1	1 (+) 1 (-) | 1 (+) 1 (+)	2020.12.08 22:06:50 | 2020.12.10 02:48:05	25.3	1.36	4.2	0.259	246	113	5.14	7.25	14.7	476	1687	94.3	0.394	1.18	41.8	332	107	0.333	0.297	0.236	4.22	47
1038994681-1 | 1038996966-1	1038996675	Sample	1_Plasma_RT_2_C1	2	Preanalytical Plasma_Serum		human	302 (EDTA plasma)	MXP500L-0-5712 | MXP500F-0-5702	SMARTCARE		[Calibrated plate 1038994681-1, Calibrated plate 1038994681-1] | []	6	10	1	1 (+) 1 (-) | 1 (+) 1 (+)	2020.12.08 20:02:57 | 2020.12.09 20:17:49	18.9	0.515	1.69	0.951	184	74.9	3.56	5.34	12.3	336	1241	64.2	2.82	0	28.9	244	74.6	0.273	0.35	0.222	2.57	35.2
1038994681-1 | 1038996966-1	1038996694	Sample	1_Plasma_RT_4_C1	4	Preanalytical Plasma_Serum		human	302 (EDTA plasma)	MXP500L-0-5712 | MXP500F-0-5702	SMARTCARE		[Calibrated plate 1038994681-1, Calibrated plate 1038994681-1] | []	81	10	1	1 (+) 1 (-) | 1 (+) 1 (+)	2020.12.08 23:08:49 | 2020.12.10 03:23:19	14.4	0.588	1.45	0.418	147	60.4	2.89	4.13	10.6	234	971	52.2	2.58	1.17	23.6	187	59.5	0.404	0.107	0.209	2.35	26.9
1038994681-1 | 1038996966-1	1038996826	Sample	1_Serum_RT_0_C1	0	Preanalytical Plasma_Serum		human	20 (serum)	MXP500L-0-5712 | MXP500F-0-5702	SMARTCARE		[Calibrated plate 1038994681-1, Calibrated plate 1038994681-1] | []	80	10	1	1 (+) 1 (-) | 1 (+) 1 (+)	2020.12.08 22:19:14 | 2020.12.09 21:35:00	19.7	1.18	3.24	0.37	195	81.8	4.57	5.3	13.1	332	1245	69.1	0.976	0.675	31.8	251	80.8	0.432	0.119	0.113	2.91	35.4
1038994681-1 | 1038996966-1	1038996879	Sample	1_Serum_RT_2_C1	2	Preanalytical Plasma_Serum		human	20 (serum)	MXP500L-0-5712 | MXP500F-0-5702	SMARTCARE		[Calibrated plate 1038994681-1, Calibrated plate 1038994681-1] | []	83	10	1	1 (+) 1 (-) | 1 (+) 1 (+)	2020.12.09 00:47:55 | 2020.12.10 04:19:39	20.4	0.883	3.55	0	185	86.6	3.54	5.82	12.9	331	1316	73.6	0.489	0.645	30.8	261	82.3	0.21	0.174	0.212	3.24	37.7
1038994681-1 | 1038996966-1	1038994440	Sample	1_Serum_RT_8_C1	8	Preanalytical Plasma_Serum		human	20 (serum)	MXP500L-0-5712 | MXP500F-0-5702	SMARTCARE		[Calibrated plate 1038994681-1, Calibrated plate 1038994681-1] | []	9	10	1	1 (+) 1 (-) | 1 (+) 1 (+)	2020.12.08 22:31:37 | 2020.12.10 03:02:09	29.6	1.41	5.21	0.002	293	145	5.76	10.5	20.7	578	2055	117	1.32	1.17	52.9	423	130	0.391	0.377	0.203	4.89	60.6
1038994681-1 | 1038996966-1	1038996569	Sample	2_Plasma_4C_0_C1	0	Preanalytical Plasma_Serum		human	302 (EDTA plasma)	MXP500L-0-5712 | MXP500F-0-5702	SMARTCARE		[Calibrated plate 1038994681-1, Calibrated plate 1038994681-1] | []	76	10	1	1 (+) 1 (-) | 1 (+) 1 (+)	2020.12.08 19:01:00 | 2020.12.09 19:42:43	20.6	0.451	5.4	0	159	54.4	5.03	5.83	11.8	284	1256	57.7	0.516	0.73	20.7	226	85.4	0.401	0.082	0.103	2.53	33.8
1038994681-1 | 1038996966-1	1038996622	Sample	2_Plasma_4C_0_C2	0	Preanalytical Plasma_Serum		human	302 (EDTA plasma)	MXP500L-0-5712 | MXP500F-0-5702	SMARTCARE		[Calibrated plate 1038994681-1, Calibrated plate 1038994681-1] | []	27	10	1	1 (+) 1 (-) | 1 (+) 1 (+)	2020.12.08 17:46:39 | 2020.12.09 17:53:11	23.1	0.598	8.11	0.069	205	67.9	6.79	6.85	14.7	384	1585	72.7	0	0.688	24.3	286	108	0.103	0.369	0.098	3.29	42.6
1038994681-1 | 1038996966-1	1038994212	Sample	2_Plasma_4C_2_C1	2	Preanalytical Plasma_Serum		human	302 (EDTA plasma)	MXP500L-0-5712 | MXP500F-0-5702	SMARTCARE		[Calibrated plate 1038994681-1, Calibrated plate 1038994681-1] | []	31	10	1	1 (+) 1 (-) | 1 (+) 1 (+)	2020.12.08 21:04:56 | 2020.12.09 20:52:53	24.6	0.508	6.47	0.259	177	62	5.94	6.11	12.2	344	1390	64.5	1.43	0.504	22.9	254	94.9	0	0.25	0.193	2.73	37.3
1038994681-1 | 1038996966-1	1038994300	Sample	2_Plasma_4C_4_C1	4	Preanalytical Plasma_Serum		human	302 (EDTA plasma)	MXP500L-0-5712 | MXP500F-0-5702	SMARTCARE		[Calibrated plate 1038994681-1, Calibrated plate 1038994681-1] | []	16	10	1	1 (+) 1 (-) | 1 (+) 1 (+)	2020.12.08 18:30:01 | 2020.12.09 19:25:07	19.5	0.512	5.06	0.109	156	57.7	4.61	5.73	11	300	1262	58	1.41	0.576	20.9	229	87.8	0.003	0.182	0.196	2.72	34.1
1038994681-1 | 1038996966-1	1038996777	Sample	2_Plasma_4C_8_C1	8	Preanalytical Plasma_Serum		human	302 (EDTA plasma)	MXP500L-0-5712 | MXP500F-0-5702	SMARTCARE		[Calibrated plate 1038994681-1, Calibrated plate 1038994681-1] | []	91	10	1	1 (+) 1 (-) | 1 (+) 1 (+)	2020.12.08 21:35:51 | 2020.12.10 02:30:28	22.4	0.475	6.24	0	181	60.3	5.98	6.41	13.2	317	1428	64	4.53	2.3	22.9	260	96.2	0	0.032	0.243	2.88	37.7
1038994681-1 | 1038996966-1	1038996448	Sample	2_Plasma_RT_0_C1	0	Preanalytical Plasma_Serum		human	302 (EDTA plasma)	MXP500L-0-5712 | MXP500F-0-5702	SMARTCARE		[Calibrated plate 1038994681-1, Calibrated plate 1038994681-1] | []	35	10	1	1 (+) 1 (-) | 1 (+) 1 (+)	2020.12.09 00:23:07 | 2020.12.09 22:45:11	19.8	0.571	5.7	0	162	54.6	5.58	6.24	11.6	296	1256	59.4	1.61	1.39	20.5	226	85.6	0.029	0.222	0.164	2.47	32.9
1038994681-1 | 1038996966-1	1038996501	Sample	2_Plasma_RT_0_C2	0	Preanalytical Plasma_Serum		human	302 (EDTA plasma)	MXP500L-0-5712 | MXP500F-0-5702	SMARTCARE		[Calibrated plate 1038994681-1, Calibrated plate 1038994681-1] | []	39	10	1	1 (+) 1 (-) | 1 (+) 1 (+)	2020.12.08 17:52:52 | 2020.12.09 17:56:43	24.8	0.64	7.49	0.089	209	76.3	7.32	7.62	15.4	397	1661	80.3	0.882	0.713	27.9	311	116	0.299	0.263	0.187	3.33	46.3
1038994681-1 | 1038996966-1	1038994163	Sample	2_Plasma_RT_2_C1	2	Preanalytical Plasma_Serum		human	302 (EDTA plasma)	MXP500L-0-5712 | MXP500F-0-5702	SMARTCARE		[Calibrated plate 1038994681-1, Calibrated plate 1038994681-1] | []	3	10	1	1 (+) 1 (-) | 1 (+) 1 (+)	2020.12.08 17:34:17 | 2020.12.09 17:46:09	35.1	0.907	10.9	0.55	298	94.6	9.43	10.7	21.2	575	2097	98	5.41	2.9	35.1	388	142	0.44	0.362	0.443	4.4	56.5
1038994681-1 | 1038996966-1	1038994265	Sample	2_Plasma_RT_4_C1	4	Preanalytical Plasma_Serum		human	302 (EDTA plasma)	MXP500L-0-5712 | MXP500F-0-5702	SMARTCARE		[Calibrated plate 1038994681-1, Calibrated plate 1038994681-1] | []	65	10	1	1 (+) 1 (-) | 1 (+) 1 (+)	2020.12.08 19:44:21 | 2020.12.09 20:07:17	19.3	0.648	5.45	0	152	59	4.27	6.09	10.8	325	1338	60.5	0	0	20.7	241	89.9	0.077	0.248	0.088	2.7	34.9
1038994681-1 | 1038996966-1	1038996724	Sample	2_Plasma_RT_8_C1	8	Preanalytical Plasma_Serum		human	302 (EDTA plasma)	MXP500L-0-5712 | MXP500F-0-5702	SMARTCARE		[Calibrated plate 1038994681-1, Calibrated plate 1038994681-1] | []	12	10	1	1 (+) 1 (-) | 1 (+) 1 (+)	2020.12.09 01:00:17 | 2020.12.10 04:26:43	22	0.388	5.79	0.203	171	60.5	4.51	6.05	11.5	313	1421	64.9	4.21	1.13	22.6	253	96.6	0.193	0.177	0.161	2.89	36.7
1038994681-1 | 1038996966-1	1038994371	Sample	2_Serum_RT_0_C1	0	Preanalytical Plasma_Serum		human	20 (serum)	MXP500L-0-5712 | MXP500F-0-5702	SMARTCARE		[Calibrated plate 1038994681-1, Calibrated plate 1038994681-1] | []	47	10	1	1 (+) 1 (-) | 1 (+) 1 (+)	2020.12.09 00:29:19 | 2020.12.09 22:48:41	25.8	0.883	7.98	0.315	214	76.9	6.78	8.29	14.4	402	1705	79.3	1.52	0.881	27.6	314	114	0	0.271	0.185	3.53	46.8
1038994681-1 | 1038996966-1	1038996883	Sample	2_Serum_RT_2_C1	2	Preanalytical Plasma_Serum		human	20 (serum)	MXP500L-0-5712 | MXP500F-0-5702	SMARTCARE		[Calibrated plate 1038994681-1, Calibrated plate 1038994681-1] | []	94	10	1	1 (+) 1 (-) | 1 (+) 1 (+)	2020.12.09 00:04:32 | 2020.12.09 22:34:37	28.3	0.758	5.77	0	204	73.5	7.09	7.49	14.5	387	1640	78.3	1.82	1.01	25.5	299	112	0.101	0.249	0.284	3.5	43.1
1038994681-1 | 1038996966-1	1038994454	Sample	2_Serum_RT_8_C1	8	Preanalytical Plasma_Serum		human	20 (serum)	MXP500L-0-5712 | MXP500F-0-5702	SMARTCARE		[Calibrated plate 1038994681-1, Calibrated plate 1038994681-1] | []	79	10	1	1 (+) 1 (-) | 1 (+) 1 (+)	2020.12.08 21:29:40 | 2020.12.10 02:26:58	19.5	0.609	6.33	0.252	156	53.4	5.33	5.84	10.6	279	1225	58.8	0.663	0.442	20.2	229	85.3	0	0.053	0.115	2.55	34.1
1038994681-1 | 1038996966-1	1038996573	Sample	3_Plasma_4C_0_C1	0	Preanalytical Plasma_Serum		human	302 (EDTA plasma)	MXP500L-0-5712 | MXP500F-0-5702	SMARTCARE		[Calibrated plate 1038994681-1, Calibrated plate 1038994681-1] | []	95	10	1	1 (+) 1 (-) | 1 (+) 1 (+)	2020.12.09 00:54:06 | 2020.12.10 04:23:11	28.8	0.884	8.36	0.077	195	68.5	7.3	9.09	14.8	345	1649	75.5	1.52	0.693	30	320	58.8	0.368	0.207	0.21	3.15	31.2
1038994681-1 | 1038996966-1	1038996637	Sample	3_Plasma_4C_0_C2	0	Preanalytical Plasma_Serum		human	302 (EDTA plasma)	MXP500L-0-5712 | MXP500F-0-5702	SMARTCARE		[Calibrated plate 1038994681-1, Calibrated plate 1038994681-1] | []	15	10	1	1 (+) 1 (-) | 1 (+) 1 (+)	2020.12.08 17:40:28 | 2020.12.10 00:16:33	25.4	1.08	7.03	0.509	182	63	6	8.64	13.5	365	1524	68.2	1.25	0.711	25.9	291	53.4	0.15	0.328	0.231	2.92	27.1
1038994681-1 | 1038996966-1	1038994227	Sample	3_Plasma_4C_2_C1	2	Preanalytical Plasma_Serum		human	302 (EDTA plasma)	MXP500L-0-5712 | MXP500F-0-5702	SMARTCARE		[Calibrated plate 1038994681-1, Calibrated plate 1038994681-1] | []	18	10	1	1 (+) 1 (-) | 1 (+) 1 (+)	2020.12.08 20:09:08 | 2020.12.09 20:21:19	26.3	0.929	7.57	0.181	188	58.1	7.1	8.18	13.3	317	1440	64.9	1.13	1.33	24.5	275	50	0	0.182	0.23	2.83	25.3
1038994681-1 | 1038996966-1	1038994314	Sample	3_Plasma_4C_4_C1	4	Preanalytical Plasma_Serum		human	302 (EDTA plasma)	MXP500L-0-5712 | MXP500F-0-5702	SMARTCARE		[Calibrated plate 1038994681-1, Calibrated plate 1038994681-1] | []	30	10	1	1 (+) 1 (-) | 1 (+) 1 (+)	2020.12.08 20:15:19 | 2020.12.09 20:24:49	28.1	0.994	8.63	0.397	210	63.3	6.78	8.9	15	350	1569	69.7	1.48	1.06	27.6	293	52.9	0	0.111	0.254	3.19	28.6
1038994681-1 | 1038996966-1	1038996781	Sample	3_Plasma_4C_8_C1	8	Preanalytical Plasma_Serum		human	302 (EDTA plasma)	MXP500L-0-5712 | MXP500F-0-5702	SMARTCARE		[Calibrated plate 1038994681-1, Calibrated plate 1038994681-1] | []	46	10	1	1 (+) 1 (-) | 1 (+) 1 (+)	2020.12.08 23:39:44 | 2020.12.09 22:20:35	32.7	1.06	9.48	0.123	243	70.1	7.41	9.42	16	367	1721	78.4	3.89	1.99	28.8	327	59.4	0.167	0.313	0.226	3.39	31.2
1038994681-1 | 1038996966-1	1038996452	Sample	3_Plasma_RT_0_C1	0	Preanalytical Plasma_Serum		human	302 (EDTA plasma)	MXP500L-0-5712 | MXP500F-0-5702	SMARTCARE		[Calibrated plate 1038994681-1, Calibrated plate 1038994681-1] | []	93	10	1	1 (+) 1 (-) | 1 (+) 1 (+)	2020.12.08 23:15:00 | 2020.12.10 03:26:51	31.9	1.34	10.7	0.43	228	72.4	8.4	9.63	17.2	372	1737	79.8	0.945	0.917	30.1	335	60.9	0.157	0.074	0.286	3.53	31.6
1038994681-1 | 1038996966-1	1038996516	Sample	3_Plasma_RT_0_C2	0	Preanalytical Plasma_Serum		human	302 (EDTA plasma)	MXP500L-0-5712 | MXP500F-0-5702	SMARTCARE		[Calibrated plate 1038994681-1, Calibrated plate 1038994681-1] | []	32	10	1	1 (+) 1 (-) | 1 (+) 1 (+)	2020.12.08 21:54:25 | 2020.12.09 21:20:58	26.7	0.548	6.61	0.807	177	65.6	5.98	8.73	13.3	427	1657	73.1	1.16	0.228	27.1	315	56.9	0.365	0.393	0.144	3.32	29
1038994681-1 | 1038996966-1	1038994178	Sample	3_Plasma_RT_2_C1	2	Preanalytical Plasma_Serum		human	302 (EDTA plasma)	MXP500L-0-5712 | MXP500F-0-5702	SMARTCARE		[Calibrated plate 1038994681-1, Calibrated plate 1038994681-1] | []	90	10	1	1 (+) 1 (-) | 1 (+) 1 (+)	2020.12.08 20:46:20 | 2020.12.09 20:42:23	31.4	1.14	8.27	0.271	223	77.1	7.81	9.92	17.1	398	1843	84.8	3.96	0.99	32.8	350	64.9	0.105	0.054	0.283	3.71	34.5
1038994681-1 | 1038996966-1	1038996705	Sample	3_Plasma_RT_4_C1	4	Preanalytical Plasma_Serum		human	302 (EDTA plasma)	MXP500L-0-5712 | MXP500F-0-5702	SMARTCARE		[Calibrated plate 1038994681-1, Calibrated plate 1038994681-1] | []	64	10	1	1 (+) 1 (-) | 1 (+) 1 (+)	2020.12.08 18:54:49 | 2020.12.10 00:58:53	27.4	0.956	9.39	0	208	66.5	7.5	8.86	15.6	355	1620	72.7	1.29	0.972	27.9	304	55.8	0.062	0.46	0.108	3.05	28.8
1038994681-1 | 1038996966-1	1038996739	Sample	3_Plasma_RT_8_C1	8	Preanalytical Plasma_Serum		human	302 (EDTA plasma)	MXP500L-0-5712 | MXP500F-0-5702	SMARTCARE		[Calibrated plate 1038994681-1, Calibrated plate 1038994681-1] | []	55	10	1	1 (+) 1 (-) | 1 (+) 1 (+)	2020.12.08 21:17:18 | 2020.12.10 02:19:58	25.8	1.11	7.92	0	196	67.3	6.51	9.48	13.8	361	1652	75.7	1.17	0.913	28.4	315	59.3	0.122	0.13	0.206	3.17	29.4
1038994681-1 | 1038996966-1	1038996831	Sample	3_Serum_RT_0_C1	0	Preanalytical Plasma_Serum		human	20 (serum)	MXP500L-0-5712 | MXP500F-0-5702	SMARTCARE		[Calibrated plate 1038994681-1, Calibrated plate 1038994681-1] | []	89	10	1	1 (+) 1 (-) | 1 (+) 1 (+)	2020.12.08 19:56:45 | 2020.12.10 01:34:10	28.7	1.18	8.14	0.089	210	66.9	7.28	9.66	15.6	365	1668	77.4	1.79	0.843	29	324	59.4	0.147	0.24	0.147	3.5	32.4
1038994681-1 | 1038996966-1	1038994386	Sample	3_Serum_RT_2_C1	2	Preanalytical Plasma_Serum		human	20 (serum)	MXP500L-0-5712 | MXP500F-0-5702	SMARTCARE		[Calibrated plate 1038994681-1, Calibrated plate 1038994681-1] | []	59	10	1	1 (+) 1 (-) | 1 (+) 1 (+)	2020.12.09 00:35:32 | 2020.12.09 22:52:11	41	1.35	12.9	0.408	306	96.5	10.9	13.4	22.8	504	2257	104	2.81	1.56	39.9	437	77.1	0.379	0.284	0.408	4.39	41.3
1038994681-1 | 1038996966-1	1038994469	Sample	3_Serum_RT_8_C1	8	Preanalytical Plasma_Serum		human	20 (serum)	MXP500L-0-5712 | MXP500F-0-5702	SMARTCARE		[Calibrated plate 1038994681-1, Calibrated plate 1038994681-1] | []	23	10	1	1 (+) 1 (-) | 1 (+) 1 (+)	2020.12.09 00:16:56 | 2020.12.10 04:02:02	27.3	0.964	8.37	0.161	196	66.4	8.02	8.93	13.6	366	1607	71.8	0.287	1.26	28.3	311	55.8	0.042	0.108	0.064	3.3	29.9
1038994681-1 | 1038996966-1	1038996588	Sample	4_Plasma_4C_0_C1	0	Preanalytical Plasma_Serum		human	302 (EDTA plasma)	MXP500L-0-5712 | MXP500F-0-5702	SMARTCARE		[Calibrated plate 1038994681-1, Calibrated plate 1038994681-1] | []	36	10	1	1 (+) 1 (-) | 1 (+) 1 (+)	2020.12.09 01:12:39 | 2020.12.10 04:33:46	22.6	0.995	5.13	0	170	63.3	4.44	6.24	13.4	325	1457	101	1.43	0.773	32.8	300	69.2	0.037	0.077	0.182	3.87	28.4
1038994681-1 | 1038996966-1	1038996641	Sample	4_Plasma_4C_0_C2	0	Preanalytical Plasma_Serum		human	302 (EDTA plasma)	MXP500L-0-5712 | MXP500F-0-5702	SMARTCARE		[Calibrated plate 1038994681-1, Calibrated plate 1038994681-1] | []	54	10	1	1 (+) 1 (-) | 1 (+) 1 (+)	2020.12.08 20:27:44 | 2020.12.09 20:31:51	21.3	0.571	3.82	0	160	56.1	3.29	4.67	11.7	294	1336	93.7	0.343	0.432	27.3	262	61	0.123	0.343	0.235	3.56	25.5
1038994681-1 | 1038996966-1	1038994231	Sample	4_Plasma_4C_2_C1	2	Preanalytical Plasma_Serum		human	302 (EDTA plasma)	MXP500L-0-5712 | MXP500F-0-5702	SMARTCARE		[Calibrated plate 1038994681-1, Calibrated plate 1038994681-1] | []	72	10	1	1 (+) 1 (-) | 1 (+) 1 (+)	2020.12.09 01:31:13 | 2020.12.09 23:23:42	22.3	0.88	5.69	0	193	61.2	4.03	6.55	13.5	316	1423	99.2	0.295	0.701	31.9	283	66.4	0.252	0.13	0.151	3.5	27.9
1038994681-1 | 1038996966-1	1038994329	Sample	4_Plasma_4C_4_C1	4	Preanalytical Plasma_Serum		human	302 (EDTA plasma)	MXP500L-0-5712 | MXP500F-0-5702	SMARTCARE		[Calibrated plate 1038994681-1, Calibrated plate 1038994681-1] | []	48	10	1	1 (+) 1 (-) | 1 (+) 1 (+)	2020.12.09 01:18:51 | 2020.12.10 04:37:16	24.6	0.934	4.94	0.447	207	67.6	4.55	6.47	16.1	347	1587	110	3.07	1.38	35.6	326	73.4	0	0.255	0.297	4.43	30.5
1038994681-1 | 1038996966-1	1038996796	Sample	4_Plasma_4C_8_C1	8	Preanalytical Plasma_Serum		human	302 (EDTA plasma)	MXP500L-0-5712 | MXP500F-0-5702	SMARTCARE		[Calibrated plate 1038994681-1, Calibrated plate 1038994681-1] | []	24	10	1	1 (+) 1 (-) | 1 (+) 1 (+)	2020.12.09 01:06:28 | 2020.12.09 23:09:42	18.9	0.702	4.16	0	130	51.6	3.67	5.57	10.9	271	1282	85.6	3.46	1.11	27	257	60.8	0.012	0.09	0.202	3.61	25.2
1038994681-1 | 1038996966-1	1038996467	Sample	4_Plasma_RT_0_C1	0	Preanalytical Plasma_Serum		human	302 (EDTA plasma)	MXP500L-0-5712 | MXP500F-0-5702	SMARTCARE		[Calibrated plate 1038994681-1, Calibrated plate 1038994681-1] | []	11	10	1	1 (+) 1 (-) | 1 (+) 1 (+)	2020.12.09 00:10:45 | 2020.12.10 03:58:32	24.7	0.823	4.85	0.19	193	64.8	4.49	7.06	14.2	342	1560	104	2.55	1.22	33.5	300	71.4	0	0.229	0.336	4.01	29.5
1038994681-1 | 1038996966-1	1038996521	Sample	4_Plasma_RT_0_C2	0	Preanalytical Plasma_Serum		human	302 (EDTA plasma)	MXP500L-0-5712 | MXP500F-0-5702	SMARTCARE		[Calibrated plate 1038994681-1, Calibrated plate 1038994681-1] | []	28	10	1	1 (+) 1 (-) | 1 (+) 1 (+)	2020.12.08 18:36:13 | 2020.12.09 19:28:39	22.7	0.951	5.33	0.084	195	67.5	4.48	6.61	13.2	357	1564	110	0	0.989	34.4	320	74	0.21	0.277	0.21	3.83	30.9
1038994681-1 | 1038996966-1	1038994182	Sample	4_Plasma_RT_2_C1	2	Preanalytical Plasma_Serum		human	302 (EDTA plasma)	MXP500L-0-5712 | MXP500F-0-5702	SMARTCARE		[Calibrated plate 1038994681-1, Calibrated plate 1038994681-1] | []	96	10	1	1 (+) 1 (-) | 1 (+) 1 (+)	2020.12.09 01:43:35 | 2020.12.10 04:51:22	21.6	0.764	3.61	0.159	166	54.5	3.97	5.14	12	274	1266	88.6	0.491	0.456	28.5	258	61	0.14	0.149	0.133	3.21	25.5
1038994681-1 | 1038996966-1	1038996710	Sample	4_Plasma_RT_4_C1	4	Preanalytical Plasma_Serum		human	302 (EDTA plasma)	MXP500L-0-5712 | MXP500F-0-5702	SMARTCARE		[Calibrated plate 1038994681-1, Calibrated plate 1038994681-1] | []	44	10	1	1 (+) 1 (-) | 1 (+) 1 (+)	2020.12.08 22:00:38 | 2020.12.10 02:44:33	23.3	0.773	5.32	0	190	61.3	4.99	5.82	13.9	371	1449	96.6	1.2	0.451	30.8	296	68.8	0.314	0.504	0.2	3.45	28
1038994681-1 | 1038996966-1	1038996743	Sample	4_Plasma_RT_8_C1	8	Preanalytical Plasma_Serum		human	302 (EDTA plasma)	MXP500L-0-5712 | MXP500F-0-5702	SMARTCARE		[Calibrated plate 1038994681-1, Calibrated plate 1038994681-1] | []	33	10	1	1 (+) 1 (-) | 1 (+) 1 (+)	2020.12.08 22:44:01 | 2020.12.10 03:09:12	19	0.545	3.31	0	137	55.5	2.87	5.34	11.3	294	1278	88.8	0.385	0.236	27.1	262	58.5	0.19	0.032	0.312	3.25	25.4
1038994681-1 | 1038996966-1	1038996845	Sample	4_Serum_RT_0_C1	0	Preanalytical Plasma_Serum		human	20 (serum)	MXP500L-0-5712 | MXP500F-0-5702	SMARTCARE		[Calibrated plate 1038994681-1, Calibrated plate 1038994681-1] | []	40	10	1	1 (+) 1 (-) | 1 (+) 1 (+)	2020.12.08 18:42:26 | 2020.12.10 00:51:49	26.8	0.995	5.02	0.377	212	68.7	5.43	6.49	15.1	368	1568	111	0.652	1.26	33.6	323	72.2	0	0.132	0.27	3.96	31
1038994681-1 | 1038996966-1	1038994391	Sample	4_Serum_RT_2_C1	2	Preanalytical Plasma_Serum		human	20 (serum)	MXP500L-0-5712 | MXP500F-0-5702	SMARTCARE		[Calibrated plate 1038994681-1, Calibrated plate 1038994681-1] | []	51	10	1	1 (+) 1 (-) | 1 (+) 1 (+)	2020.12.08 17:59:03 | 2020.12.09 18:00:14	27.6	1.09	6.24	0	215	72.1	5.53	6.77	16.7	387	1678	117	0	0.903	37.5	346	79.3	0.053	0.255	0.179	4.5	33.7
1038994681-1 | 1038996966-1	1038996932	Sample	4_Serum_RT_8_C1	8	Preanalytical Plasma_Serum		human	20 (serum)	MXP500L-0-5712 | MXP500F-0-5702	SMARTCARE		[Calibrated plate 1038994681-1, Calibrated plate 1038994681-1] | []	20	10	1	1 (+) 1 (-) | 1 (+) 1 (+)	2020.12.08 21:48:14 | 2020.12.10 02:37:32	19.6	0.911	4.84	0	155	59.8	3.87	5.62	11.6	365	1410	92.1	0	0.796	29.7	291	65.8	0.086	0.276	0.198	3.97	27.4
1038994681-1 | 1038996966-1	1038996592	Sample	5_Plasma_4C_0_C1	0	Preanalytical Plasma_Serum		human	302 (EDTA plasma)	MXP500L-0-5712 | MXP500F-0-5702	SMARTCARE		[Calibrated plate 1038994681-1, Calibrated plate 1038994681-1] | []	75	10	1	1 (+) 1 (-) | 1 (+) 1 (+)	2020.12.08 18:11:26 | 2020.12.10 13:07:56	15.4	0.794	4.89	0	128	92.7	4.19	8.28	9.04	319	1230	55.8	0	0.583	20.3	250	50.2	0.015	0.072	0.147	2.86	32.6
1038994681-1 | 1038996966-1	1038996656	Sample	5_Plasma_4C_0_C2	0	Preanalytical Plasma_Serum		human	302 (EDTA plasma)	MXP500L-0-5712 | MXP500F-0-5702	SMARTCARE		[Calibrated plate 1038994681-1, Calibrated plate 1038994681-1] | []	4	10	1	1 (+) 1 (-) | 1 (+) 1 (+)	2020.12.08 18:23:50 | 2020.12.09 19:21:37	21.8	0.612	6.28	0.094	183	97.6	6.04	8.36	13.2	345	1293	54.2	1.54	0.896	20.9	250	48.9	0.453	0.117	0.208	2.73	31.4
1038994681-1 | 1038996966-1	1038994246	Sample	5_Plasma_4C_2_C1	2	Preanalytical Plasma_Serum		human	302 (EDTA plasma)	MXP500L-0-5712 | MXP500F-0-5702	SMARTCARE		[Calibrated plate 1038994681-1, Calibrated plate 1038994681-1] | []	52	10	1	1 (+) 1 (-) | 1 (+) 1 (+)	2020.12.08 18:48:38 | 2020.12.09 19:35:41	17.8	0.485	5.36	0	169	74.6	5	7.24	11	262	1054	44	1.89	1.21	16.4	202	40.4	0.069	0.123	0.089	2.48	26.4
1038994681-1 | 1038996966-1	1038994333	Sample	5_Plasma_4C_4_C1	4	Preanalytical Plasma_Serum		human	302 (EDTA plasma)	MXP500L-0-5712 | MXP500F-0-5702	SMARTCARE		[Calibrated plate 1038994681-1, Calibrated plate 1038994681-1] | []	66	10	1	1 (+) 1 (-) | 1 (+) 1 (+)	2020.12.08 20:33:57 | 2020.12.09 20:35:21	12.4	0.676	3.52	0	118	59.2	2.83	4.68	7.95	202	818	36.2	1.25	0.135	13	155	31.6	0.059	0	0.153	1.57	20.2
1038994681-1 | 1038996966-1	1038996807	Sample	5_Plasma_4C_8_C1	8	Preanalytical Plasma_Serum		human	302 (EDTA plasma)	MXP500L-0-5712 | MXP500F-0-5702	SMARTCARE		[Calibrated plate 1038994681-1, Calibrated plate 1038994681-1] | []	43	10	1	1 (+) 1 (-) | 1 (+) 1 (+)	2020.12.08 21:11:07 | 2020.12.10 02:16:24	15.5	0.744	4.5	0.348	145	91.3	4.32	7.59	10.2	355	1270	52.6	2.51	1.06	19.9	255	49.7	0	0.363	0.233	2.85	30.9
1038994681-1 | 1038996966-1	1038996471	Sample	5_Plasma_RT_0_C1	0	Preanalytical Plasma_Serum		human	302 (EDTA plasma)	MXP500L-0-5712 | MXP500F-0-5702	SMARTCARE		[Calibrated plate 1038994681-1, Calibrated plate 1038994681-1] | []	82	10	1	1 (+) 1 (-) | 1 (+) 1 (+)	2020.12.08 23:58:20 | 2020.12.10 03:51:30	14.9	0.449	5.37	0	139	66.1	2.98	5.75	9.69	226	922	38.9	0.96	0.22	14.7	177	35.6	0.036	0.068	0.143	1.88	22.7
1038994681-1 | 1038996966-1	1038996535	Sample	5_Plasma_RT_0_C2	0	Preanalytical Plasma_Serum		human	302 (EDTA plasma)	MXP500L-0-5712 | MXP500F-0-5702	SMARTCARE		[Calibrated plate 1038994681-1, Calibrated plate 1038994681-1] | []	87	10	1	1 (+) 1 (-) | 1 (+) 1 (+)	2020.12.08 18:17:37 | 2020.12.10 00:37:42	17.3	0.54	5.34	0.074	148	78.1	4.74	6.97	9.52	274	1094	48.7	0	0.243	17.6	222	44.6	0.114	0	0.114	2.34	28.2
1038994681-1 | 1038996966-1	1038996680	Sample	5_Plasma_RT_2_C1	2	Preanalytical Plasma_Serum		human	302 (EDTA plasma)	MXP500L-0-5712 | MXP500F-0-5702	SMARTCARE		[Calibrated plate 1038994681-1, Calibrated plate 1038994681-1] | []	60	10	1	1 (+) 1 (-) | 1 (+) 1 (+)	2020.12.09 01:25:02 | 2020.12.09 23:20:12	15.3	0.492	4.22	0.052	124	69.2	4.37	6.25	7.8	249	997	41.5	0.87	0.214	16.4	187	37.5	0	0.126	0.177	2.15	24
1038994681-1 | 1038996966-1	1038994270	Sample	5_Plasma_RT_4_C1	4	Preanalytical Plasma_Serum		human	302 (EDTA plasma)	MXP500L-0-5712 | MXP500F-0-5702	SMARTCARE		[Calibrated plate 1038994681-1, Calibrated plate 1038994681-1] | []	29	10	1	1 (+) 1 (-) | 1 (+) 1 (+)	2020.12.08 19:25:45 | 2020.12.10 01:16:33	18.4	0.347	5.87	0.325	160	64.9	5.21	6.27	10.3	242	941	39.3	0.159	0.543	14.5	177	35.8	0.135	0.051	0.043	2.02	22.7
1038994681-1 | 1038996966-1	1038996758	Sample	5_Plasma_RT_8_C1	8	Preanalytical Plasma_Serum		human	302 (EDTA plasma)	MXP500L-0-5712 | MXP500F-0-5702	SMARTCARE		[Calibrated plate 1038994681-1, Calibrated plate 1038994681-1] | []	22	10	1	1 (+) 1 (-) | 1 (+) 1 (+)	2020.12.08 23:27:22 | 2020.12.09 22:13:33	12.3	0.45	2.98	0.011	106	58.9	3.63	4.83	7.06	202	809	35.2	1.78	0.324	12.7	158	32.4	0.01	0.048	0.037	1.72	19.8
1038994681-1 | 1038996966-1	1038996850	Sample	5_Serum_RT_0_C1	0	Preanalytical Plasma_Serum		human	20 (serum)	MXP500L-0-5712 | MXP500F-0-5702	SMARTCARE		[Calibrated plate 1038994681-1, Calibrated plate 1038994681-1] | []	77	10	1	1 (+) 1 (-) | 1 (+) 1 (+)	2020.12.08 19:50:34 | 2020.12.09 20:10:48	13.4	0.447	4.31	0.067	122	69.3	3.54	5.65	8.07	254	979	41	0.817	0.448	15.1	196	38.3	0	0.098	0.017	2.23	24.2
1038994681-1 | 1038996966-1	1038994401	Sample	5_Serum_RT_2_C1	2	Preanalytical Plasma_Serum		human	20 (serum)	MXP500L-0-5712 | MXP500F-0-5702	SMARTCARE		[Calibrated plate 1038994681-1, Calibrated plate 1038994681-1] | []	21	10	1	1 (+) 1 (-) | 1 (+) 1 (+)	2020.12.08 22:37:48 | 2020.12.09 21:45:29	16	0.663	5.56	0.367	147	86.4	5.09	7.5	9.61	326	1207	50.4	0.666	0.681	17.8	240	45.5	0	0.284	0.15	2.3	29.5
1038994681-1 | 1038996966-1	1038996947	Sample	5_Serum_RT_8_C1	8	Preanalytical Plasma_Serum		human	20 (serum)	MXP500L-0-5712 | MXP500F-0-5702	SMARTCARE		[Calibrated plate 1038994681-1, Calibrated plate 1038994681-1] | []	7	10	1	1 (+) 1 (-) | 1 (+) 1 (+)	2020.12.08 20:52:31 | 2020.12.10 02:05:51	19.4	0.706	4.34	0	177	90.2	5.14	7.37	11.6	326	1252	52.9	0.538	1.55	19.7	249	48.7	0	0.207	0.177	2.61	30.3
1038994681-1 | 1038996966-1	1038996603	Sample	6_Plasma_4C_0_C1	0	Preanalytical Plasma_Serum		human	302 (EDTA plasma)	MXP500L-0-5712 | MXP500F-0-5702	SMARTCARE		[Calibrated plate 1038994681-1, Calibrated plate 1038994681-1] | []	42	10	1	1 (+) 1 (-) | 1 (+) 1 (+)	2020.12.08 20:21:32 | 2020.12.09 20:28:21	9.72	0.228	2.06	0	110	24.5	2.24	2.72	7.05	215	1095	37	0	0.523	23.3	144	32.7	0.024	0.147	0.183	1.65	23.9
1038994681-1 | 1038996966-1	1038996661	Sample	6_Plasma_4C_0_C2	0	Preanalytical Plasma_Serum		human	302 (EDTA plasma)	MXP500L-0-5712 | MXP500F-0-5702	SMARTCARE		[Calibrated plate 1038994681-1, Calibrated plate 1038994681-1] | []	5	10	1	1 (+) 1 (-) | 1 (+) 1 (+)	2020.12.08 19:13:22 | 2020.12.09 19:49:43	12.4	0.106	1.78	0.47	135	23.8	2.27	2.51	8.92	235	1072	34.7	0.827	0.459	22.8	136	30.6	0.059	0.19	0.197	1.5	22.9
1038994681-1 | 1038996966-1	1038994251	Sample	6_Plasma_4C_2_C1	2	Preanalytical Plasma_Serum		human	302 (EDTA plasma)	MXP500L-0-5712 | MXP500F-0-5702	SMARTCARE		[Calibrated plate 1038994681-1, Calibrated plate 1038994681-1] | []	63	10	1	1 (+) 1 (-) | 1 (+) 1 (+)	2020.12.08 18:05:14 | 2020.12.09 18:03:45	10.5	0.139	3.01	0	128	28.8	2.93	2.83	9.04	221	1174	40.9	0.824	0.757	26.2	157	34.6	0.178	0.131	0.122	1.84	26.7
1038994681-1 | 1038996966-1	1038994348	Sample	6_Plasma_4C_4_C1	4	Preanalytical Plasma_Serum		human	302 (EDTA plasma)	MXP500L-0-5712 | MXP500F-0-5702	SMARTCARE		[Calibrated plate 1038994681-1, Calibrated plate 1038994681-1] | []	78	10	1	1 (+) 1 (-) | 1 (+) 1 (+)	2020.12.08 20:40:09 | 2020.12.09 20:38:53	8.5	0.18	1.58	0	95	22.8	1.26	2.21	5.58	169	924	32.7	0.348	0.804	19.7	117	26.9	0	0	0.117	1.15	20.9
1038994681-1 | 1038996966-1	1038996811	Sample	6_Plasma_4C_8_C1	8	Preanalytical Plasma_Serum		human	302 (EDTA plasma)	MXP500L-0-5712 | MXP500F-0-5702	SMARTCARE		[Calibrated plate 1038994681-1, Calibrated plate 1038994681-1] | []	71	10	1	1 (+) 1 (-) | 1 (+) 1 (+)	2020.12.09 00:41:44 | 2020.12.10 04:16:09	7.52	0.279	1.89	0	84.3	20.4	1.41	2.31	5.58	152	885	30.1	1.66	0.585	18.7	111	26.8	0.156	0.045	0.185	1.24	19.5
1038994681-1 | 1038996966-1	1038996486	Sample	6_Plasma_RT_0_C1	0	Preanalytical Plasma_Serum		human	302 (EDTA plasma)	MXP500L-0-5712 | MXP500F-0-5702	SMARTCARE		[Calibrated plate 1038994681-1, Calibrated plate 1038994681-1] | []	69	10	1	1 (+) 1 (-) | 1 (+) 1 (+)	2020.12.08 23:02:35 | 2020.12.09 21:59:32	9.56	0.246	2.05	0	101	22.7	2.19	2.66	6.72	178	964	34	0	0.26	21.5	127	28.6	0.207	0.012	0.027	1.36	21.8
1038994681-1 | 1038996966-1	1038996540	Sample	6_Plasma_RT_0_C2	0	Preanalytical Plasma_Serum		human	302 (EDTA plasma)	MXP500L-0-5712 | MXP500F-0-5702	SMARTCARE		[Calibrated plate 1038994681-1, Calibrated plate 1038994681-1] | []	70	10	1	1 (+) 1 (-) | 1 (+) 1 (+)	2020.12.08 23:52:09 | 2020.12.10 03:48:00	8.24	0	1.84	0	91.6	20.7	2.4	2.01	5.61	156	864	29.6	1.43	0.204	18.3	109	25.7	0.07	0.001	0.037	1.35	19.7
1038994681-1 | 1038996966-1	1038994197	Sample	6_Plasma_RT_2_C1	2	Preanalytical Plasma_Serum		human	302 (EDTA plasma)	MXP500L-0-5712 | MXP500F-0-5702	SMARTCARE		[Calibrated plate 1038994681-1, Calibrated plate 1038994681-1] | []	53	10	1	1 (+) 1 (-) | 1 (+) 1 (+)	2020.12.08 19:38:09 | 2020.12.10 01:23:36	8.93	0.151	1.83	0	112	22	3.2	2.04	7.43	199	1002	33.8	0.587	0.733	20.3	130	29.8	0	0.198	0	1.24	22.7
1038994681-1 | 1038996966-1	1038994284	Sample	6_Plasma_RT_4_C1	4	Preanalytical Plasma_Serum		human	302 (EDTA plasma)	MXP500L-0-5712 | MXP500F-0-5702	SMARTCARE		[Calibrated plate 1038994681-1, Calibrated plate 1038994681-1] | []	88	10	1	1 (+) 1 (-) | 1 (+) 1 (+)	2020.12.08 19:07:11 | 2020.12.10 01:05:56	9.21	0.288	3.43	0	103	25.1	1.84	2.44	6.9	182	1050	35.3	1.72	0.49	22.1	135	30.3	0.031	0	0.151	1.42	23.5
1038994681-1 | 1038996966-1	1038994367	Sample	6_Plasma_RT_8_C1	8	Preanalytical Plasma_Serum		human	302 (EDTA plasma)	MXP500L-0-5712 | MXP500F-0-5702	SMARTCARE		[Calibrated plate 1038994681-1, Calibrated plate 1038994681-1] | []	45	10	1	1 (+) 1 (-) | 1 (+) 1 (+)	2020.12.08 22:50:13 | 2020.12.09 21:52:32	10.4	0.369	3.81	0	129	29.4	2.63	3.78	8.13	270	1261	42.7	0	0.455	27.5	163	35.3	0.088	0.228	0.068	1.81	27.2
1038994681-1 | 1038996966-1	1038996864	Sample	6_Serum_RT_0_C1	0	Preanalytical Plasma_Serum		human	20 (serum)	MXP500L-0-5712 | MXP500F-0-5702	SMARTCARE		[Calibrated plate 1038994681-1, Calibrated plate 1038994681-1] | []	58	10	1	1 (+) 1 (-) | 1 (+) 1 (+)	2020.12.08 23:45:56 | 2020.12.10 03:44:28	9.87	0.2	2.89	0	106	25.7	2.53	2.7	7.98	191	1111	37	0.399	0.24	23.4	142	31.6	0.055	0.178	0.086	1.65	24.1
1038994681-1 | 1038996966-1	1038994416	Sample	6_Serum_RT_2_C1	2	Preanalytical Plasma_Serum		human	20 (serum)	MXP500L-0-5712 | MXP500F-0-5702	SMARTCARE		[Calibrated plate 1038994681-1, Calibrated plate 1038994681-1] | []	92	10	1	1 (+) 1 (-) | 1 (+) 1 (+)	2020.12.08 22:25:26 | 2020.12.09 21:38:28	12.3	0.182	3.02	0	142	31.2	3.42	3.54	9.31	217	1208	42.3	1.39	0.256	25.7	163	35.8	0.146	0.123	0.192	1.75	26.6
1038994681-1 | 1038996966-1	1038994473	Sample	6_Serum_RT_8_C1	8	Preanalytical Plasma_Serum		human	20 (serum)	MXP500L-0-5712 | MXP500F-0-5702	SMARTCARE		[Calibrated plate 1038994681-1, Calibrated plate 1038994681-1] | []	74	10	1	1 (+) 1 (-) | 1 (+) 1 (+)	2020.12.08 17:21:54 | 2020.12.10 00:05:58	11.9	0.491	2.95	0	139	33.6	3.45	4.09	10.2	254	1403	48.4	3.96	1.96	29.8	186	41.7	0	0.139	0.343	2	31.2
1038994681-1 | 1038996966-1	11000002	Zero Sample	PBS		Preanalytical Plasma_Serum	2008.10.24		991 (water based zero samples)	MXP500L-0-5712 | MXP500F-0-5702			[Calibrated plate 1038994681-1, Calibrated plate 1038994681-1] | []	13	10	1	1 (+) 1 (-) | 1 (+) 1 (+)	2020.12.08 16:01:19 | 2020.12.09 23:44:48	0	0	0	0	0	0	0	0	0	0	0	0	0	0	0	0	0	0	0.034	0	0.03	0
1038994681-1 | 1038996966-1	11000002	Zero Sample	PBS		Preanalytical Plasma_Serum	2008.10.24		991 (water based zero samples)	MXP500L-0-5712 | MXP500F-0-5702			[Calibrated plate 1038994681-1, Calibrated plate 1038994681-1] | []	25	10	1	1 (+) 1 (-) | 1 (+) 1 (+)	2020.12.08 16:07:32 | 2020.12.09 23:48:18	0	0.043	0	0	0	0	0	0	0	0	0	0	0	0	0	0	0.039	0.014	0	0.056	0	0.073
1038994681-1 | 1038996966-1	11000002	Zero Sample	PBS		Preanalytical Plasma_Serum	2008.10.24		991 (water based zero samples)	MXP500L-0-5712 | MXP500F-0-5702			[Calibrated plate 1038994681-1, Calibrated plate 1038994681-1] | []	37	10	1	1 (+) 1 (-) | 1 (+) 1 (+)	2020.12.08 16:13:44 | 2020.12.09 17:25:07	0	0	0	0	0	0	0	0	0.14	0	0	0	0.018	0	0	0	0.002	0.001	0.048	0.033	0	0.041
1038994681-1	1020362590	Standard L1	Quant 500_Cal1		Preanalytical Plasma_Serum	2012.10.16		93 (calibrators)	MXP500L-0-5712	customer		[Calibrated plate 1038994681-1, Calibrated plate 1038994681-1]	49	10	1	1 (+) 1 (-)	2020.12.08 16:19:55
1038994681-1	1020362601	Standard L2	Quant 500_Cal2		Preanalytical Plasma_Serum	2012.10.16		93 (calibrators)	MXP500L-0-5712	customer		[Calibrated plate 1038994681-1, Calibrated plate 1038994681-1]	61	10	1	1 (+) 1 (-)	2020.12.08 16:26:06
1038994681-1	1020362615	Standard L3	Quant 500_Cal3		Preanalytical Plasma_Serum	2012.10.16		93 (calibrators)	MXP500L-0-5712	customer		[Calibrated plate 1038994681-1, Calibrated plate 1038994681-1]	73	10	1	1 (+) 1 (-)	2020.12.08 16:32:17
1038994681-1	1020362620	Standard L4	Quant 500_Cal4		Preanalytical Plasma_Serum	2012.10.16		93 (calibrators)	MXP500L-0-5712	customer		[Calibrated plate 1038994681-1, Calibrated plate 1038994681-1]	85	10	1	1 (+) 1 (-)	2020.12.08 16:38:29
1038994681-1	1020362634	Standard L5	Quant 500_Cal5		Preanalytical Plasma_Serum	2012.10.16		93 (calibrators)	MXP500L-0-5712	customer		[Calibrated plate 1038994681-1, Calibrated plate 1038994681-1]	2	10	1	1 (+) 1 (-)	2020.12.08 16:44:40
1038994681-1	1020362649	Standard L6	Quant 500_Cal6		Preanalytical Plasma_Serum	2012.10.16		93 (calibrators)	MXP500L-0-5712	customer		[Calibrated plate 1038994681-1, Calibrated plate 1038994681-1]	14	10	1	1 (+) 1 (-)	2020.12.08 16:50:53
1038994681-1	1020362653	Standard L7	Quant 500_Cal7		Preanalytical Plasma_Serum	2012.10.16		93 (calibrators)	MXP500L-0-5712	customer		[Calibrated plate 1038994681-1, Calibrated plate 1038994681-1]	26	10	1	1 (+) 1 (-)	2020.12.08 16:57:04
1038994681-1 | 1038996966-1	1020343301	QC Level 1	Quant 500_QC1		Preanalytical Plasma_Serum	2018.09.07	human	302 (EDTA plasma)	MXP500L-0-5712 | MXP500F-0-5702	Biocrates		[Calibrated plate 1038994681-1, Calibrated plate 1038994681-1] | []	38	10	1	1 (+) 1 (-) | 1 (+) 1 (+)	2020.12.08 17:03:18 | 2020.12.09 17:28:35	2.36	0.1	0	0	46	13.4	0.451	0.932	3.16	74.7	502	19.3	32.2	11	6.46	76.4	8.14	0.098	0.193	1.78	0.899	7.1
1038994681-1 | 1038996966-1	1020343316	QC Level 2	Quant 500_QC2		Preanalytical Plasma_Serum	2018.09.07	human	302 (EDTA plasma)	MXP500L-0-5712 | MXP500F-0-5702	Biocrates		[Calibrated plate 1038994681-1, Calibrated plate 1038994681-1] | []	17	10	1	1 (+) 1 (-) | 1 (+) 1 (+)	2020.12.08 19:19:33 | 2020.12.10 01:13:00	4.72	0.241	0.12	0	76.9	21.9	0.966	1.9	5.03	132	803	29.8	49.9	17.5	10.4	128	13.6	0.671	0.467	3.02	1.45	11.1
1038994681-1 | 1038996966-1	1020343316	QC Level 2	Quant 500_QC2		Preanalytical Plasma_Serum	2018.09.07	human	302 (EDTA plasma)	MXP500L-0-5712 | MXP500F-0-5702	Biocrates		[Calibrated plate 1038994681-1, Calibrated plate 1038994681-1] | []	34	10	1	1 (+) 1 (-) | 1 (+) 1 (+)	2020.12.08 23:33:33 | 2020.12.09 22:17:05	7.45	0.067	0.851	0	105	32	2.07	1.57	6.02	167	1042	38.9	54.6	22.2	12.8	169	18.1	0.508	0.437	3.43	1.82	13.7
1038994681-1 | 1038996966-1	1020343316	QC Level 2	Quant 500_QC2		Preanalytical Plasma_Serum	2018.09.07	human	302 (EDTA plasma)	MXP500L-0-5712 | MXP500F-0-5702	Biocrates		[Calibrated plate 1038994681-1, Calibrated plate 1038994681-1] | []	50	10	1	1 (+) 1 (-) | 1 (+) 1 (+)	2020.12.08 17:09:29 | 2020.12.09 17:32:08	6.69	0.245	0.883	0	111	33.1	1.89	2.18	7.49	170	1108	40.8	60.9	25.4	14.9	170	19.8	0.662	0.486	3.61	2.08	15.6
1038994681-1 | 1038996966-1	1020343316	QC Level 2	Quant 500_QC2		Preanalytical Plasma_Serum	2018.09.07	human	302 (EDTA plasma)	MXP500L-0-5712 | MXP500F-0-5702	Biocrates		[Calibrated plate 1038994681-1, Calibrated plate 1038994681-1] | []	67	10	1	1 (+) 1 (-) | 1 (+) 1 (+)	2020.12.08 21:23:29 | 2020.12.10 02:23:28	3.17	0	0	0	61.1	14.5	0.293	0.811	3.72	89.2	604	22.9	37.6	16.9	7.54	93.5	10.5	0.02	0.337	2.2	1.01	8.56
1038994681-1 | 1038996966-1	1020343316	QC Level 2	Quant 500_QC2		Preanalytical Plasma_Serum	2018.09.07	human	302 (EDTA plasma)	MXP500L-0-5712 | MXP500F-0-5702	Biocrates		[Calibrated plate 1038994681-1, Calibrated plate 1038994681-1] | []	84	10	1	1 (+) 1 (-) | 1 (+) 1 (+)	2020.12.09 01:37:24 | 2020.12.10 04:47:50	4.83	0.189	0.33	0	89.4	27.5	1.01	1.92	5.56	124	911	34.5	47.3	23.6	11.9	145	15.3	0.51	0.097	3.04	1.5	12.3
1038994681-1 | 1038996966-1	1020343321	QC Level 3	Quant 500_QC3		Preanalytical Plasma_Serum	2018.09.07	human	302 (EDTA plasma)	MXP500L-0-5712 | MXP500F-0-5702	Biocrates		[Calibrated plate 1038994681-1, Calibrated plate 1038994681-1] | []	62	10	1	1 (+) 1 (-) | 1 (+) 1 (+)	2020.12.08 17:15:43 | 2020.12.10 00:02:28	17.3	0.761	3.81	0.277	266	78.4	5.28	5.66	17.7	448	2439	93.3	167	53.1	32.6	420	44.5	0.819	1.38	9.12	4.48	36.8
1038994681-1 | 1038996966-1	1038996951	Sample	Reference Plasma	Longterm reference	Preanalytical Plasma_Serum		human	302 (EDTA plasma)	MXP500L-0-5712 | MXP500F-0-5702	SMARTCARE		[Calibrated plate 1038994681-1, Calibrated plate 1038994681-1] | []	57	10	1	1 (+) 1 (-) | 1 (+) 1 (+)	2020.12.08 22:56:24 | 2020.12.09 21:56:04	23	0.948	4.83	0.077	169	69.2	4.27	5.36	11.9	277	1277	58.5	1.34	1.24	23.7	209	51	0	0.233	0.237	2.09	25.6
1038994681-1 | 1038996966-1	1038994488	Sample	Reference Serum	Longterm reference	Preanalytical Plasma_Serum		human	20 (serum)	MXP500L-0-5712 | MXP500F-0-5702	SMARTCARE		[Calibrated plate 1038994681-1, Calibrated plate 1038994681-1] | []	68	10	1	1 (+) 1 (-) | 1 (+) 1 (+)	2020.12.08 22:13:03 | 2020.12.09 21:31:28	23.1	0.801	6.49	0	170	61.7	4.35	5.67	10.3	286	1229	52.9	1.31	0.91	21.5	208	50.1	0.117	0.158	0.206	2.16	27

## Sheet: Glycosylceramides
MetIDQ-Oxygen-DB110-3005 Concentration [µM] NoNormalization
Plate Bar Code	Sample Bar Code	Sample Type	Sample Identification	Sample Description	Submission Name	Collection Date	Species	Material	OP	Org. Info	Plate Production No.	Plate Note	Well Position	Sample Volume	Run Number	Injection Number	Measurement Time	Hex2Cer(d18:1/14:0)	Hex2Cer(d18:1/16:0)	Hex2Cer(d18:1/18:0)	Hex2Cer(d18:1/20:0)	Hex2Cer(d18:1/22:0)	Hex2Cer(d18:1/24:0)	Hex2Cer(d18:1/24:1)	Hex2Cer(d18:1/26:0)	Hex2Cer(d18:1/26:1)	Hex3Cer(d18:1/16:0)	Hex3Cer(d18:1/18:0)	Hex3Cer(d18:1/24:1)	Hex3Cer(d18:1/26:1)	Hex3Cer(d18:1_20:0)	Hex3Cer(d18:1_22:0)	HexCer(d16:1/22:0)	HexCer(d16:1/24:0)	HexCer(d18:1/14:0)	HexCer(d18:1/16:0)	HexCer(d18:1/18:0)	HexCer(d18:1/18:1)	HexCer(d18:1/20:0)	HexCer(d18:1/22:0)	HexCer(d18:1/23:0)	HexCer(d18:1/24:0)	HexCer(d18:1/24:1)	HexCer(d18:1/26:0)	HexCer(d18:1/26:1)	HexCer(d18:2/16:0)	HexCer(d18:2/18:0)	HexCer(d18:2/20:0)	HexCer(d18:2/22:0)
																	Class	Glycosylceramides	Glycosylceramides	Glycosylceramides	Glycosylceramides	Glycosylceramides	Glycosylceramides	Glycosylceramides	Glycosylceramides	Glycosylceramides	Glycosylceramides	Glycosylceramides	Glycosylceramides	Glycosylceramides	Glycosylceramides	Glycosylceramides	Glycosylceramides	Glycosylceramides	Glycosylceramides	Glycosylceramides	Glycosylceramides	Glycosylceramides	Glycosylceramides	Glycosylceramides	Glycosylceramides	Glycosylceramides	Glycosylceramides	Glycosylceramides	Glycosylceramides	Glycosylceramides	Glycosylceramides	Glycosylceramides	Glycosylceramides
																	LOD (calc.) 1038994681/1 [µM]	0	0	0	0	0	0	0	0	0	0	0	0	0	0	0	0	0	0	0	0	0	0	0	0	0	0	0	0	0	0	0	0
																	LOD (calc.) 1038996966/1 [µM]	0.029	0.029	0.019	0.012	0.007	0.014	0.007	0.005	0.066	0.025	0.018	0.013	0.227	0.026	0.015	0.024	0.013	0.015	0.033	0.062	0.077	0.091	0.092	0.006	0.03	0.105	0.038	0.084	0.058	0.052	0.017	0.071
																	OP 1038994681-1
																	OP 1038996966-1	MXP500F-0-5702	MXP500F-0-5702	MXP500F-0-5702	MXP500F-0-5702	MXP500F-0-5702	MXP500F-0-5702	MXP500F-0-5702	MXP500F-0-5702	MXP500F-0-5702	MXP500F-0-5702	MXP500F-0-5702	MXP500F-0-5702	MXP500F-0-5702	MXP500F-0-5702	MXP500F-0-5702	MXP500F-0-5702	MXP500F-0-5702	MXP500F-0-5702	MXP500F-0-5702	MXP500F-0-5702	MXP500F-0-5702	MXP500F-0-5702	MXP500F-0-5702	MXP500F-0-5702	MXP500F-0-5702	MXP500F-0-5702	MXP500F-0-5702	MXP500F-0-5702	MXP500F-0-5702	MXP500F-0-5702	MXP500F-0-5702	MXP500F-0-5702
1038994681-1 | 1038996966-1	10000001	Blank			Preanalytical Plasma_Serum			993 (no sample to pipette)	MXP500L-0-5712 | MXP500F-0-5702	No Org. Info		[Calibrated plate 1038994681-1, Calibrated plate 1038994681-1] | []	1	10	1	3 (+) 3 (-) | 3 (+) 3 (+)	2020.12.08 15:55:08 | 2020.12.09 23:41:15	NA	NA	NA	NA	NA	NA	NA	NA	NA	NA	NA	NA	NA	NA	NA	NA	NA	NA	NA	NA	NA	NA	NA	NA	NA	NA	NA	NA	NA	NA	NA	NA
1038994681-1 | 1038996966-1	1038996554	Sample	1_Plasma_4C_0_C1	0	Preanalytical Plasma_Serum		human	302 (EDTA plasma)	MXP500L-0-5712 | MXP500F-0-5702	SMARTCARE		[Calibrated plate 1038994681-1, Calibrated plate 1038994681-1] | []	10	10	1	1 (+) 1 (-) | 1 (+) 1 (+)	2020.12.08 23:21:11 | 2020.12.10 03:30:23	0.19	2.42	0.143	0.067	0.139	0.148	0.34	0.009	0.05	0.729	0.101	0.291	0.218	0.068	0.119	0.102	0.067	0.018	0.985	0.231	0.04	0.232	3.36	1.48	1.95	3.47	0.144	0.108	0.06	0.049	0.036	0.545
1038994681-1 | 1038996966-1	1038996618	Sample	1_Plasma_4C_0_C2	0	Preanalytical Plasma_Serum		human	302 (EDTA plasma)	MXP500L-0-5712 | MXP500F-0-5702	SMARTCARE		[Calibrated plate 1038994681-1, Calibrated plate 1038994681-1] | []	41	10	1	1 (+) 1 (-) | 1 (+) 1 (+)	2020.12.08 19:31:56 | 2020.12.09 20:00:15	0.179	2.17	0.13	0.036	0.158	0.132	0.325	0.008	0.046	0.675	0.087	0.25	0.213	0.054	0.129	0.079	0.051	0.015	0.996	0.202	0.047	0.288	3.69	1.54	1.88	3.76	0.085	0.115	0.036	0.058	0.033	0.44
1038994681-1 | 1038996966-1	1038994208	Sample	1_Plasma_4C_2_C1	2	Preanalytical Plasma_Serum		human	302 (EDTA plasma)	MXP500L-0-5712 | MXP500F-0-5702	SMARTCARE		[Calibrated plate 1038994681-1, Calibrated plate 1038994681-1] | []	19	10	1	1 (+) 1 (-) | 1 (+) 1 (+)	2020.12.08 20:58:42 | 2020.12.09 20:49:23	0.169	2.12	0.119	0.04	0.13	0.096	0.257	0.008	0.051	0.645	0.08	0.227	0.173	0.08	0.13	0.071	0.061	0.015	0.908	0.179	0.04	0.327	3.43	1.15	1.76	3.51	0.036	0.116	0.088	0.037	0.026	0.56
1038994681-1 | 1038996966-1	1038994299	Sample	1_Plasma_4C_4_C1	4	Preanalytical Plasma_Serum		human	302 (EDTA plasma)	MXP500L-0-5712 | MXP500F-0-5702	SMARTCARE		[Calibrated plate 1038994681-1, Calibrated plate 1038994681-1] | []	8	10	1	1 (+) 1 (-) | 1 (+) 1 (+)	2020.12.08 21:42:02 | 2020.12.10 02:33:58	0.181	2.37	0.135	0.049	0.107	0.122	0.309	0.007	0.091	0.747	0.095	0.286	0.316	0.105	0.102	0.112	0.057	0.022	1.1	0.184	0.064	0.295	4.37	1.73	2.13	3.84	0.057	0.143	0.086	0.023	0.022	0.493
1038994681-1 | 1038996966-1	1038996433	Sample	1_Plasma_RT_0_C1	0	Preanalytical Plasma_Serum		human	302 (EDTA plasma)	MXP500L-0-5712 | MXP500F-0-5702	SMARTCARE		[Calibrated plate 1038994681-1, Calibrated plate 1038994681-1] | []	86	10	1	1 (+) 1 (-) | 1 (+) 1 (+)	2020.12.08 17:28:05 | 2020.12.09 17:42:40	0.168	2.1	0.153	0.045	0.1	0.12	0.297	0.006	0.077	0.604	0.092	0.259	0.099	0.074	0.106	0.09	0.049	0.024	0.902	0.19	0.056	0.28	3.42	1.45	1.99	3.45	0.122	0.117	0.055	0.048	0.027	0.528
1038994681-1 | 1038996966-1	1038996491	Sample	1_Plasma_RT_0_C2	0	Preanalytical Plasma_Serum		human	302 (EDTA plasma)	MXP500L-0-5712 | MXP500F-0-5702	SMARTCARE		[Calibrated plate 1038994681-1, Calibrated plate 1038994681-1] | []	56	10	1	1 (+) 1 (-) | 1 (+) 1 (+)	2020.12.08 22:06:50 | 2020.12.10 02:48:05	0.181	2.38	0.129	0.052	0.131	0.136	0.351	0.009	0.045	0.633	0.112	0.261	0.297	0.088	0.186	0.118	0.059	0.019	0.968	0.174	0.037	0.266	3.51	1.66	2.21	3.79	0.088	0.105	0.068	0.038	0.03	0.538
1038994681-1 | 1038996966-1	1038996675	Sample	1_Plasma_RT_2_C1	2	Preanalytical Plasma_Serum		human	302 (EDTA plasma)	MXP500L-0-5712 | MXP500F-0-5702	SMARTCARE		[Calibrated plate 1038994681-1, Calibrated plate 1038994681-1] | []	6	10	1	1 (+) 1 (-) | 1 (+) 1 (+)	2020.12.08 20:02:57 | 2020.12.09 20:17:49	0.16	1.98	0.105	0.049	0.108	0.101	0.274	0	0.058	0.701	0.086	0.218	0.187	0.058	0.136	0.089	0.052	0.014	0.782	0.212	0.035	0.224	3.16	1.31	1.88	3.05	0.061	0.13	0.023	0.013	0.031	0.409
1038994681-1 | 1038996966-1	1038996694	Sample	1_Plasma_RT_4_C1	4	Preanalytical Plasma_Serum		human	302 (EDTA plasma)	MXP500L-0-5712 | MXP500F-0-5702	SMARTCARE		[Calibrated plate 1038994681-1, Calibrated plate 1038994681-1] | []	81	10	1	1 (+) 1 (-) | 1 (+) 1 (+)	2020.12.08 23:08:49 | 2020.12.10 03:23:19	0.132	1.72	0.085	0.036	0.096	0.135	0.28	0.007	0.056	0.487	0.093	0.141	0.129	0.056	0.109	0.047	0.038	0.015	0.741	0.147	0.036	0.12	2.46	1.09	1.49	2.48	0.037	0.066	0.056	0.041	0.031	0.367
1038994681-1 | 1038996966-1	1038996826	Sample	1_Serum_RT_0_C1	0	Preanalytical Plasma_Serum		human	20 (serum)	MXP500L-0-5712 | MXP500F-0-5702	SMARTCARE		[Calibrated plate 1038994681-1, Calibrated plate 1038994681-1] | []	80	10	1	1 (+) 1 (-) | 1 (+) 1 (+)	2020.12.08 22:19:14 | 2020.12.09 21:35:00	0.183	2.1	0.134	0.043	0.113	0.101	0.277	0.008	0.054	0.685	0.091	0.223	0.124	0.044	0.129	0.068	0.063	0.016	0.902	0.2	0.044	0.301	3.18	1.36	1.9	3.72	0.081	0.139	0.044	0.01	0.035	0.497
1038994681-1 | 1038996966-1	1038996879	Sample	1_Serum_RT_2_C1	2	Preanalytical Plasma_Serum		human	20 (serum)	MXP500L-0-5712 | MXP500F-0-5702	SMARTCARE		[Calibrated plate 1038994681-1, Calibrated plate 1038994681-1] | []	83	10	1	1 (+) 1 (-) | 1 (+) 1 (+)	2020.12.09 00:47:55 | 2020.12.10 04:19:39	0.149	2.18	0.12	0.044	0.114	0.136	0.313	0.006	0.055	0.694	0.082	0.229	0.224	0.075	0.178	0.071	0.059	0.016	0.977	0.148	0.042	0.25	3.04	1.21	1.73	3.59	0.066	0.121	0.066	0.049	0.021	0.461
1038994681-1 | 1038996966-1	1038994440	Sample	1_Serum_RT_8_C1	8	Preanalytical Plasma_Serum		human	20 (serum)	MXP500L-0-5712 | MXP500F-0-5702	SMARTCARE		[Calibrated plate 1038994681-1, Calibrated plate 1038994681-1] | []	9	10	1	1 (+) 1 (-) | 1 (+) 1 (+)	2020.12.08 22:31:37 | 2020.12.10 03:02:09	0.171	2.56	0.142	0.069	0.134	0.17	0.39	0.006	0.067	0.741	0.094	0.309	0.312	0.09	0.143	0.087	0.056	0.012	1.12	0.224	0.069	0.353	3.84	1.55	1.96	4.22	0.118	0.117	0.065	0.04	0.023	0.542
1038994681-1 | 1038996966-1	1038996569	Sample	2_Plasma_4C_0_C1	0	Preanalytical Plasma_Serum		human	302 (EDTA plasma)	MXP500L-0-5712 | MXP500F-0-5702	SMARTCARE		[Calibrated plate 1038994681-1, Calibrated plate 1038994681-1] | []	76	10	1	1 (+) 1 (-) | 1 (+) 1 (+)	2020.12.08 19:01:00 | 2020.12.09 19:42:43	0.27	2.25	0.162	0.061	0.174	0.114	0.397	0.012	0.057	1.05	0.123	0.335	0.145	0.077	0.183	0.135	0.088	0.019	0.992	0.211	0.058	0.399	3.35	1.91	1.83	4.05	0.086	0.125	0.109	0.051	0.037	0.624
1038994681-1 | 1038996966-1	1038996622	Sample	2_Plasma_4C_0_C2	0	Preanalytical Plasma_Serum		human	302 (EDTA plasma)	MXP500L-0-5712 | MXP500F-0-5702	SMARTCARE		[Calibrated plate 1038994681-1, Calibrated plate 1038994681-1] | []	27	10	1	1 (+) 1 (-) | 1 (+) 1 (+)	2020.12.08 17:46:39 | 2020.12.09 17:53:11	0.354	2.32	0.191	0.063	0.159	0.156	0.376	0.001	0.065	1.05	0.129	0.362	0.415	0.101	0.235	0.182	0.105	0.023	1.05	0.283	0.055	0.432	3.83	2.01	2.05	4.72	0.13	0.105	0.102	0.058	0.044	0.747
1038994681-1 | 1038996966-1	1038994212	Sample	2_Plasma_4C_2_C1	2	Preanalytical Plasma_Serum		human	302 (EDTA plasma)	MXP500L-0-5712 | MXP500F-0-5702	SMARTCARE		[Calibrated plate 1038994681-1, Calibrated plate 1038994681-1] | []	31	10	1	1 (+) 1 (-) | 1 (+) 1 (+)	2020.12.08 21:04:56 | 2020.12.09 20:52:53	0.278	2.19	0.125	0.046	0.137	0.138	0.36	0.009	0.053	0.953	0.143	0.389	0.147	0.115	0.215	0.142	0.106	0.023	1.03	0.207	0.048	0.284	3.39	1.71	1.97	4.49	0.094	0.09	0.112	0.038	0.042	0.63
1038994681-1 | 1038996966-1	1038994300	Sample	2_Plasma_4C_4_C1	4	Preanalytical Plasma_Serum		human	302 (EDTA plasma)	MXP500L-0-5712 | MXP500F-0-5702	SMARTCARE		[Calibrated plate 1038994681-1, Calibrated plate 1038994681-1] | []	16	10	1	1 (+) 1 (-) | 1 (+) 1 (+)	2020.12.08 18:30:01 | 2020.12.09 19:25:07	0.303	2.15	0.133	0.051	0.114	0.138	0.316	0.004	0.056	1.05	0.077	0.325	0.131	0.079	0.129	0.11	0.093	0.019	0.935	0.213	0.059	0.289	2.99	1.61	1.64	3.83	0.071	0.081	0.087	0.042	0.037	0.534
1038994681-1 | 1038996966-1	1038996777	Sample	2_Plasma_4C_8_C1	8	Preanalytical Plasma_Serum		human	302 (EDTA plasma)	MXP500L-0-5712 | MXP500F-0-5702	SMARTCARE		[Calibrated plate 1038994681-1, Calibrated plate 1038994681-1] | []	91	10	1	1 (+) 1 (-) | 1 (+) 1 (+)	2020.12.08 21:35:51 | 2020.12.10 02:30:28	0.379	2.45	0.15	0.054	0.133	0.152	0.377	0.005	0.024	1.19	0.102	0.342	0.251	0.109	0.179	0.117	0.085	0.017	1.05	0.248	0.059	0.405	3.32	1.87	1.84	4.19	0.058	0.103	0.052	0.063	0.038	0.596
1038994681-1 | 1038996966-1	1038996448	Sample	2_Plasma_RT_0_C1	0	Preanalytical Plasma_Serum		human	302 (EDTA plasma)	MXP500L-0-5712 | MXP500F-0-5702	SMARTCARE		[Calibrated plate 1038994681-1, Calibrated plate 1038994681-1] | []	35	10	1	1 (+) 1 (-) | 1 (+) 1 (+)	2020.12.09 00:23:07 | 2020.12.09 22:45:11	0.318	2.09	0.139	0.051	0.139	0.1	0.347	0.003	0.072	0.986	0.125	0.285	0.126	0.063	0.199	0.164	0.082	0.015	0.881	0.165	0.053	0.258	2.88	1.75	1.53	3.74	0.073	0.095	0.054	0.041	0.036	0.515
1038994681-1 | 1038996966-1	1038996501	Sample	2_Plasma_RT_0_C2	0	Preanalytical Plasma_Serum		human	302 (EDTA plasma)	MXP500L-0-5712 | MXP500F-0-5702	SMARTCARE		[Calibrated plate 1038994681-1, Calibrated plate 1038994681-1] | []	39	10	1	1 (+) 1 (-) | 1 (+) 1 (+)	2020.12.08 17:52:52 | 2020.12.09 17:56:43	0.271	2.24	0.15	0.053	0.123	0.14	0.336	0.005	0.043	1.03	0.104	0.368	0.25	0.103	0.162	0.173	0.097	0.014	1.18	0.208	0.069	0.382	3.52	1.91	2	4.62	0.095	0.113	0.091	0.049	0.037	0.606
1038994681-1 | 1038996966-1	1038994163	Sample	2_Plasma_RT_2_C1	2	Preanalytical Plasma_Serum		human	302 (EDTA plasma)	MXP500L-0-5712 | MXP500F-0-5702	SMARTCARE		[Calibrated plate 1038994681-1, Calibrated plate 1038994681-1] | []	3	10	1	1 (+) 1 (-) | 1 (+) 1 (+)	2020.12.08 17:34:17 | 2020.12.09 17:46:09	0.309	2.46	0.143	0.046	0.165	0.151	0.467	0.007	0.101	1.24	0.118	0.461	0.336	0.098	0.205	0.184	0.096	0.021	1.19	0.246	0.062	0.417	3.74	2.07	2.15	4.81	0.122	0.121	0.084	0.058	0.041	0.649
1038994681-1 | 1038996966-1	1038994265	Sample	2_Plasma_RT_4_C1	4	Preanalytical Plasma_Serum		human	302 (EDTA plasma)	MXP500L-0-5712 | MXP500F-0-5702	SMARTCARE		[Calibrated plate 1038994681-1, Calibrated plate 1038994681-1] | []	65	10	1	1 (+) 1 (-) | 1 (+) 1 (+)	2020.12.08 19:44:21 | 2020.12.09 20:07:17	0.187	2.25	0.137	0.054	0.124	0.134	0.33	0.006	0.032	1.02	0.147	0.326	0.171	0.087	0.224	0.11	0.094	0.011	0.979	0.23	0.059	0.372	3.35	1.86	1.75	4.19	0.086	0.118	0.049	0.078	0.027	0.516
1038994681-1 | 1038996966-1	1038996724	Sample	2_Plasma_RT_8_C1	8	Preanalytical Plasma_Serum		human	302 (EDTA plasma)	MXP500L-0-5712 | MXP500F-0-5702	SMARTCARE		[Calibrated plate 1038994681-1, Calibrated plate 1038994681-1] | []	12	10	1	1 (+) 1 (-) | 1 (+) 1 (+)	2020.12.09 01:00:17 | 2020.12.10 04:26:43	0.292	2.39	0.144	0.057	0.155	0.178	0.359	0.005	0.029	1.18	0.131	0.428	0.282	0.119	0.258	0.161	0.089	0.019	1.19	0.231	0.046	0.403	3.56	2.16	2.05	4.91	0.128	0.129	0.079	0.052	0.023	0.553
1038994681-1 | 1038996966-1	1038994371	Sample	2_Serum_RT_0_C1	0	Preanalytical Plasma_Serum		human	20 (serum)	MXP500L-0-5712 | MXP500F-0-5702	SMARTCARE		[Calibrated plate 1038994681-1, Calibrated plate 1038994681-1] | []	47	10	1	1 (+) 1 (-) | 1 (+) 1 (+)	2020.12.09 00:29:19 | 2020.12.09 22:48:41	0.353	2.72	0.186	0.072	0.178	0.167	0.374	0.007	0.086	1.28	0.103	0.402	0.182	0.09	0.288	0.191	0.107	0.013	1.16	0.21	0.068	0.402	3.84	1.97	2.16	4.58	0.158	0.11	0.066	0.056	0.034	0.781
1038994681-1 | 1038996966-1	1038996883	Sample	2_Serum_RT_2_C1	2	Preanalytical Plasma_Serum		human	20 (serum)	MXP500L-0-5712 | MXP500F-0-5702	SMARTCARE		[Calibrated plate 1038994681-1, Calibrated plate 1038994681-1] | []	94	10	1	1 (+) 1 (-) | 1 (+) 1 (+)	2020.12.09 00:04:32 | 2020.12.09 22:34:37	0.354	2.49	0.184	0.066	0.171	0.155	0.411	0.015	0.054	1.48	0.157	0.414	0.378	0.098	0.26	0.167	0.108	0.031	1.3	0.171	0.062	0.399	4.34	2.16	2.28	5.01	0.107	0.125	0.084	0.053	0.048	0.867
1038994681-1 | 1038996966-1	1038994454	Sample	2_Serum_RT_8_C1	8	Preanalytical Plasma_Serum		human	20 (serum)	MXP500L-0-5712 | MXP500F-0-5702	SMARTCARE		[Calibrated plate 1038994681-1, Calibrated plate 1038994681-1] | []	79	10	1	1 (+) 1 (-) | 1 (+) 1 (+)	2020.12.08 21:29:40 | 2020.12.10 02:26:58	0.358	2.04	0.141	0.067	0.132	0.115	0.329	0.01	0.049	1.08	0.129	0.294	0.19	0.083	0.189	0.157	0.11	0.016	0.977	0.162	0.043	0.322	3.29	1.86	1.74	3.87	0.098	0.12	0.066	0.034	0.026	0.483
1038994681-1 | 1038996966-1	1038996573	Sample	3_Plasma_4C_0_C1	0	Preanalytical Plasma_Serum		human	302 (EDTA plasma)	MXP500L-0-5712 | MXP500F-0-5702	SMARTCARE		[Calibrated plate 1038994681-1, Calibrated plate 1038994681-1] | []	95	10	1	1 (+) 1 (-) | 1 (+) 1 (+)	2020.12.09 00:54:06 | 2020.12.10 04:23:11	0.414	3.43	0.201	0.065	0.222	0.167	0.511	0.005	0.066	1.65	0.151	0.64	0.261	0.12	0.361	0.132	0.103	0.026	1.85	0.277	0.049	0.394	4.56	2.17	2.74	6.42	0.13	0.098	0.093	0.07	0.035	0.793
1038994681-1 | 1038996966-1	1038996637	Sample	3_Plasma_4C_0_C2	0	Preanalytical Plasma_Serum		human	302 (EDTA plasma)	MXP500L-0-5712 | MXP500F-0-5702	SMARTCARE		[Calibrated plate 1038994681-1, Calibrated plate 1038994681-1] | []	15	10	1	1 (+) 1 (-) | 1 (+) 1 (+)	2020.12.08 17:40:28 | 2020.12.10 00:16:33	0.391	3.25	0.187	0.044	0.173	0.169	0.46	0.009	0.083	1.35	0.153	0.549	0.271	0.11	0.314	0.131	0.081	0.026	1.63	0.229	0.064	0.363	4.2	2.15	2.25	5.83	0.099	0.129	0.099	0.047	0.029	0.751
1038994681-1 | 1038996966-1	1038994227	Sample	3_Plasma_4C_2_C1	2	Preanalytical Plasma_Serum		human	302 (EDTA plasma)	MXP500L-0-5712 | MXP500F-0-5702	SMARTCARE		[Calibrated plate 1038994681-1, Calibrated plate 1038994681-1] | []	18	10	1	1 (+) 1 (-) | 1 (+) 1 (+)	2020.12.08 20:09:08 | 2020.12.09 20:21:19	0.387	3.4	0.178	0.047	0.172	0.159	0.472	0.007	0.084	1.55	0.123	0.568	0.126	0.103	0.331	0.099	0.109	0.019	1.71	0.245	0.07	0.354	4.45	2.27	2.35	5.85	0.074	0.117	0.131	0.069	0.04	0.696
1038994681-1 | 1038996966-1	1038994314	Sample	3_Plasma_4C_4_C1	4	Preanalytical Plasma_Serum		human	302 (EDTA plasma)	MXP500L-0-5712 | MXP500F-0-5702	SMARTCARE		[Calibrated plate 1038994681-1, Calibrated plate 1038994681-1] | []	30	10	1	1 (+) 1 (-) | 1 (+) 1 (+)	2020.12.08 20:15:19 | 2020.12.09 20:24:49	0.385	3.47	0.223	0.066	0.19	0.172	0.551	0.008	0.072	1.5	0.168	0.561	0.247	0.141	0.325	0.13	0.101	0.027	1.94	0.265	0.076	0.395	4.59	2.53	2.61	6.15	0.094	0.141	0.1	0.051	0.05	0.794
1038994681-1 | 1038996966-1	1038996781	Sample	3_Plasma_4C_8_C1	8	Preanalytical Plasma_Serum		human	302 (EDTA plasma)	MXP500L-0-5712 | MXP500F-0-5702	SMARTCARE		[Calibrated plate 1038994681-1, Calibrated plate 1038994681-1] | []	46	10	1	1 (+) 1 (-) | 1 (+) 1 (+)	2020.12.08 23:39:44 | 2020.12.09 22:20:35	0.422	3.71	0.189	0.079	0.187	0.167	0.549	0.005	0.09	1.77	0.174	0.622	0.353	0.106	0.428	0.122	0.099	0.035	1.96	0.316	0.089	0.383	4.87	2.57	2.58	6.67	0.094	0.082	0.131	0.076	0.053	0.71
1038994681-1 | 1038996966-1	1038996452	Sample	3_Plasma_RT_0_C1	0	Preanalytical Plasma_Serum		human	302 (EDTA plasma)	MXP500L-0-5712 | MXP500F-0-5702	SMARTCARE		[Calibrated plate 1038994681-1, Calibrated plate 1038994681-1] | []	93	10	1	1 (+) 1 (-) | 1 (+) 1 (+)	2020.12.08 23:15:00 | 2020.12.10 03:26:51	0.369	3.48	0.187	0.055	0.195	0.189	0.528	0.005	0.086	1.57	0.189	0.566	0.175	0.095	0.349	0.128	0.102	0.018	1.74	0.332	0.065	0.389	4.51	2.58	2.63	5.92	0.131	0.129	0.11	0.039	0.03	0.636
1038994681-1 | 1038996966-1	1038996516	Sample	3_Plasma_RT_0_C2	0	Preanalytical Plasma_Serum		human	302 (EDTA plasma)	MXP500L-0-5712 | MXP500F-0-5702	SMARTCARE		[Calibrated plate 1038994681-1, Calibrated plate 1038994681-1] | []	32	10	1	1 (+) 1 (-) | 1 (+) 1 (+)	2020.12.08 21:54:25 | 2020.12.09 21:20:58	0.414	3.36	0.225	0.065	0.19	0.163	0.54	0.011	0.093	1.57	0.138	0.602	0.309	0.131	0.335	0.142	0.096	0.018	1.83	0.293	0.09	0.437	4.79	2.38	2.59	6.77	0.126	0.159	0.147	0.046	0.053	0.793
1038994681-1 | 1038996966-1	1038994178	Sample	3_Plasma_RT_2_C1	2	Preanalytical Plasma_Serum		human	302 (EDTA plasma)	MXP500L-0-5712 | MXP500F-0-5702	SMARTCARE		[Calibrated plate 1038994681-1, Calibrated plate 1038994681-1] | []	90	10	1	1 (+) 1 (-) | 1 (+) 1 (+)	2020.12.08 20:46:20 | 2020.12.09 20:42:23	0.407	3.47	0.234	0.073	0.192	0.239	0.573	0.005	0.097	1.63	0.183	0.631	0.246	0.111	0.351	0.181	0.123	0.032	1.71	0.261	0.069	0.356	5.12	2.4	2.74	6.77	0.093	0.126	0.109	0.07	0.04	0.85
1038994681-1 | 1038996966-1	1038996705	Sample	3_Plasma_RT_4_C1	4	Preanalytical Plasma_Serum		human	302 (EDTA plasma)	MXP500L-0-5712 | MXP500F-0-5702	SMARTCARE		[Calibrated plate 1038994681-1, Calibrated plate 1038994681-1] | []	64	10	1	1 (+) 1 (-) | 1 (+) 1 (+)	2020.12.08 18:54:49 | 2020.12.10 00:58:53	0.375	3.4	0.178	0.066	0.173	0.172	0.482	0.008	0.044	1.57	0.126	0.538	0.401	0.14	0.324	0.142	0.101	0.023	1.97	0.206	0.046	0.392	4.56	2.35	2.49	6.11	0.092	0.166	0.088	0.054	0.039	0.693
1038994681-1 | 1038996966-1	1038996739	Sample	3_Plasma_RT_8_C1	8	Preanalytical Plasma_Serum		human	302 (EDTA plasma)	MXP500L-0-5712 | MXP500F-0-5702	SMARTCARE		[Calibrated plate 1038994681-1, Calibrated plate 1038994681-1] | []	55	10	1	1 (+) 1 (-) | 1 (+) 1 (+)	2020.12.08 21:17:18 | 2020.12.10 02:19:58	0.405	3.86	0.223	0.066	0.214	0.222	0.589	0.009	0.064	1.73	0.187	0.571	0.241	0.099	0.345	0.157	0.109	0.022	1.83	0.277	0.059	0.405	4.92	2.59	2.53	6.48	0.099	0.174	0.085	0.064	0.057	0.679
1038994681-1 | 1038996966-1	1038996831	Sample	3_Serum_RT_0_C1	0	Preanalytical Plasma_Serum		human	20 (serum)	MXP500L-0-5712 | MXP500F-0-5702	SMARTCARE		[Calibrated plate 1038994681-1, Calibrated plate 1038994681-1] | []	89	10	1	1 (+) 1 (-) | 1 (+) 1 (+)	2020.12.08 19:56:45 | 2020.12.10 01:34:10	0.535	3.99	0.239	0.07	0.195	0.216	0.567	0.004	0.083	1.89	0.17	0.648	0.254	0.129	0.255	0.167	0.095	0.034	2.01	0.284	0.081	0.435	5.08	2.92	2.68	6.56	0.125	0.141	0.107	0.082	0.044	0.886
1038994681-1 | 1038996966-1	1038994386	Sample	3_Serum_RT_2_C1	2	Preanalytical Plasma_Serum		human	20 (serum)	MXP500L-0-5712 | MXP500F-0-5702	SMARTCARE		[Calibrated plate 1038994681-1, Calibrated plate 1038994681-1] | []	59	10	1	1 (+) 1 (-) | 1 (+) 1 (+)	2020.12.09 00:35:32 | 2020.12.09 22:52:11	0.47	4.17	0.265	0.078	0.216	0.256	0.662	0.009	0.107	1.87	0.239	0.783	0.327	0.124	0.44	0.162	0.117	0.03	2.21	0.288	0.08	0.416	5.12	2.8	2.92	7.71	0.159	0.173	0.139	0.072	0.055	0.969
1038994681-1 | 1038996966-1	1038994469	Sample	3_Serum_RT_8_C1	8	Preanalytical Plasma_Serum		human	20 (serum)	MXP500L-0-5712 | MXP500F-0-5702	SMARTCARE		[Calibrated plate 1038994681-1, Calibrated plate 1038994681-1] | []	23	10	1	1 (+) 1 (-) | 1 (+) 1 (+)	2020.12.09 00:16:56 | 2020.12.10 04:02:02	0.404	3.31	0.226	0.077	0.208	0.212	0.533	0.009	0.066	1.63	0.149	0.57	0.204	0.127	0.353	0.139	0.076	0.019	1.79	0.248	0.098	0.395	4.28	2.38	2.55	5.86	0.144	0.129	0.087	0.049	0.033	0.621
1038994681-1 | 1038996966-1	1038996588	Sample	4_Plasma_4C_0_C1	0	Preanalytical Plasma_Serum		human	302 (EDTA plasma)	MXP500L-0-5712 | MXP500F-0-5702	SMARTCARE		[Calibrated plate 1038994681-1, Calibrated plate 1038994681-1] | []	36	10	1	1 (+) 1 (-) | 1 (+) 1 (+)	2020.12.09 01:12:39 | 2020.12.10 04:33:46	0.221	2.6	0.16	0.065	0.195	0.206	0.448	0.008	0.103	1.24	0.15	0.459	0.131	0.124	0.382	0.116	0.078	0.02	1.18	0.226	0.065	0.394	3.46	1.77	1.93	3.64	0.096	0.088	0.072	0.063	0.055	0.504
1038994681-1 | 1038996966-1	1038996641	Sample	4_Plasma_4C_0_C2	0	Preanalytical Plasma_Serum		human	302 (EDTA plasma)	MXP500L-0-5712 | MXP500F-0-5702	SMARTCARE		[Calibrated plate 1038994681-1, Calibrated plate 1038994681-1] | []	54	10	1	1 (+) 1 (-) | 1 (+) 1 (+)	2020.12.08 20:27:44 | 2020.12.09 20:31:51	0.198	2.47	0.139	0.065	0.149	0.166	0.413	0.006	0	1.22	0.144	0.471	0.147	0.138	0.346	0.124	0.068	0.017	1.14	0.193	0.039	0.322	3.21	1.66	1.85	3.83	0.096	0.076	0.066	0.052	0.03	0.668
1038994681-1 | 1038996966-1	1038994231	Sample	4_Plasma_4C_2_C1	2	Preanalytical Plasma_Serum		human	302 (EDTA plasma)	MXP500L-0-5712 | MXP500F-0-5702	SMARTCARE		[Calibrated plate 1038994681-1, Calibrated plate 1038994681-1] | []	72	10	1	1 (+) 1 (-) | 1 (+) 1 (+)	2020.12.09 01:31:13 | 2020.12.09 23:23:42	0.189	2.36	0.145	0.058	0.14	0.151	0.401	0.005	0.008	1.17	0.147	0.417	0.119	0.117	0.334	0.11	0.065	0.014	1.02	0.21	0.063	0.374	3.32	1.66	1.77	3.52	0.062	0.107	0.097	0.054	0.042	0.587
1038994681-1 | 1038996966-1	1038994329	Sample	4_Plasma_4C_4_C1	4	Preanalytical Plasma_Serum		human	302 (EDTA plasma)	MXP500L-0-5712 | MXP500F-0-5702	SMARTCARE		[Calibrated plate 1038994681-1, Calibrated plate 1038994681-1] | []	48	10	1	1 (+) 1 (-) | 1 (+) 1 (+)	2020.12.09 01:18:51 | 2020.12.10 04:37:16	0.181	2.55	0.158	0.053	0.144	0.151	0.467	0.004	0.074	1.28	0.189	0.492	0.176	0.17	0.348	0.119	0.084	0.016	1.25	0.206	0.054	0.293	3.72	1.85	1.96	3.78	0.068	0.099	0.106	0.05	0.033	0.565
1038994681-1 | 1038996966-1	1038996796	Sample	4_Plasma_4C_8_C1	8	Preanalytical Plasma_Serum		human	302 (EDTA plasma)	MXP500L-0-5712 | MXP500F-0-5702	SMARTCARE		[Calibrated plate 1038994681-1, Calibrated plate 1038994681-1] | []	24	10	1	1 (+) 1 (-) | 1 (+) 1 (+)	2020.12.09 01:06:28 | 2020.12.09 23:09:42	0.201	2.58	0.136	0.055	0.17	0.137	0.461	0.007	0.104	1.28	0.175	0.413	0.227	0.108	0.35	0.114	0.071	0.022	1.31	0.27	0.049	0.341	3.65	1.96	2	4.3	0.108	0.082	0.093	0.041	0.023	0.567
1038994681-1 | 1038996966-1	1038996467	Sample	4_Plasma_RT_0_C1	0	Preanalytical Plasma_Serum		human	302 (EDTA plasma)	MXP500L-0-5712 | MXP500F-0-5702	SMARTCARE		[Calibrated plate 1038994681-1, Calibrated plate 1038994681-1] | []	11	10	1	1 (+) 1 (-) | 1 (+) 1 (+)	2020.12.09 00:10:45 | 2020.12.10 03:58:32	0.184	2.61	0.141	0.075	0.189	0.154	0.46	0.008	0.069	1.29	0.161	0.511	0.351	0.17	0.336	0.136	0.071	0.026	1.19	0.238	0.052	0.342	3.74	1.75	2.01	4.04	0.084	0.127	0.076	0.035	0.044	0.673
1038994681-1 | 1038996966-1	1038996521	Sample	4_Plasma_RT_0_C2	0	Preanalytical Plasma_Serum		human	302 (EDTA plasma)	MXP500L-0-5712 | MXP500F-0-5702	SMARTCARE		[Calibrated plate 1038994681-1, Calibrated plate 1038994681-1] | []	28	10	1	1 (+) 1 (-) | 1 (+) 1 (+)	2020.12.08 18:36:13 | 2020.12.09 19:28:39	0.259	2.82	0.172	0.076	0.192	0.176	0.465	0.006	0.067	1.44	0.18	0.526	0.141	0.181	0.388	0.141	0.074	0.017	1.18	0.268	0.057	0.387	4.11	1.8	2.21	3.97	0.084	0.128	0.056	0.064	0.035	0.74
1038994681-1 | 1038996966-1	1038994182	Sample	4_Plasma_RT_2_C1	2	Preanalytical Plasma_Serum		human	302 (EDTA plasma)	MXP500L-0-5712 | MXP500F-0-5702	SMARTCARE		[Calibrated plate 1038994681-1, Calibrated plate 1038994681-1] | []	96	10	1	1 (+) 1 (-) | 1 (+) 1 (+)	2020.12.09 01:43:35 | 2020.12.10 04:51:22	0.204	2.51	0.166	0.061	0.17	0.18	0.411	0.005	0.024	1.11	0.159	0.394	0.218	0.144	0.373	0.1	0.07	0.019	1.04	0.187	0.049	0.298	3.24	1.62	1.76	3.53	0.095	0.104	0.038	0.033	0.024	0.449
1038994681-1 | 1038996966-1	1038996710	Sample	4_Plasma_RT_4_C1	4	Preanalytical Plasma_Serum		human	302 (EDTA plasma)	MXP500L-0-5712 | MXP500F-0-5702	SMARTCARE		[Calibrated plate 1038994681-1, Calibrated plate 1038994681-1] | []	44	10	1	1 (+) 1 (-) | 1 (+) 1 (+)	2020.12.08 22:00:38 | 2020.12.10 02:44:33	0.261	2.66	0.158	0.059	0.175	0.185	0.461	0.007	0.073	1.53	0.217	0.5	0.32	0.175	0.372	0.169	0.067	0.028	1.34	0.245	0.065	0.356	4.13	1.84	2.17	4.55	0.099	0.092	0.084	0.047	0.055	0.771
1038994681-1 | 1038996966-1	1038996743	Sample	4_Plasma_RT_8_C1	8	Preanalytical Plasma_Serum		human	302 (EDTA plasma)	MXP500L-0-5712 | MXP500F-0-5702	SMARTCARE		[Calibrated plate 1038994681-1, Calibrated plate 1038994681-1] | []	33	10	1	1 (+) 1 (-) | 1 (+) 1 (+)	2020.12.08 22:44:01 | 2020.12.10 03:09:12	0.256	2.54	0.145	0.065	0.149	0.166	0.445	0.004	0.073	1.31	0.164	0.406	0.183	0.121	0.36	0.11	0.071	0.015	1.1	0.218	0.058	0.337	3.17	1.73	1.88	3.89	0.079	0.101	0.08	0.065	0.019	0.701
1038994681-1 | 1038996966-1	1038996845	Sample	4_Serum_RT_0_C1	0	Preanalytical Plasma_Serum		human	20 (serum)	MXP500L-0-5712 | MXP500F-0-5702	SMARTCARE		[Calibrated plate 1038994681-1, Calibrated plate 1038994681-1] | []	40	10	1	1 (+) 1 (-) | 1 (+) 1 (+)	2020.12.08 18:42:26 | 2020.12.10 00:51:49	0.261	2.87	0.175	0.062	0.197	0.177	0.503	0.005	0.052	1.43	0.191	0.49	0.179	0.151	0.391	0.13	0.066	0.023	1.28	0.233	0.068	0.387	3.91	1.87	2.01	4.15	0.103	0.125	0.11	0.05	0.044	0.662
1038994681-1 | 1038996966-1	1038994391	Sample	4_Serum_RT_2_C1	2	Preanalytical Plasma_Serum		human	20 (serum)	MXP500L-0-5712 | MXP500F-0-5702	SMARTCARE		[Calibrated plate 1038994681-1, Calibrated plate 1038994681-1] | []	51	10	1	1 (+) 1 (-) | 1 (+) 1 (+)	2020.12.08 17:59:03 | 2020.12.09 18:00:14	0.204	2.71	0.159	0.076	0.19	0.179	0.531	0.008	0.033	1.52	0.188	0.534	0.292	0.142	0.273	0.115	0.052	0.024	1.12	0.238	0.068	0.417	3.91	2.02	2.12	3.97	0.106	0.132	0.084	0.052	0.035	0.627
1038994681-1 | 1038996966-1	1038996932	Sample	4_Serum_RT_8_C1	8	Preanalytical Plasma_Serum		human	20 (serum)	MXP500L-0-5712 | MXP500F-0-5702	SMARTCARE		[Calibrated plate 1038994681-1, Calibrated plate 1038994681-1] | []	20	10	1	1 (+) 1 (-) | 1 (+) 1 (+)	2020.12.08 21:48:14 | 2020.12.10 02:37:32	0.233	2.44	0.146	0.074	0.169	0.137	0.466	0.01	0.034	1.21	0.168	0.428	0.212	0.168	0.3	0.139	0.066	0.013	1.15	0.2	0.045	0.307	3.7	2.02	2.02	3.87	0.073	0.149	0.064	0.064	0.029	0.647
1038994681-1 | 1038996966-1	1038996592	Sample	5_Plasma_4C_0_C1	0	Preanalytical Plasma_Serum		human	302 (EDTA plasma)	MXP500L-0-5712 | MXP500F-0-5702	SMARTCARE		[Calibrated plate 1038994681-1, Calibrated plate 1038994681-1] | []	75	10	1	1 (+) 1 (-) | 1 (+) 1 (+)	2020.12.08 18:11:26 | 2020.12.10 13:07:56	0.241	2.13	0.138	0.043	0.105	0.139	0.332	0.007	0.05	1.12	0.113	0.515	0.277	0.087	0.233	0.135	0.103	0.021	1.11	0.13	0.041	0.29	2.68	1.61	1.69	3.86	0.102	0.15	0.074	0.06	0.019	0.408
1038994681-1 | 1038996966-1	1038996656	Sample	5_Plasma_4C_0_C2	0	Preanalytical Plasma_Serum		human	302 (EDTA plasma)	MXP500L-0-5712 | MXP500F-0-5702	SMARTCARE		[Calibrated plate 1038994681-1, Calibrated plate 1038994681-1] | []	4	10	1	1 (+) 1 (-) | 1 (+) 1 (+)	2020.12.08 18:23:50 | 2020.12.09 19:21:37	0.211	2.06	0.129	0.043	0.131	0.114	0.359	0.005	0.051	1.09	0.13	0.584	0.229	0.058	0.238	0.17	0.086	0.027	1	0.17	0.044	0.32	2.66	1.56	1.76	4.18	0.105	0.123	0.075	0.061	0.026	0.373
1038994681-1 | 1038996966-1	1038994246	Sample	5_Plasma_4C_2_C1	2	Preanalytical Plasma_Serum		human	302 (EDTA plasma)	MXP500L-0-5712 | MXP500F-0-5702	SMARTCARE		[Calibrated plate 1038994681-1, Calibrated plate 1038994681-1] | []	52	10	1	1 (+) 1 (-) | 1 (+) 1 (+)	2020.12.08 18:48:38 | 2020.12.09 19:35:41	0.24	2.14	0.146	0.048	0.122	0.099	0.341	0.009	0.059	1.04	0.087	0.508	0.249	0.108	0.257	0.085	0.078	0.016	1.04	0.218	0.062	0.24	2.42	1.62	1.58	3.8	0.102	0.073	0.112	0.042	0.019	0.401
1038994681-1 | 1038996966-1	1038994333	Sample	5_Plasma_4C_4_C1	4	Preanalytical Plasma_Serum		human	302 (EDTA plasma)	MXP500L-0-5712 | MXP500F-0-5702	SMARTCARE		[Calibrated plate 1038994681-1, Calibrated plate 1038994681-1] | []	66	10	1	1 (+) 1 (-) | 1 (+) 1 (+)	2020.12.08 20:33:57 | 2020.12.09 20:35:21	0.18	1.9	0.117	0.046	0.076	0.141	0.282	0.006	0.032	1.05	0.103	0.377	0.313	0.123	0.171	0.134	0.078	0.02	0.878	0.159	0.038	0.2	2.15	1.28	1.42	3.17	0.079	0.093	0.057	0.045	0.032	0.336
1038994681-1 | 1038996966-1	1038996807	Sample	5_Plasma_4C_8_C1	8	Preanalytical Plasma_Serum		human	302 (EDTA plasma)	MXP500L-0-5712 | MXP500F-0-5702	SMARTCARE		[Calibrated plate 1038994681-1, Calibrated plate 1038994681-1] | []	43	10	1	1 (+) 1 (-) | 1 (+) 1 (+)	2020.12.08 21:11:07 | 2020.12.10 02:16:24	0.218	1.96	0.12	0.05	0.11	0.117	0.333	0.008	0.068	1.17	0.133	0.496	0.152	0.103	0.3	0.152	0.103	0.017	1.08	0.206	0.033	0.219	2.83	1.87	1.95	4.27	0.138	0.124	0.081	0.077	0.033	0.508
1038994681-1 | 1038996966-1	1038996471	Sample	5_Plasma_RT_0_C1	0	Preanalytical Plasma_Serum		human	302 (EDTA plasma)	MXP500L-0-5712 | MXP500F-0-5702	SMARTCARE		[Calibrated plate 1038994681-1, Calibrated plate 1038994681-1] | []	82	10	1	1 (+) 1 (-) | 1 (+) 1 (+)	2020.12.08 23:58:20 | 2020.12.10 03:51:30	0.231	1.97	0.159	0.048	0.084	0.092	0.318	0.005	0.044	1	0.106	0.381	0.134	0.099	0.219	0.11	0.094	0.016	1.01	0.146	0.048	0.211	2.23	1.45	1.44	3.51	0.094	0.111	0.04	0.031	0.024	0.379
1038994681-1 | 1038996966-1	1038996535	Sample	5_Plasma_RT_0_C2	0	Preanalytical Plasma_Serum		human	302 (EDTA plasma)	MXP500L-0-5712 | MXP500F-0-5702	SMARTCARE		[Calibrated plate 1038994681-1, Calibrated plate 1038994681-1] | []	87	10	1	1 (+) 1 (-) | 1 (+) 1 (+)	2020.12.08 18:17:37 | 2020.12.10 00:37:42	0.203	1.98	0.125	0.039	0.093	0.129	0.336	0.009	0.05	1.02	0.095	0.421	0.114	0.088	0.276	0.127	0.122	0.011	0.964	0.194	0.055	0.214	2.35	1.56	1.6	3.87	0.084	0.142	0.081	0.049	0.024	0.344
1038994681-1 | 1038996966-1	1038996680	Sample	5_Plasma_RT_2_C1	2	Preanalytical Plasma_Serum		human	302 (EDTA plasma)	MXP500L-0-5712 | MXP500F-0-5702	SMARTCARE		[Calibrated plate 1038994681-1, Calibrated plate 1038994681-1] | []	60	10	1	1 (+) 1 (-) | 1 (+) 1 (+)	2020.12.09 01:25:02 | 2020.12.09 23:20:12	0.225	2.04	0.144	0.04	0.111	0.112	0.326	0.008	0.054	1.01	0.128	0.464	0.363	0.056	0.234	0.11	0.092	0.021	0.99	0.195	0.053	0.214	2.41	1.58	1.55	3.8	0.092	0.12	0.06	0.038	0.033	0.336
1038994681-1 | 1038996966-1	1038994270	Sample	5_Plasma_RT_4_C1	4	Preanalytical Plasma_Serum		human	302 (EDTA plasma)	MXP500L-0-5712 | MXP500F-0-5702	SMARTCARE		[Calibrated plate 1038994681-1, Calibrated plate 1038994681-1] | []	29	10	1	1 (+) 1 (-) | 1 (+) 1 (+)	2020.12.08 19:25:45 | 2020.12.10 01:16:33	0.203	1.83	0.134	0.031	0.105	0.124	0.302	0.008	0.067	0.92	0.101	0.414	0.207	0.09	0.174	0.1	0.104	0.02	0.921	0.172	0.043	0.207	2.13	1.32	1.35	3.22	0.099	0.127	0.062	0.032	0.012	0.389
1038994681-1 | 1038996966-1	1038996758	Sample	5_Plasma_RT_8_C1	8	Preanalytical Plasma_Serum		human	302 (EDTA plasma)	MXP500L-0-5712 | MXP500F-0-5702	SMARTCARE		[Calibrated plate 1038994681-1, Calibrated plate 1038994681-1] | []	22	10	1	1 (+) 1 (-) | 1 (+) 1 (+)	2020.12.08 23:27:22 | 2020.12.09 22:13:33	0.165	1.68	0.086	0.04	0.088	0.105	0.279	0.007	0.052	0.939	0.12	0.383	0.185	0.045	0.169	0.086	0.075	0.017	0.908	0.156	0.039	0.185	1.94	1.3	1.26	2.88	0.078	0.124	0.06	0.046	0.024	0.303
1038994681-1 | 1038996966-1	1038996850	Sample	5_Serum_RT_0_C1	0	Preanalytical Plasma_Serum		human	20 (serum)	MXP500L-0-5712 | MXP500F-0-5702	SMARTCARE		[Calibrated plate 1038994681-1, Calibrated plate 1038994681-1] | []	77	10	1	1 (+) 1 (-) | 1 (+) 1 (+)	2020.12.08 19:50:34 | 2020.12.09 20:10:48	0.241	1.87	0.125	0.029	0.094	0.088	0.34	0.007	0.052	1.04	0.096	0.432	0.172	0.095	0.159	0.118	0.105	0.012	1.09	0.166	0.076	0.237	2.33	1.47	1.71	4.01	0.16	0.121	0.071	0.037	0.023	0.503
1038994681-1 | 1038996966-1	1038994401	Sample	5_Serum_RT_2_C1	2	Preanalytical Plasma_Serum		human	20 (serum)	MXP500L-0-5712 | MXP500F-0-5702	SMARTCARE		[Calibrated plate 1038994681-1, Calibrated plate 1038994681-1] | []	21	10	1	1 (+) 1 (-) | 1 (+) 1 (+)	2020.12.08 22:37:48 | 2020.12.09 21:45:29	0.222	2.24	0.164	0.054	0.117	0.113	0.396	0.005	0.089	1.3	0.118	0.542	0.177	0.106	0.303	0.161	0.111	0.022	1.28	0.253	0.08	0.346	3.12	1.81	1.97	4.5	0.158	0.164	0.079	0.056	0.023	0.52
1038994681-1 | 1038996966-1	1038996947	Sample	5_Serum_RT_8_C1	8	Preanalytical Plasma_Serum		human	20 (serum)	MXP500L-0-5712 | MXP500F-0-5702	SMARTCARE		[Calibrated plate 1038994681-1, Calibrated plate 1038994681-1] | []	7	10	1	1 (+) 1 (-) | 1 (+) 1 (+)	2020.12.08 20:52:31 | 2020.12.10 02:05:51	0.264	2.43	0.145	0.052	0.136	0.119	0.398	0.007	0.032	1.15	0.155	0.516	0.38	0.105	0.214	0.135	0.085	0.015	1.13	0.152	0.071	0.15	2.63	1.87	1.86	4.01	0.11	0.157	0.066	0.07	0.026	0.375
1038994681-1 | 1038996966-1	1038996603	Sample	6_Plasma_4C_0_C1	0	Preanalytical Plasma_Serum		human	302 (EDTA plasma)	MXP500L-0-5712 | MXP500F-0-5702	SMARTCARE		[Calibrated plate 1038994681-1, Calibrated plate 1038994681-1] | []	42	10	1	1 (+) 1 (-) | 1 (+) 1 (+)	2020.12.08 20:21:32 | 2020.12.09 20:28:21	0.237	2.73	0.11	0.036	0.116	0.082	0.417	0.008	0.056	0.861	0.065	0.289	0.159	0.07	0.226	0.063	0.041	0.025	1.07	0.134	0.054	0.27	2.7	1.38	1.35	4.13	0.064	0.078	0.085	0.039	0.024	0.51
1038994681-1 | 1038996966-1	1038996661	Sample	6_Plasma_4C_0_C2	0	Preanalytical Plasma_Serum		human	302 (EDTA plasma)	MXP500L-0-5712 | MXP500F-0-5702	SMARTCARE		[Calibrated plate 1038994681-1, Calibrated plate 1038994681-1] | []	5	10	1	1 (+) 1 (-) | 1 (+) 1 (+)	2020.12.08 19:13:22 | 2020.12.09 19:49:43	0.268	2.79	0.114	0.034	0.114	0.098	0.386	0.007	0.066	0.88	0.08	0.285	0.147	0.071	0.139	0.071	0.058	0.018	0.981	0.189	0.044	0.27	2.45	1.47	1.29	3.96	0.089	0.097	0.055	0.039	0.027	0.37
1038994681-1 | 1038996966-1	1038994251	Sample	6_Plasma_4C_2_C1	2	Preanalytical Plasma_Serum		human	302 (EDTA plasma)	MXP500L-0-5712 | MXP500F-0-5702	SMARTCARE		[Calibrated plate 1038994681-1, Calibrated plate 1038994681-1] | []	63	10	1	1 (+) 1 (-) | 1 (+) 1 (+)	2020.12.08 18:05:14 | 2020.12.09 18:03:45	0.347	2.69	0.114	0.038	0.096	0.098	0.421	0.003	0.079	0.853	0.083	0.297	0.233	0.086	0.132	0.057	0.052	0.017	0.957	0.141	0.044	0.262	2.37	1.05	1.1	3.89	0.069	0.08	0.073	0.035	0.014	0.451
1038994681-1 | 1038996966-1	1038994348	Sample	6_Plasma_4C_4_C1	4	Preanalytical Plasma_Serum		human	302 (EDTA plasma)	MXP500L-0-5712 | MXP500F-0-5702	SMARTCARE		[Calibrated plate 1038994681-1, Calibrated plate 1038994681-1] | []	78	10	1	1 (+) 1 (-) | 1 (+) 1 (+)	2020.12.08 20:40:09 | 2020.12.09 20:38:53	0.203	2.33	0.105	0.033	0.091	0.095	0.355	0.005	0.008	0.737	0.082	0.196	0.086	0.051	0.154	0.051	0.042	0.016	0.834	0.076	0.041	0.174	2.11	0.944	1.06	3.32	0.081	0.102	0.049	0.032	0.018	0.263
1038994681-1 | 1038996966-1	1038996811	Sample	6_Plasma_4C_8_C1	8	Preanalytical Plasma_Serum		human	302 (EDTA plasma)	MXP500L-0-5712 | MXP500F-0-5702	SMARTCARE		[Calibrated plate 1038994681-1, Calibrated plate 1038994681-1] | []	71	10	1	1 (+) 1 (-) | 1 (+) 1 (+)	2020.12.09 00:41:44 | 2020.12.10 04:16:09	0.199	2.33	0.11	0.042	0.094	0.098	0.329	0.004	0.066	0.775	0.05	0.254	0.147	0.086	0.136	0.065	0.032	0.017	0.802	0.121	0.031	0.188	2.19	0.99	0.986	3.11	0.053	0.084	0.054	0.039	0.018	0.323
1038994681-1 | 1038996966-1	1038996486	Sample	6_Plasma_RT_0_C1	0	Preanalytical Plasma_Serum		human	302 (EDTA plasma)	MXP500L-0-5712 | MXP500F-0-5702	SMARTCARE		[Calibrated plate 1038994681-1, Calibrated plate 1038994681-1] | []	69	10	1	1 (+) 1 (-) | 1 (+) 1 (+)	2020.12.08 23:02:35 | 2020.12.09 21:59:32	0.211	2.28	0.095	0.039	0.08	0.106	0.342	0.003	0.06	0.766	0.073	0.242	0.194	0.057	0.102	0.068	0.038	0.017	0.889	0.108	0.04	0.182	2.25	1.08	1.05	3.37	0.077	0.049	0.05	0.024	0.019	0.363
1038994681-1 | 1038996966-1	1038996540	Sample	6_Plasma_RT_0_C2	0	Preanalytical Plasma_Serum		human	302 (EDTA plasma)	MXP500L-0-5712 | MXP500F-0-5702	SMARTCARE		[Calibrated plate 1038994681-1, Calibrated plate 1038994681-1] | []	70	10	1	1 (+) 1 (-) | 1 (+) 1 (+)	2020.12.08 23:52:09 | 2020.12.10 03:48:00	0.222	2.31	0.101	0.028	0.082	0.084	0.38	0.006	0.074	0.796	0.073	0.223	0.094	0.06	0.137	0.088	0.032	0.018	0.886	0.135	0.051	0.234	2.14	1.16	1.06	3.24	0.082	0.074	0.046	0.034	0.02	0.294
1038994681-1 | 1038996966-1	1038994197	Sample	6_Plasma_RT_2_C1	2	Preanalytical Plasma_Serum		human	302 (EDTA plasma)	MXP500L-0-5712 | MXP500F-0-5702	SMARTCARE		[Calibrated plate 1038994681-1, Calibrated plate 1038994681-1] | []	53	10	1	1 (+) 1 (-) | 1 (+) 1 (+)	2020.12.08 19:38:09 | 2020.12.10 01:23:36	0.232	2.41	0.096	0.045	0.079	0.099	0.353	0.004	0.071	0.736	0.062	0.281	0.209	0.065	0.167	0.064	0.052	0.014	0.912	0.133	0.046	0.196	2.25	1.02	1.16	3.77	0.082	0.108	0.071	0.049	0.011	0.435
1038994681-1 | 1038996966-1	1038994284	Sample	6_Plasma_RT_4_C1	4	Preanalytical Plasma_Serum		human	302 (EDTA plasma)	MXP500L-0-5712 | MXP500F-0-5702	SMARTCARE		[Calibrated plate 1038994681-1, Calibrated plate 1038994681-1] | []	88	10	1	1 (+) 1 (-) | 1 (+) 1 (+)	2020.12.08 19:07:11 | 2020.12.10 01:05:56	0.235	2.65	0.135	0.028	0.105	0.089	0.394	0.006	0.056	0.864	0.078	0.279	0.144	0.062	0.117	0.054	0.051	0.017	0.888	0.129	0.034	0.23	2.34	1.35	1.2	3.81	0.059	0.085	0.055	0.041	0.028	0.312
1038994681-1 | 1038996966-1	1038994367	Sample	6_Plasma_RT_8_C1	8	Preanalytical Plasma_Serum		human	302 (EDTA plasma)	MXP500L-0-5712 | MXP500F-0-5702	SMARTCARE		[Calibrated plate 1038994681-1, Calibrated plate 1038994681-1] | []	45	10	1	1 (+) 1 (-) | 1 (+) 1 (+)	2020.12.08 22:50:13 | 2020.12.09 21:52:32	0.242	2.5	0.153	0.04	0.105	0.092	0.407	0.007	0.024	0.859	0.071	0.287	0.206	0.098	0.193	0.051	0.031	0.023	0.799	0.145	0.045	0.267	2.35	1.08	1.15	3.81	0.064	0.096	0.061	0.038	0.019	0.214
1038994681-1 | 1038996966-1	1038996864	Sample	6_Serum_RT_0_C1	0	Preanalytical Plasma_Serum		human	20 (serum)	MXP500L-0-5712 | MXP500F-0-5702	SMARTCARE		[Calibrated plate 1038994681-1, Calibrated plate 1038994681-1] | []	58	10	1	1 (+) 1 (-) | 1 (+) 1 (+)	2020.12.08 23:45:56 | 2020.12.10 03:44:28	0.285	2.76	0.116	0.032	0.079	0.106	0.387	0.006	0.059	0.848	0.102	0.319	0.167	0.074	0.185	0.042	0.044	0.015	1.06	0.139	0.048	0.285	2.42	1.2	1.22	3.69	0.067	0.098	0.084	0.043	0.02	0.354
1038994681-1 | 1038996966-1	1038994416	Sample	6_Serum_RT_2_C1	2	Preanalytical Plasma_Serum		human	20 (serum)	MXP500L-0-5712 | MXP500F-0-5702	SMARTCARE		[Calibrated plate 1038994681-1, Calibrated plate 1038994681-1] | []	92	10	1	1 (+) 1 (-) | 1 (+) 1 (+)	2020.12.08 22:25:26 | 2020.12.09 21:38:28	0.295	3.27	0.142	0.05	0.103	0.123	0.433	0	0.065	0.929	0.054	0.34	0.164	0.055	0.191	0.086	0.05	0.015	1.15	0.151	0.058	0.281	2.87	1.42	1.45	4.21	0.052	0.12	0.081	0.028	0.039	0.46
1038994681-1 | 1038996966-1	1038994473	Sample	6_Serum_RT_8_C1	8	Preanalytical Plasma_Serum		human	20 (serum)	MXP500L-0-5712 | MXP500F-0-5702	SMARTCARE		[Calibrated plate 1038994681-1, Calibrated plate 1038994681-1] | []	74	10	1	1 (+) 1 (-) | 1 (+) 1 (+)	2020.12.08 17:21:54 | 2020.12.10 00:05:58	0.257	2.68	0.129	0.041	0.11	0.091	0.445	0.003	0.005	0.86	0.108	0.31	0.13	0.067	0.199	0.052	0.056	0.013	0.933	0.121	0.052	0.26	2.82	1.39	1.29	3.64	0.069	0.075	0.063	0.043	0.025	0.455
1038994681-1 | 1038996966-1	11000002	Zero Sample	PBS		Preanalytical Plasma_Serum	2008.10.24		991 (water based zero samples)	MXP500L-0-5712 | MXP500F-0-5702			[Calibrated plate 1038994681-1, Calibrated plate 1038994681-1] | []	13	10	1	1 (+) 1 (-) | 1 (+) 1 (+)	2020.12.08 16:01:19 | 2020.12.09 23:44:48	0.009	0.006	0.006	0.005	0.002	0.005	0.002	0.003	0.03	0.008	0.006	0.005	0.076	0.009	0.005	0.011	0	0.006	0.014	0.021	0.018	0.007	0.031	0	0	0.035	0.013	0.036	0.022	0.017	0.005	0.024
1038994681-1 | 1038996966-1	11000002	Zero Sample	PBS		Preanalytical Plasma_Serum	2008.10.24		991 (water based zero samples)	MXP500L-0-5712 | MXP500F-0-5702			[Calibrated plate 1038994681-1, Calibrated plate 1038994681-1] | []	25	10	1	1 (+) 1 (-) | 1 (+) 1 (+)	2020.12.08 16:07:32 | 2020.12.09 23:48:18	0.012	0.01	0.003	0.003	0.002	0.005	0.001	0.001	0.022	0.005	0.006	0.004	0.094	0.006	0	0.003	0.007	0.005	0.011	0.02	0.038	0.03	0.035	0.002	0	0.056	0.006	0.028	0.011	0.021	0.008	0.011
1038994681-1 | 1038996966-1	11000002	Zero Sample	PBS		Preanalytical Plasma_Serum	2008.10.24		991 (water based zero samples)	MXP500L-0-5712 | MXP500F-0-5702			[Calibrated plate 1038994681-1, Calibrated plate 1038994681-1] | []	37	10	1	1 (+) 1 (-) | 1 (+) 1 (+)	2020.12.08 16:13:44 | 2020.12.09 17:25:07	0.01	0.01	0.008	0.004	0.005	0	0.003	0.002	0.021	0.009	0.004	0.004	0.055	0.013	0.008	0.008	0.004	0.003	0.008	0.028	0.026	0.033	0.02	0.018	0.011	0.031	0.018	0.027	0.019	0.017	0.006	0.024
1038994681-1	1020362590	Standard L1	Quant 500_Cal1		Preanalytical Plasma_Serum	2012.10.16		93 (calibrators)	MXP500L-0-5712	customer		[Calibrated plate 1038994681-1, Calibrated plate 1038994681-1]	49	10	1	1 (+) 1 (-)	2020.12.08 16:19:55
1038994681-1	1020362601	Standard L2	Quant 500_Cal2		Preanalytical Plasma_Serum	2012.10.16		93 (calibrators)	MXP500L-0-5712	customer		[Calibrated plate 1038994681-1, Calibrated plate 1038994681-1]	61	10	1	1 (+) 1 (-)	2020.12.08 16:26:06
1038994681-1	1020362615	Standard L3	Quant 500_Cal3		Preanalytical Plasma_Serum	2012.10.16		93 (calibrators)	MXP500L-0-5712	customer		[Calibrated plate 1038994681-1, Calibrated plate 1038994681-1]	73	10	1	1 (+) 1 (-)	2020.12.08 16:32:17
1038994681-1	1020362620	Standard L4	Quant 500_Cal4		Preanalytical Plasma_Serum	2012.10.16		93 (calibrators)	MXP500L-0-5712	customer		[Calibrated plate 1038994681-1, Calibrated plate 1038994681-1]	85	10	1	1 (+) 1 (-)	2020.12.08 16:38:29
1038994681-1	1020362634	Standard L5	Quant 500_Cal5		Preanalytical Plasma_Serum	2012.10.16		93 (calibrators)	MXP500L-0-5712	customer		[Calibrated plate 1038994681-1, Calibrated plate 1038994681-1]	2	10	1	1 (+) 1 (-)	2020.12.08 16:44:40
1038994681-1	1020362649	Standard L6	Quant 500_Cal6		Preanalytical Plasma_Serum	2012.10.16		93 (calibrators)	MXP500L-0-5712	customer		[Calibrated plate 1038994681-1, Calibrated plate 1038994681-1]	14	10	1	1 (+) 1 (-)	2020.12.08 16:50:53
1038994681-1	1020362653	Standard L7	Quant 500_Cal7		Preanalytical Plasma_Serum	2012.10.16		93 (calibrators)	MXP500L-0-5712	customer		[Calibrated plate 1038994681-1, Calibrated plate 1038994681-1]	26	10	1	1 (+) 1 (-)	2020.12.08 16:57:04
1038994681-1 | 1038996966-1	1020343301	QC Level 1	Quant 500_QC1		Preanalytical Plasma_Serum	2018.09.07	human	302 (EDTA plasma)	MXP500L-0-5712 | MXP500F-0-5702	Biocrates		[Calibrated plate 1038994681-1, Calibrated plate 1038994681-1] | []	38	10	1	1 (+) 1 (-) | 1 (+) 1 (+)	2020.12.08 17:03:18 | 2020.12.09 17:28:35	0.047	0.872	0.052	0.023	0.056	0.055	0.11	0.003	0.038	0.403	0.045	0.145	0.165	0.027	0.087	0.036	0.02	0.01	0.429	0.098	0.03	0.107	1.4	0.574	0.666	1.51	0.038	0.074	0.028	0.022	0.009	0.247
1038994681-1 | 1038996966-1	1020343316	QC Level 2	Quant 500_QC2		Preanalytical Plasma_Serum	2018.09.07	human	302 (EDTA plasma)	MXP500L-0-5712 | MXP500F-0-5702	Biocrates		[Calibrated plate 1038994681-1, Calibrated plate 1038994681-1] | []	17	10	1	1 (+) 1 (-) | 1 (+) 1 (+)	2020.12.08 19:19:33 | 2020.12.10 01:13:00	0.107	1.56	0.108	0.022	0.068	0.078	0.217	0	0.068	0.671	0.083	0.248	0.157	0.073	0.149	0.074	0.025	0.01	0.69	0.149	0.036	0.228	2.27	1.09	1.32	2.63	0.043	0.081	0.053	0.036	0.018	0.396
1038994681-1 | 1038996966-1	1020343316	QC Level 2	Quant 500_QC2		Preanalytical Plasma_Serum	2018.09.07	human	302 (EDTA plasma)	MXP500L-0-5712 | MXP500F-0-5702	Biocrates		[Calibrated plate 1038994681-1, Calibrated plate 1038994681-1] | []	34	10	1	1 (+) 1 (-) | 1 (+) 1 (+)	2020.12.08 23:33:33 | 2020.12.09 22:17:05	0.132	1.81	0.097	0.046	0.098	0.101	0.27	0.005	0.003	0.878	0.113	0.31	0.202	0.138	0.247	0.058	0.031	0.01	0.82	0.149	0.049	0.235	2.28	1.3	1.33	2.7	0.083	0.113	0.058	0.062	0.024	0.457
1038994681-1 | 1038996966-1	1020343316	QC Level 2	Quant 500_QC2		Preanalytical Plasma_Serum	2018.09.07	human	302 (EDTA plasma)	MXP500L-0-5712 | MXP500F-0-5702	Biocrates		[Calibrated plate 1038994681-1, Calibrated plate 1038994681-1] | []	50	10	1	1 (+) 1 (-) | 1 (+) 1 (+)	2020.12.08 17:09:29 | 2020.12.09 17:32:08	0.122	1.73	0.117	0.034	0.082	0.101	0.236	0.008	0.064	0.705	0.086	0.202	0.128	0.064	0.202	0.059	0.033	0.015	0.799	0.167	0.037	0.186	2.38	1.08	1.38	2.62	0.075	0.083	0.064	0.033	0.029	0.393
1038994681-1 | 1038996966-1	1020343316	QC Level 2	Quant 500_QC2		Preanalytical Plasma_Serum	2018.09.07	human	302 (EDTA plasma)	MXP500L-0-5712 | MXP500F-0-5702	Biocrates		[Calibrated plate 1038994681-1, Calibrated plate 1038994681-1] | []	67	10	1	1 (+) 1 (-) | 1 (+) 1 (+)	2020.12.08 21:23:29 | 2020.12.10 02:23:28	0.104	1.53	0.078	0.027	0.083	0.092	0.19	0.003	0.068	0.639	0.084	0.2	0.097	0.065	0.126	0.051	0.021	0.016	0.722	0.172	0.05	0.266	1.98	1	1.08	2.52	0.066	0.105	0.041	0.021	0.016	0.44
1038994681-1 | 1038996966-1	1020343316	QC Level 2	Quant 500_QC2		Preanalytical Plasma_Serum	2018.09.07	human	302 (EDTA plasma)	MXP500L-0-5712 | MXP500F-0-5702	Biocrates		[Calibrated plate 1038994681-1, Calibrated plate 1038994681-1] | []	84	10	1	1 (+) 1 (-) | 1 (+) 1 (+)	2020.12.09 01:37:24 | 2020.12.10 04:47:50	0.083	1.6	0.103	0.032	0.081	0.095	0.198	0.005	0.043	0.667	0.083	0.212	0.129	0.071	0.193	0.06	0.04	0.013	0.715	0.146	0.04	0.212	2.23	0.934	1.19	2.36	0.055	0.074	0.048	0.028	0.016	0.321
1038994681-1 | 1038996966-1	1020343321	QC Level 3	Quant 500_QC3		Preanalytical Plasma_Serum	2018.09.07	human	302 (EDTA plasma)	MXP500L-0-5712 | MXP500F-0-5702	Biocrates		[Calibrated plate 1038994681-1, Calibrated plate 1038994681-1] | []	62	10	1	1 (+) 1 (-) | 1 (+) 1 (+)	2020.12.08 17:15:43 | 2020.12.10 00:02:28	0.275	3.64	0.233	0.072	0.196	0.221	0.503	0.013	0.121	1.44	0.234	0.487	0.574	0.118	0.454	0.132	0.098	0.03	2.04	0.474	0.111	0.402	5.62	2.56	2.98	6.46	0.16	0.188	0.106	0.068	0.043	0.829
1038994681-1 | 1038996966-1	1038996951	Sample	Reference Plasma	Longterm reference	Preanalytical Plasma_Serum		human	302 (EDTA plasma)	MXP500L-0-5712 | MXP500F-0-5702	SMARTCARE		[Calibrated plate 1038994681-1, Calibrated plate 1038994681-1] | []	57	10	1	1 (+) 1 (-) | 1 (+) 1 (+)	2020.12.08 22:56:24 | 2020.12.09 21:56:04	0.227	2.44	0.157	0.055	0.152	0.16	0.367	0.012	0.021	0.939	0.147	0.395	0.227	0.123	0.254	0.136	0.102	0.014	1.19	0.178	0.057	0.314	3.35	1.73	1.76	3.72	0.06	0.059	0.069	0.047	0.033	0.565
1038994681-1 | 1038996966-1	1038994488	Sample	Reference Serum	Longterm reference	Preanalytical Plasma_Serum		human	20 (serum)	MXP500L-0-5712 | MXP500F-0-5702	SMARTCARE		[Calibrated plate 1038994681-1, Calibrated plate 1038994681-1] | []	68	10	1	1 (+) 1 (-) | 1 (+) 1 (+)	2020.12.08 22:13:03 | 2020.12.09 21:31:28	0.205	2.34	0.146	0.051	0.144	0.145	0.356	0.004	0.041	1.02	0.154	0.341	0.183	0.072	0.164	0.131	0.082	0.02	1.1	0.179	0.054	0.317	3.05	1.63	1.7	3.77	0.101	0.12	0.079	0.045	0.031	0.627
[truncated: 2 more columns]

## Sheet: Metabolism Indicators
MetIDQ-Oxygen-DB110-3005 Concentration [µM] NoNormalization
Plate Bar Code	Sample Bar Code	Sample Type	Sample Identification	Sample Description	Submission Name	Collection Date	Species	Material	OP	Org. Info	Plate Production No.	Plate Note	Well Position	Sample Volume	Run Number	Injection Number	Measurement Time	2M3HBA (NBS)	2MBG (NBS)	3MGA (NBS)	b-Oxidation	BKT Deficiency (NBS)	CACT Deficiency (NBS)	Carnitine Esterification	CPT-1 Deficiency (NBS)	CPT-2 Deficiency (NBS)	EMA (NBS)	HMG-CoA Lyase Deficiency (NBS)	IBD Deficiency (NBS)	IVA (NBS)	LCHAD Deficiency (NBS)	MA (NBS)	MC Deficiency (NBS)	MCAD Deficiency (NBS)	MCKAT Deficiency (NBS)	MMA (NBS)	PA (NBS)	Ratio of AC-OHs to ACs	Ratio of Acetylcarnitine to Carnitine	Ratio of Medium-Chain to Long-Chain ACs	Ratio of Short-Chain to Long-Chain ACs	Ratio of Short-Chain to Medium-Chain ACs	SBCAD Deficiency (NBS)	SCAD Deficiency (NBS)	Sum of ACs	Sum of Long-Chain ACs	Sum of Medium-Chain ACs	Sum of MUFA-ACs	Sum of PUFA-ACs
																	Class	Metabolism Indicators	Metabolism Indicators	Metabolism Indicators	Metabolism Indicators	Metabolism Indicators	Metabolism Indicators	Metabolism Indicators	Metabolism Indicators	Metabolism Indicators	Metabolism Indicators	Metabolism Indicators	Metabolism Indicators	Metabolism Indicators	Metabolism Indicators	Metabolism Indicators	Metabolism Indicators	Metabolism Indicators	Metabolism Indicators	Metabolism Indicators	Metabolism Indicators	Metabolism Indicators	Metabolism Indicators	Metabolism Indicators	Metabolism Indicators	Metabolism Indicators	Metabolism Indicators	Metabolism Indicators	Metabolism Indicators	Metabolism Indicators	Metabolism Indicators	Metabolism Indicators	Metabolism Indicators
																	LOD (calc.) 1038994681/1 [µM]
																	LOD (calc.) 1038996966/1 [µM]
																	OP 1038994681-1
																	OP 1038996966-1	MXP500F-0-5702	MXP500F-0-5702	MXP500F-0-5702	MXP500F-0-5702	MXP500F-0-5702	MXP500F-0-5702	MXP500F-0-5702	MXP500F-0-5702	MXP500F-0-5702	MXP500F-0-5702	MXP500F-0-5702	MXP500F-0-5702	MXP500F-0-5702	MXP500F-0-5702	MXP500F-0-5702	MXP500F-0-5702	MXP500F-0-5702	MXP500F-0-5702	MXP500F-0-5702	MXP500F-0-5702	MXP500F-0-5702	MXP500F-0-5702	MXP500F-0-5702	MXP500F-0-5702	MXP500F-0-5702	MXP500F-0-5702	MXP500F-0-5702	MXP500F-0-5702	MXP500F-0-5702	MXP500F-0-5702	MXP500F-0-5702	MXP500F-0-5702
1038994681-1 | 1038996966-1	10000001	Blank			Preanalytical Plasma_Serum			993 (no sample to pipette)	MXP500L-0-5712 | MXP500F-0-5702	No Org. Info		[Calibrated plate 1038994681-1, Calibrated plate 1038994681-1] | []	1	10	1	3 (+) 3 (-) | 3 (+) 3 (+)	2020.12.08 15:55:08 | 2020.12.09 23:41:15	NA	NA	NA	NA	NA	NA	NA	NA	NA	NA	NA	NA	NA	NA	NA	NA	NA	NA	NA	NA	NA	NA	NA	NA	NA	NA	NA	NA	NA	NA	NA	NA
1038994681-1 | 1038996966-1	1038996554	Sample	1_Plasma_4C_0_C1	0	Preanalytical Plasma_Serum		human	302 (EDTA plasma)	MXP500L-0-5712 | MXP500F-0-5702	SMARTCARE		[Calibrated plate 1038994681-1, Calibrated plate 1038994681-1] | []	10	10	1	1 (+) 1 (-) | 1 (+) 1 (+)	2020.12.08 23:21:11 | 2020.12.10 03:30:23	2	0.134	0.026	0.394	38.2	0.011	0.571	87.3	0.056	2.35	0.499	0.096	0.031	0.175	0.23	0.11	0.041	0.549	0.074	9.13	0.05	0.32	2.69	15.4	5.72	0.01	0.416	6.59	0.346	0.929	0.136	0.389
1038994681-1 | 1038996966-1	1038996618	Sample	1_Plasma_4C_0_C2	0	Preanalytical Plasma_Serum		human	302 (EDTA plasma)	MXP500L-0-5712 | MXP500F-0-5702	SMARTCARE		[Calibrated plate 1038994681-1, Calibrated plate 1038994681-1] | []	41	10	1	1 (+) 1 (-) | 1 (+) 1 (+)	2020.12.08 19:31:56 | 2020.12.09 20:00:15	1.53	NA	0.01	0.263	103	0.005	0.318	190	0.017	2.19	0.654	0.06	NA	0.166	0.138	0.124	0.028	0.537	0.032	8.08	0.034	0.231	2.14	29.2	13.6	NA	0.438	7.3	0.226	0.483	NA	0.042
1038994681-1 | 1038996966-1	1038994208	Sample	1_Plasma_4C_2_C1	2	Preanalytical Plasma_Serum		human	302 (EDTA plasma)	MXP500L-0-5712 | MXP500F-0-5702	SMARTCARE		[Calibrated plate 1038994681-1, Calibrated plate 1038994681-1] | []	19	10	1	1 (+) 1 (-) | 1 (+) 1 (+)	2020.12.08 20:58:42 | 2020.12.09 20:49:23	1.89	NA	0.021	0.371	48.4	0.007	0.477	138	0.018	2.15	0.53	0.074	NA	NA	0.171	0.102	0.035	0.6	0.054	9.78	0.046	0.317	3.29	28.6	8.69	NA	0.434	5.87	0.179	0.587	0.01	0.051
1038994681-1 | 1038996966-1	1038994299	Sample	1_Plasma_4C_4_C1	4	Preanalytical Plasma_Serum		human	302 (EDTA plasma)	MXP500L-0-5712 | MXP500F-0-5702	SMARTCARE		[Calibrated plate 1038994681-1, Calibrated plate 1038994681-1] | []	8	10	1	1 (+) 1 (-) | 1 (+) 1 (+)	2020.12.08 21:42:02 | 2020.12.10 02:33:58	1.62	NA	0.021	0.392	48.6	0.008	0.556	132	0.056	2.56	0.617	0.101	NA	0.187	0.218	0.108	0.039	0.566	0.07	9.29	0.042	0.321	2.62	14.4	5.52	NA	0.463	6.04	0.334	0.876	0.115	0.422
1038994681-1 | 1038996966-1	1038996433	Sample	1_Plasma_RT_0_C1	0	Preanalytical Plasma_Serum		human	302 (EDTA plasma)	MXP500L-0-5712 | MXP500F-0-5702	SMARTCARE		[Calibrated plate 1038994681-1, Calibrated plate 1038994681-1] | []	86	10	1	1 (+) 1 (-) | 1 (+) 1 (+)	2020.12.08 17:28:05 | 2020.12.09 17:42:40	NA	NA	NA	0.205	NA	0.004	0.234	263	0.016	2.33	NA	0.056	NA	0.129	0.124	0.126	0.024	0.702	0.023	7.96	0.002	0.182	2.25	36.7	16.3	NA	0.455	7.27	0.182	0.409	NA	0.037
1038994681-1 | 1038996966-1	1038996491	Sample	1_Plasma_RT_0_C2	0	Preanalytical Plasma_Serum		human	302 (EDTA plasma)	MXP500L-0-5712 | MXP500F-0-5702	SMARTCARE		[Calibrated plate 1038994681-1, Calibrated plate 1038994681-1] | []	56	10	1	1 (+) 1 (-) | 1 (+) 1 (+)	2020.12.08 22:06:50 | 2020.12.10 02:48:05	1.65	NA	0.014	0.318	72.1	0.007	0.415	148	0.018	2.28	0.605	0.07	NA	0.165	0.163	0.114	0.031	0.585	0.044	8.79	0.037	0.274	4.5	30.2	6.72	NA	0.431	7.29	0.204	0.918	NA	0.427
1038994681-1 | 1038996966-1	1038996675	Sample	1_Plasma_RT_2_C1	2	Preanalytical Plasma_Serum		human	302 (EDTA plasma)	MXP500L-0-5712 | MXP500F-0-5702	SMARTCARE		[Calibrated plate 1038994681-1, Calibrated plate 1038994681-1] | []	6	10	1	1 (+) 1 (-) | 1 (+) 1 (+)	2020.12.08 20:02:57 | 2020.12.09 20:17:49	NA	NA	NA	0.399	NA	0.012	0.502	80.8	0.03	1.66	NA	0.1	NA	0.126	0.216	0.137	0.06	1.03	0.071	7.3	0.003	0.328	2.01	18.5	9.17	NA	0.463	4.36	0.203	0.409	0.034	0.072
1038994681-1 | 1038996966-1	1038996694	Sample	1_Plasma_RT_4_C1	4	Preanalytical Plasma_Serum		human	302 (EDTA plasma)	MXP500L-0-5712 | MXP500F-0-5702	SMARTCARE		[Calibrated plate 1038994681-1, Calibrated plate 1038994681-1] | []	81	10	1	1 (+) 1 (-) | 1 (+) 1 (+)	2020.12.08 23:08:49 | 2020.12.10 03:23:19	1.41	NA	0.022	0.348	46.3	0.009	0.456	107	0.064	1.51	0.709	0.08	NA	NA	0.201	0.134	0.053	0.869	0.058	7.49	0.048	0.29	1.49	15.3	10.3	NA	0.398	4.8	0.269	0.401	0.114	0.046
1038994681-1 | 1038996966-1	1038996826	Sample	1_Serum_RT_0_C1	0	Preanalytical Plasma_Serum		human	20 (serum)	MXP500L-0-5712 | MXP500F-0-5702	SMARTCARE		[Calibrated plate 1038994681-1, Calibrated plate 1038994681-1] | []	80	10	1	1 (+) 1 (-) | 1 (+) 1 (+)	2020.12.08 22:19:14 | 2020.12.09 21:35:00	NA	NA	NA	0.288	NA	0.006	0.34	155	0.02	1.65	NA	0.051	NA	0.142	0.126	0.156	0.031	0.708	0.032	6.4	0.003	0.255	2.44	28.1	11.5	NA	0.406	6.84	0.217	0.529	NA	0.042
1038994681-1 | 1038996966-1	1038996879	Sample	1_Serum_RT_2_C1	2	Preanalytical Plasma_Serum		human	20 (serum)	MXP500L-0-5712 | MXP500F-0-5702	SMARTCARE		[Calibrated plate 1038994681-1, Calibrated plate 1038994681-1] | []	83	10	1	1 (+) 1 (-) | 1 (+) 1 (+)	2020.12.09 00:47:55 | 2020.12.10 04:19:39	1.53	NA	0.028	0.442	36.3	0.012	0.632	81.9	0.026	2.02	0.652	0.102	NA	0.176	0.239	0.108	0.05	0.708	0.085	9.3	0.047	0.356	4.17	21.6	5.18	NA	0.427	5.77	0.215	0.898	0.024	0.402
1038994681-1 | 1038996966-1	1038994440	Sample	1_Serum_RT_8_C1	8	Preanalytical Plasma_Serum		human	20 (serum)	MXP500L-0-5712 | MXP500F-0-5702	SMARTCARE		[Calibrated plate 1038994681-1, Calibrated plate 1038994681-1] | []	9	10	1	1 (+) 1 (-) | 1 (+) 1 (+)	2020.12.08 22:31:37 | 2020.12.10 03:02:09	2.34	NA	0.037	0.495	26.8	0.018	0.725	54.6	0.068	2.45	0.427	0.094	NA	0.201	0.192	0.153	0.038	0.659	0.08	6.55	0.059	0.415	1.69	10	5.93	NA	0.49	6.92	0.544	0.921	0.191	0.489
1038994681-1 | 1038996966-1	1038996569	Sample	2_Plasma_4C_0_C1	0	Preanalytical Plasma_Serum		human	302 (EDTA plasma)	MXP500L-0-5712 | MXP500F-0-5702	SMARTCARE		[Calibrated plate 1038994681-1, Calibrated plate 1038994681-1] | []	76	10	1	1 (+) 1 (-) | 1 (+) 1 (+)	2020.12.08 19:01:00 | 2020.12.09 19:42:43	NA	NA	NA	0.306	NA	0.006	0.368	174	0.034	1.53	NA	0.039	NA	0.107	0.063	0.235	0.025	0.506	0.018	4.26	0.003	0.288	1.67	16.8	10	NA	0.607	8.65	0.445	0.743	0.175	0.065
1038994681-1 | 1038996966-1	1038996622	Sample	2_Plasma_4C_0_C2	0	Preanalytical Plasma_Serum		human	302 (EDTA plasma)	MXP500L-0-5712 | MXP500F-0-5702	SMARTCARE		[Calibrated plate 1038994681-1, Calibrated plate 1038994681-1] | []	27	10	1	1 (+) 1 (-) | 1 (+) 1 (+)	2020.12.08 17:46:39 | 2020.12.09 17:53:11	NA	NA	NA	0.286	NA	0.005	0.337	218	0.03	1.58	NA	0.034	NA	NA	0.053	0.239	0.022	0.48	0.014	4.18	0.001	0.271	1.76	19.5	11.1	NA	0.64	9.03	0.406	0.714	0.156	0.083
1038994681-1 | 1038996966-1	1038994212	Sample	2_Plasma_4C_2_C1	2	Preanalytical Plasma_Serum		human	302 (EDTA plasma)	MXP500L-0-5712 | MXP500F-0-5702	SMARTCARE		[Calibrated plate 1038994681-1, Calibrated plate 1038994681-1] | []	31	10	1	1 (+) 1 (-) | 1 (+) 1 (+)	2020.12.08 21:04:56 | 2020.12.09 20:52:53	1.75	NA	0.035	0.493	28.5	0.016	0.721	61	0.057	1.45	0.57	0.065	NA	NA	0.102	0.258	0.045	0.597	0.046	3.87	0.051	0.447	2.64	12.3	4.67	NA	0.631	6.26	0.393	1.03	0.18	0.409
1038994681-1 | 1038996966-1	1038994300	Sample	2_Plasma_4C_4_C1	4	Preanalytical Plasma_Serum		human	302 (EDTA plasma)	MXP500L-0-5712 | MXP500F-0-5702	SMARTCARE		[Calibrated plate 1038994681-1, Calibrated plate 1038994681-1] | []	16	10	1	1 (+) 1 (-) | 1 (+) 1 (+)	2020.12.08 18:30:01 | 2020.12.09 19:25:07	NA	NA	NA	0.242	NA	0.005	0.29	215	0.034	1.47	NA	0.042	NA	0.184	0.061	0.24	0.028	0.584	0.014	4.17	0.003	0.228	1.68	17.5	10.4	NA	0.687	7.88	0.391	0.657	0.151	0.065
1038994681-1 | 1038996966-1	1038996777	Sample	2_Plasma_4C_8_C1	8	Preanalytical Plasma_Serum		human	302 (EDTA plasma)	MXP500L-0-5712 | MXP500F-0-5702	SMARTCARE		[Calibrated plate 1038994681-1, Calibrated plate 1038994681-1] | []	91	10	1	1 (+) 1 (-) | 1 (+) 1 (+)	2020.12.08 21:35:51 | 2020.12.10 02:30:28	1.37	0.214	0.038	0.591	26.4	0.024	0.94	42.3	0.071	1.65	0.729	0.09	0.035	0.132	0.163	0.185	0.054	0.544	0.083	5.41	0.045	0.509	2.42	9.59	3.96	0.018	0.552	6.09	0.468	1.13	0.198	0.453
1038994681-1 | 1038996966-1	1038996448	Sample	2_Plasma_RT_0_C1	0	Preanalytical Plasma_Serum		human	302 (EDTA plasma)	MXP500L-0-5712 | MXP500F-0-5702	SMARTCARE		[Calibrated plate 1038994681-1, Calibrated plate 1038994681-1] | []	35	10	1	1 (+) 1 (-) | 1 (+) 1 (+)	2020.12.09 00:23:07 | 2020.12.09 22:45:11	1.62	NA	0.036	0.541	27.7	0.018	0.82	56.8	0.029	1.45	0.618	0.066	NA	0.18	0.11	0.265	0.046	0.455	0.054	3.78	0.051	0.487	4.4	15.6	3.53	NA	0.604	5.95	0.284	1.25	0.049	0.565
1038994681-1 | 1038996966-1	1038996501	Sample	2_Plasma_RT_0_C2	0	Preanalytical Plasma_Serum		human	302 (EDTA plasma)	MXP500L-0-5712 | MXP500F-0-5702	SMARTCARE		[Calibrated plate 1038994681-1, Calibrated plate 1038994681-1] | []	39	10	1	1 (+) 1 (-) | 1 (+) 1 (+)	2020.12.08 17:52:52 | 2020.12.09 17:56:43	NA	NA	NA	0.29	NA	0.006	0.361	180	0.033	1.46	NA	0.043	NA	0.153	0.061	0.252	0.029	0.618	0.017	3.97	0.002	0.273	2.79	19.5	7	NA	0.703	9.48	0.407	1.13	0.176	0.365
1038994681-1 | 1038996966-1	1038994163	Sample	2_Plasma_RT_2_C1	2	Preanalytical Plasma_Serum		human	302 (EDTA plasma)	MXP500L-0-5712 | MXP500F-0-5702	SMARTCARE		[Calibrated plate 1038994681-1, Calibrated plate 1038994681-1] | []	3	10	1	1 (+) 1 (-) | 1 (+) 1 (+)	2020.12.08 17:34:17 | 2020.12.09 17:46:09	NA	NA	NA	0.273	NA	0.007	0.325	152	0.041	1.56	NA	0.038	NA	0.137	0.059	0.318	0.024	0.533	0.015	3.14	0.002	0.258	1.17	14.5	12.4	NA	0.646	8.53	0.51	0.599	0.178	0.102
1038994681-1 | 1038996966-1	1038994265	Sample	2_Plasma_RT_4_C1	4	Preanalytical Plasma_Serum		human	302 (EDTA plasma)	MXP500L-0-5712 | MXP500F-0-5702	SMARTCARE		[Calibrated plate 1038994681-1, Calibrated plate 1038994681-1] | []	65	10	1	1 (+) 1 (-) | 1 (+) 1 (+)	2020.12.08 19:44:21 | 2020.12.09 20:07:17	1.77	NA	0.023	0.432	43.5	0.013	0.6	75.2	0.053	1.72	0.566	0.056	NA	0.155	0.082	0.279	0.033	0.52	0.033	3.58	0.043	0.399	1.77	10.8	6.1	NA	0.682	6.85	0.504	0.894	0.18	0.435
1038994681-1 | 1038996966-1	1038996724	Sample	2_Plasma_RT_8_C1	8	Preanalytical Plasma_Serum		human	302 (EDTA plasma)	MXP500L-0-5712 | MXP500F-0-5702	SMARTCARE		[Calibrated plate 1038994681-1, Calibrated plate 1038994681-1] | []	12	10	1	1 (+) 1 (-) | 1 (+) 1 (+)	2020.12.09 01:00:17 | 2020.12.10 04:26:43	2.01	NA	0.069	0.675	14.6	0.041	1.25	24.6	0.133	1.79	0.496	0.105	NA	0.1	0.165	0.308	0.059	0.376	0.095	3.25	0.06	0.58	1.93	5.34	2.77	NA	0.637	5.52	0.667	1.29	0.259	0.647
1038994681-1 | 1038996966-1	1038994371	Sample	2_Serum_RT_0_C1	0	Preanalytical Plasma_Serum		human	20 (serum)	MXP500L-0-5712 | MXP500F-0-5702	SMARTCARE		[Calibrated plate 1038994681-1, Calibrated plate 1038994681-1] | []	47	10	1	1 (+) 1 (-) | 1 (+) 1 (+)	2020.12.09 00:29:19 | 2020.12.09 22:48:41	1.74	NA	0.056	0.66	17.9	0.023	1.1	44.1	0.071	1.86	0.576	0.107	NA	0.139	0.182	0.15	0.058	0.438	0.102	6.66	0.056	0.558	2.39	8	3.34	NA	0.586	6.69	0.587	1.4	0.267	0.635
1038994681-1 | 1038996966-1	1038996883	Sample	2_Serum_RT_2_C1	2	Preanalytical Plasma_Serum		human	20 (serum)	MXP500L-0-5712 | MXP500F-0-5702	SMARTCARE		[Calibrated plate 1038994681-1, Calibrated plate 1038994681-1] | []	94	10	1	1 (+) 1 (-) | 1 (+) 1 (+)	2020.12.09 00:04:32 | 2020.12.09 22:34:37	1.93	NA	0.041	0.608	24.6	0.025	0.984	40.7	0.07	2.16	0.518	0.085	NA	0.207	0.133	0.224	0.039	0.418	0.072	4.47	0.048	0.537	2.11	7.67	3.63	NA	0.636	6.84	0.634	1.34	0.455	0.537
1038994681-1 | 1038996966-1	1038994454	Sample	2_Serum_RT_8_C1	8	Preanalytical Plasma_Serum		human	20 (serum)	MXP500L-0-5712 | MXP500F-0-5702	SMARTCARE		[Calibrated plate 1038994681-1, Calibrated plate 1038994681-1] | []	79	10	1	1 (+) 1 (-) | 1 (+) 1 (+)	2020.12.08 21:29:40 | 2020.12.10 02:26:58	NA	NA	NA	0.508	NA	0.016	0.717	61.3	0.055	1.52	NA	0.068	NA	0.14	0.104	0.243	0.045	0.553	0.048	4.11	0.006	0.46	2.37	10.3	4.33	NA	0.654	6.33	0.464	1.1	0.199	0.439
1038994681-1 | 1038996966-1	1038996573	Sample	3_Plasma_4C_0_C1	0	Preanalytical Plasma_Serum		human	302 (EDTA plasma)	MXP500L-0-5712 | MXP500F-0-5702	SMARTCARE		[Calibrated plate 1038994681-1, Calibrated plate 1038994681-1] | []	95	10	1	1 (+) 1 (-) | 1 (+) 1 (+)	2020.12.09 00:54:06 | 2020.12.10 04:23:11	2.17	NA	0.036	0.784	27.8	0.018	1.03	56.6	0.037	1.07	0.462	0.025	NA	0.163	0.093	0.186	0.023	0.481	0.067	5.37	0.038	0.717	2.94	17.3	5.89	NA	0.265	8.42	0.396	1.16	0.142	0.565
1038994681-1 | 1038996966-1	1038996637	Sample	3_Plasma_4C_0_C2	0	Preanalytical Plasma_Serum		human	302 (EDTA plasma)	MXP500L-0-5712 | MXP500F-0-5702	SMARTCARE		[Calibrated plate 1038994681-1, Calibrated plate 1038994681-1] | []	15	10	1	1 (+) 1 (-) | 1 (+) 1 (+)	2020.12.08 17:40:28 | 2020.12.10 00:16:33	NA	NA	NA	0.332	NA	0.005	0.363	197	0.023	1.08	NA	0.015	NA	NA	0.04	0.274	0.014	0.808	0.013	3.64	0	0.319	1.02	26.4	26	NA	0.384	10.9	0.383	0.389	0.139	0.05
1038994681-1 | 1038996966-1	1038994227	Sample	3_Plasma_4C_2_C1	2	Preanalytical Plasma_Serum		human	302 (EDTA plasma)	MXP500L-0-5712 | MXP500F-0-5702	SMARTCARE		[Calibrated plate 1038994681-1, Calibrated plate 1038994681-1] | []	18	10	1	1 (+) 1 (-) | 1 (+) 1 (+)	2020.12.08 20:09:08 | 2020.12.09 20:21:19	1.94	NA	0.025	0.649	39.5	0.017	0.823	58.9	0.044	1.18	0.516	0.025	NA	NA	0.068	0.304	0.021	0.445	0.041	3.29	0.032	0.608	2.07	15.8	7.65	NA	0.372	7.47	0.396	0.817	0.159	0.375
1038994681-1 | 1038996966-1	1038994314	Sample	3_Plasma_4C_4_C1	4	Preanalytical Plasma_Serum		human	302 (EDTA plasma)	MXP500L-0-5712 | MXP500F-0-5702	SMARTCARE		[Calibrated plate 1038994681-1, Calibrated plate 1038994681-1] | []	30	10	1	1 (+) 1 (-) | 1 (+) 1 (+)	2020.12.08 20:15:19 | 2020.12.09 20:24:49	1.84	NA	0.018	0.583	55.3	0.013	0.686	77.3	0.037	1.03	0.544	0.018	NA	0.135	0.057	0.283	0.018	0.529	0.032	3.53	0.03	0.551	1.05	16.9	16	NA	0.319	8.53	0.451	0.475	0.19	0.059
1038994681-1 | 1038996966-1	1038996781	Sample	3_Plasma_4C_8_C1	8	Preanalytical Plasma_Serum		human	302 (EDTA plasma)	MXP500L-0-5712 | MXP500F-0-5702	SMARTCARE		[Calibrated plate 1038994681-1, Calibrated plate 1038994681-1] | []	46	10	1	1 (+) 1 (-) | 1 (+) 1 (+)	2020.12.08 23:39:44 | 2020.12.09 22:20:35	2.52	NA	0.038	0.72	26.2	0.022	0.946	45.1	0.048	1.63	0.397	0.037	NA	0.118	0.09	0.254	0.023	0.464	0.059	3.94	0.044	0.661	1.66	12.8	7.71	NA	0.417	7.53	0.488	0.808	0.163	0.428
1038994681-1 | 1038996966-1	1038996452	Sample	3_Plasma_RT_0_C1	0	Preanalytical Plasma_Serum		human	302 (EDTA plasma)	MXP500L-0-5712 | MXP500F-0-5702	SMARTCARE		[Calibrated plate 1038994681-1, Calibrated plate 1038994681-1] | []	93	10	1	1 (+) 1 (-) | 1 (+) 1 (+)	2020.12.08 23:15:00 | 2020.12.10 03:26:51	2.79	NA	0.024	0.629	41.1	0.015	0.793	68.5	0.036	2.24	0.359	0.033	NA	0.11	0.077	0.221	0.015	0.448	0.045	4.53	0.035	0.584	2.15	17.6	8.18	NA	0.437	8.26	0.398	0.856	0.165	0.419
1038994681-1 | 1038996966-1	1038996516	Sample	3_Plasma_RT_0_C2	0	Preanalytical Plasma_Serum		human	302 (EDTA plasma)	MXP500L-0-5712 | MXP500F-0-5702	SMARTCARE		[Calibrated plate 1038994681-1, Calibrated plate 1038994681-1] | []	32	10	1	1 (+) 1 (-) | 1 (+) 1 (+)	2020.12.08 21:54:25 | 2020.12.09 21:20:58	NA	NA	NA	0.507	NA	0.009	0.58	108	0.027	1.56	NA	0.016	NA	0.115	0.051	0.269	0.01	0.377	0.025	3.72	0.002	0.482	1.73	21.5	12.4	NA	0.312	10.4	0.427	0.741	0.14	0.402
1038994681-1 | 1038996966-1	1038994178	Sample	3_Plasma_RT_2_C1	2	Preanalytical Plasma_Serum		human	302 (EDTA plasma)	MXP500L-0-5712 | MXP500F-0-5702	SMARTCARE		[Calibrated plate 1038994681-1, Calibrated plate 1038994681-1] | []	90	10	1	1 (+) 1 (-) | 1 (+) 1 (+)	2020.12.08 20:46:20 | 2020.12.09 20:42:23	2.14	NA	0.029	0.659	34.9	0.02	0.808	49.7	0.049	1.2	0.467	0.027	NA	0.11	0.086	0.266	0.022	0.549	0.052	3.76	0.04	0.606	0.884	12.6	14.3	NA	0.308	7.44	0.513	0.453	0.18	0.095
1038994681-1 | 1038996966-1	1038996705	Sample	3_Plasma_RT_4_C1	4	Preanalytical Plasma_Serum		human	302 (EDTA plasma)	MXP500L-0-5712 | MXP500F-0-5702	SMARTCARE		[Calibrated plate 1038994681-1, Calibrated plate 1038994681-1] | []	64	10	1	1 (+) 1 (-) | 1 (+) 1 (+)	2020.12.08 18:54:49 | 2020.12.10 00:58:53	NA	NA	NA	0.363	NA	0.007	0.405	142	0.031	1.3	NA	0.016	NA	NA	0.047	0.29	0.012	0.46	0.016	3.45	0.001	0.347	0.882	18.9	21.4	NA	0.345	10.5	0.506	0.446	0.195	0.086
1038994681-1 | 1038996966-1	1038996739	Sample	3_Plasma_RT_8_C1	8	Preanalytical Plasma_Serum		human	302 (EDTA plasma)	MXP500L-0-5712 | MXP500F-0-5702	SMARTCARE		[Calibrated plate 1038994681-1, Calibrated plate 1038994681-1] | []	55	10	1	1 (+) 1 (-) | 1 (+) 1 (+)	2020.12.08 21:17:18 | 2020.12.10 02:19:58	2.36	NA	0.056	0.863	17.9	0.043	1.18	23	0.085	1.19	0.423	0.037	NA	0.108	0.13	0.284	0.031	0.376	0.099	3.53	0.053	0.763	0.862	7.56	8.77	NA	0.283	6.35	0.674	0.581	0.242	0.149
1038994681-1 | 1038996966-1	1038996831	Sample	3_Serum_RT_0_C1	0	Preanalytical Plasma_Serum		human	20 (serum)	MXP500L-0-5712 | MXP500F-0-5702	SMARTCARE		[Calibrated plate 1038994681-1, Calibrated plate 1038994681-1] | []	89	10	1	1 (+) 1 (-) | 1 (+) 1 (+)	2020.12.08 19:56:45 | 2020.12.10 01:34:10	1.8	NA	0.022	0.63	46.3	0.016	0.784	62.9	0.04	1.18	0.557	0.024	NA	0.132	0.065	0.311	0.02	0.552	0.038	3.21	0.032	0.591	1.54	14.3	9.29	NA	0.37	9.52	0.566	0.871	0.198	0.447
1038994681-1 | 1038996966-1	1038994386	Sample	3_Serum_RT_2_C1	2	Preanalytical Plasma_Serum		human	20 (serum)	MXP500L-0-5712 | MXP500F-0-5702	SMARTCARE		[Calibrated plate 1038994681-1, Calibrated plate 1038994681-1] | []	59	10	1	1 (+) 1 (-) | 1 (+) 1 (+)	2020.12.09 00:35:32 | 2020.12.09 22:52:11	2.61	NA	0.073	0.958	13.7	0.042	1.4	24.1	0.069	1.05	0.384	0.035	NA	0.141	0.135	0.236	0.033	0.462	0.114	4.24	0.057	0.844	1.75	8.71	4.98	NA	0.257	6.59	0.575	1.01	0.216	0.555
1038994681-1 | 1038996966-1	1038994469	Sample	3_Serum_RT_8_C1	8	Preanalytical Plasma_Serum		human	20 (serum)	MXP500L-0-5712 | MXP500F-0-5702	SMARTCARE		[Calibrated plate 1038994681-1, Calibrated plate 1038994681-1] | []	23	10	1	1 (+) 1 (-) | 1 (+) 1 (+)	2020.12.09 00:16:56 | 2020.12.10 04:02:02	3.14	NA	0.041	0.728	24.1	0.023	0.961	44.4	0.05	1.16	0.318	0.023	NA	0.192	0.082	0.298	0.02	0.415	0.055	3.36	0.047	0.673	1.61	12.1	7.5	NA	0.276	7.34	0.5	0.805	0.163	0.477
1038994681-1 | 1038996966-1	1038996588	Sample	4_Plasma_4C_0_C1	0	Preanalytical Plasma_Serum		human	302 (EDTA plasma)	MXP500L-0-5712 | MXP500F-0-5702	SMARTCARE		[Calibrated plate 1038994681-1, Calibrated plate 1038994681-1] | []	36	10	1	1 (+) 1 (-) | 1 (+) 1 (+)	2020.12.09 01:12:39 | 2020.12.10 04:33:46	NA	NA	0.02	0.345	49.2	0.008	0.44	121	0.021	NA	NA	0.05	NA	0.155	0.153	0.134	NA	NA	0.046	7.45	0.05	0.299	3.17	26.8	8.47	NA	0.327	5.3	0.171	0.542	NA	0.478
1038994681-1 | 1038996966-1	1038996641	Sample	4_Plasma_4C_0_C2	0	Preanalytical Plasma_Serum		human	302 (EDTA plasma)	MXP500L-0-5712 | MXP500F-0-5702	SMARTCARE		[Calibrated plate 1038994681-1, Calibrated plate 1038994681-1] | []	54	10	1	1 (+) 1 (-) | 1 (+) 1 (+)	2020.12.08 20:27:44 | 2020.12.09 20:31:51	NA	NA	0.057	0.538	17.4	0.024	0.801	42.5	0.047	NA	NA	0.119	NA	0.164	0.338	0.139	NA	NA	0.136	7.19	0.077	0.402	2.39	15.9	6.64	NA	0.351	3.69	0.192	0.458	0.08	0.373
1038994681-1 | 1038996966-1	1038994231	Sample	4_Plasma_4C_2_C1	2	Preanalytical Plasma_Serum		human	302 (EDTA plasma)	MXP500L-0-5712 | MXP500F-0-5702	SMARTCARE		[Calibrated plate 1038994681-1, Calibrated plate 1038994681-1] | []	72	10	1	1 (+) 1 (-) | 1 (+) 1 (+)	2020.12.09 01:31:13 | 2020.12.09 23:23:42	NA	NA	0.042	0.451	24	0.015	0.631	66.4	0.032	NA	NA	0.072	NA	0.251	0.267	0.121	NA	NA	0.095	8.28	0.072	0.356	4.13	23.5	5.68	NA	0.268	3.76	0.132	0.544	NA	0.408
1038994681-1 | 1038996966-1	1038994329	Sample	4_Plasma_4C_4_C1	4	Preanalytical Plasma_Serum		human	302 (EDTA plasma)	MXP500L-0-5712 | MXP500F-0-5702	SMARTCARE		[Calibrated plate 1038994681-1, Calibrated plate 1038994681-1] | []	48	10	1	1 (+) 1 (-) | 1 (+) 1 (+)	2020.12.09 01:18:51 | 2020.12.10 04:37:16	NA	NA	0.05	0.541	19.9	0.017	0.766	57.2	0.03	NA	NA	0.061	NA	0.239	0.225	0.133	NA	NA	0.099	7.51	0.071	0.441	3.16	17.4	5.49	NA	0.271	4.69	0.218	0.689	0.014	0.553
1038994681-1 | 1038996966-1	1038996796	Sample	4_Plasma_4C_8_C1	8	Preanalytical Plasma_Serum		human	302 (EDTA plasma)	MXP500L-0-5712 | MXP500F-0-5702	SMARTCARE		[Calibrated plate 1038994681-1, Calibrated plate 1038994681-1] | []	24	10	1	1 (+) 1 (-) | 1 (+) 1 (+)	2020.12.09 01:06:28 | 2020.12.09 23:09:42	NA	NA	0.042	0.48	23.9	0.023	0.69	43.8	0.045	NA	NA	0.081	NA	0.174	0.276	0.164	NA	NA	0.104	6.08	0.066	0.376	2.82	15.4	5.45	NA	0.294	4.09	0.213	0.601	NA	0.527
1038994681-1 | 1038996966-1	1038996467	Sample	4_Plasma_RT_0_C1	0	Preanalytical Plasma_Serum		human	302 (EDTA plasma)	MXP500L-0-5712 | MXP500F-0-5702	SMARTCARE		[Calibrated plate 1038994681-1, Calibrated plate 1038994681-1] | []	11	10	1	1 (+) 1 (-) | 1 (+) 1 (+)	2020.12.09 00:10:45 | 2020.12.10 03:58:32	NA	NA	0.048	0.477	21	0.014	0.654	70.4	0.028	NA	NA	0.07	NA	0.204	0.212	0.132	NA	NA	0.084	7.57	0.076	0.393	4.47	29.7	6.64	NA	0.329	4.17	0.119	0.53	NA	0.395
1038994681-1 | 1038996966-1	1038996521	Sample	4_Plasma_RT_0_C2	0	Preanalytical Plasma_Serum		human	302 (EDTA plasma)	MXP500L-0-5712 | MXP500F-0-5702	SMARTCARE		[Calibrated plate 1038994681-1, Calibrated plate 1038994681-1] | []	28	10	1	1 (+) 1 (-) | 1 (+) 1 (+)	2020.12.08 18:36:13 | 2020.12.09 19:28:39	NA	NA	NA	0.212	NA	0.003	0.229	343	0.015	NA	NA	0.037	NA	NA	0.094	0.16	NA	NA	0.018	6.24	NA	0.194	0.904	48.5	53.7	NA	0.398	6.65	0.132	0.119	0.026	0.009
1038994681-1 | 1038996966-1	1038994182	Sample	4_Plasma_RT_2_C1	2	Preanalytical Plasma_Serum		human	302 (EDTA plasma)	MXP500L-0-5712 | MXP500F-0-5702	SMARTCARE		[Calibrated plate 1038994681-1, Calibrated plate 1038994681-1] | []	96	10	1	1 (+) 1 (-) | 1 (+) 1 (+)	2020.12.09 01:43:35 | 2020.12.10 04:51:22	NA	NA	NA	0.332	NA	0.009	0.413	112	0.023	NA	NA	0.046	NA	0.241	0.149	0.154	NA	NA	0.043	6.5	0.006	0.289	3.06	20.7	6.77	NA	0.307	4.64	0.187	0.572	NA	0.42
1038994681-1 | 1038996966-1	1038996710	Sample	4_Plasma_RT_4_C1	4	Preanalytical Plasma_Serum		human	302 (EDTA plasma)	MXP500L-0-5712 | MXP500F-0-5702	SMARTCARE		[Calibrated plate 1038994681-1, Calibrated plate 1038994681-1] | []	44	10	1	1 (+) 1 (-) | 1 (+) 1 (+)	2020.12.08 22:00:38 | 2020.12.10 02:44:33	2.57	NA	0.022	0.349	46.5	0.012	0.473	82.1	0.065	2.07	0.389	0.056	NA	0.114	0.133	0.223	0.027	1.07	0.041	4.48	0.049	0.308	1.72	12.4	7.19	NA	0.423	5.54	0.367	0.632	0.15	0.464
1038994681-1 | 1038996966-1	1038996743	Sample	4_Plasma_RT_8_C1	8	Preanalytical Plasma_Serum		human	302 (EDTA plasma)	MXP500L-0-5712 | MXP500F-0-5702	SMARTCARE		[Calibrated plate 1038994681-1, Calibrated plate 1038994681-1] | []	33	10	1	1 (+) 1 (-) | 1 (+) 1 (+)	2020.12.08 22:44:01 | 2020.12.10 03:09:12	NA	NA	0.036	0.42	27.7	0.019	0.592	51.4	0.09	NA	NA	0.063	NA	0.107	0.183	0.219	NA	NA	0.065	4.56	0.064	0.355	1.04	8.59	8.23	NA	0.346	5.06	0.476	0.497	0.166	0.497
1038994681-1 | 1038996966-1	1038996845	Sample	4_Serum_RT_0_C1	0	Preanalytical Plasma_Serum		human	20 (serum)	MXP500L-0-5712 | MXP500F-0-5702	SMARTCARE		[Calibrated plate 1038994681-1, Calibrated plate 1038994681-1] | []	40	10	1	1 (+) 1 (-) | 1 (+) 1 (+)	2020.12.08 18:42:26 | 2020.12.10 00:51:49	NA	NA	NA	0.24	NA	0.005	0.259	215	0.017	NA	NA	0.037	NA	0.12	0.101	0.167	NA	NA	0.022	6	0.003	0.218	0.381	31.5	82.7	NA	0.369	6.55	0.199	0.076	NA	0.054
1038994681-1 | 1038996966-1	1038994391	Sample	4_Serum_RT_2_C1	2	Preanalytical Plasma_Serum		human	20 (serum)	MXP500L-0-5712 | MXP500F-0-5702	SMARTCARE		[Calibrated plate 1038994681-1, Calibrated plate 1038994681-1] | []	51	10	1	1 (+) 1 (-) | 1 (+) 1 (+)	2020.12.08 17:59:03 | 2020.12.09 18:00:14	NA	NA	0.01	0.236	99.8	0.005	0.266	186	0.018	NA	NA	0.037	NA	0.129	0.093	0.192	NA	NA	0.02	5.2	0.04	0.216	0.51	30.8	60.4	NA	0.395	6.04	0.187	0.095	NA	0.04
1038994681-1 | 1038996966-1	1038996932	Sample	4_Serum_RT_8_C1	8	Preanalytical Plasma_Serum		human	20 (serum)	MXP500L-0-5712 | MXP500F-0-5702	SMARTCARE		[Calibrated plate 1038994681-1, Calibrated plate 1038994681-1] | []	20	10	1	1 (+) 1 (-) | 1 (+) 1 (+)	2020.12.08 21:48:14 | 2020.12.10 02:37:32	NA	NA	NA	0.386	NA	0.011	0.47	87	0.026	NA	NA	0.056	NA	0.235	0.155	0.169	NA	NA	0.052	5.9	0.006	0.334	2.21	20	9.07	NA	0.36	4.73	0.203	0.449	NA	0.355
1038994681-1 | 1038996966-1	1038996592	Sample	5_Plasma_4C_0_C1	0	Preanalytical Plasma_Serum		human	302 (EDTA plasma)	MXP500L-0-5712 | MXP500F-0-5702	SMARTCARE		[Calibrated plate 1038994681-1, Calibrated plate 1038994681-1] | []	75	10	1	1 (+) 1 (-) | 1 (+) 1 (+)	2020.12.08 18:11:26 | 2020.12.10 13:07:56	NA	NA	NA	0.272	NA	0.006	0.31	172	0.018	1.12	NA	0.023	NA	NA	0.068	0.271	0.021	0.495	0.017	3.69	0.001	0.255	1.7	23.2	13.6	NA	0.344	6.17	0.238	0.405	0.022	0.055
1038994681-1 | 1038996966-1	1038996656	Sample	5_Plasma_4C_0_C2	0	Preanalytical Plasma_Serum		human	302 (EDTA plasma)	MXP500L-0-5712 | MXP500F-0-5702	SMARTCARE		[Calibrated plate 1038994681-1, Calibrated plate 1038994681-1] | []	4	10	1	1 (+) 1 (-) | 1 (+) 1 (+)	2020.12.08 18:23:50 | 2020.12.09 19:21:37	NA	NA	NA	0.387	NA	0.01	0.443	103	0.046	NA	NA	0.025	NA	0.108	0.07	0.3	NA	NA	0.025	3.33	0.003	0.361	0.675	14	20.8	NA	0.358	6.22	0.396	0.267	0.154	0.06
1038994681-1 | 1038996966-1	1038994246	Sample	5_Plasma_4C_2_C1	2	Preanalytical Plasma_Serum		human	302 (EDTA plasma)	MXP500L-0-5712 | MXP500F-0-5702	SMARTCARE		[Calibrated plate 1038994681-1, Calibrated plate 1038994681-1] | []	52	10	1	1 (+) 1 (-) | 1 (+) 1 (+)	2020.12.08 18:48:38 | 2020.12.09 19:35:41	NA	NA	NA	0.441	NA	0.008	0.516	133	0.044	1.06	NA	0.022	NA	0.143	0.082	0.226	0.021	0.552	0.033	4.42	0.003	0.407	1.43	16.5	11.6	NA	0.267	6.31	0.333	0.475	0.154	0.054
1038994681-1 | 1038996966-1	1038994333	Sample	5_Plasma_4C_4_C1	4	Preanalytical Plasma_Serum		human	302 (EDTA plasma)	MXP500L-0-5712 | MXP500F-0-5702	SMARTCARE		[Calibrated plate 1038994681-1, Calibrated plate 1038994681-1] | []	66	10	1	1 (+) 1 (-) | 1 (+) 1 (+)	2020.12.08 20:33:57 | 2020.12.09 20:35:21	3.93	NA	0.184	0.931	5.42	0.057	1.76	17.7	0.058	1.27	0.254	0.081	NA	0.161	0.259	0.225	0.063	0.447	0.192	4.44	0.113	0.739	3.14	8.32	2.65	NA	0.312	3.24	0.26	0.817	0.06	0.378
1038994681-1 | 1038996966-1	1038996807	Sample	5_Plasma_4C_8_C1	8	Preanalytical Plasma_Serum		human	302 (EDTA plasma)	MXP500L-0-5712 | MXP500F-0-5702	SMARTCARE		[Calibrated plate 1038994681-1, Calibrated plate 1038994681-1] | []	43	10	1	1 (+) 1 (-) | 1 (+) 1 (+)	2020.12.08 21:11:07 | 2020.12.10 02:16:24	2.9	NA	0.147	0.992	6.82	0.048	1.69	20.7	0.046	1.07	0.345	0.07	NA	0.17	0.286	0.16	0.066	0.554	0.221	6.24	0.091	0.771	2.52	8.5	3.38	NA	0.246	3.66	0.305	0.767	0.031	0.473
1038994681-1 | 1038996966-1	1038996471	Sample	5_Plasma_RT_0_C1	0	Preanalytical Plasma_Serum		human	302 (EDTA plasma)	MXP500L-0-5712 | MXP500F-0-5702	SMARTCARE		[Calibrated plate 1038994681-1, Calibrated plate 1038994681-1] | []	82	10	1	1 (+) 1 (-) | 1 (+) 1 (+)	2020.12.08 23:58:20 | 2020.12.10 03:51:30	2.49	NA	0.048	0.645	20.6	0.019	0.927	53.4	0.025	1.32	0.401	0.045	NA	0.241	0.142	0.178	0.034	0.624	0.08	5.62	0.061	0.565	3.28	14.9	4.53	NA	0.32	4.28	0.224	0.734	0.036	0.389
1038994681-1 | 1038996966-1	1038996535	Sample	5_Plasma_RT_0_C2	0	Preanalytical Plasma_Serum		human	302 (EDTA plasma)	MXP500L-0-5712 | MXP500F-0-5702	SMARTCARE		[Calibrated plate 1038994681-1, Calibrated plate 1038994681-1] | []	87	10	1	1 (+) 1 (-) | 1 (+) 1 (+)	2020.12.08 18:17:37 | 2020.12.10 00:37:42	NA	NA	NA	0.303	NA	0.007	0.353	141	0.044	1.63	NA	0.029	NA	0.128	0.067	0.308	0.018	0.46	0.019	3.25	0.005	0.284	0.988	14.5	14.7	NA	0.433	6.3	0.381	0.377	0.149	0.056
1038994681-1 | 1038996966-1	1038996680	Sample	5_Plasma_RT_2_C1	2	Preanalytical Plasma_Serum		human	302 (EDTA plasma)	MXP500L-0-5712 | MXP500F-0-5702	SMARTCARE		[Calibrated plate 1038994681-1, Calibrated plate 1038994681-1] | []	60	10	1	1 (+) 1 (-) | 1 (+) 1 (+)	2020.12.09 01:25:02 | 2020.12.09 23:20:12	NA	NA	NA	0.757	NA	0.027	1.09	37.4	0.081	NA	NA	NA	NA	0.125	0.175	0.2	0.035	0.487	0.113	4.99	0.007	0.644	2.48	7.93	3.19	NA	NA	4.41	0.387	0.959	0.16	0.569
1038994681-1 | 1038996966-1	1038994270	Sample	5_Plasma_RT_4_C1	4	Preanalytical Plasma_Serum		human	302 (EDTA plasma)	MXP500L-0-5712 | MXP500F-0-5702	SMARTCARE		[Calibrated plate 1038994681-1, Calibrated plate 1038994681-1] | []	29	10	1	1 (+) 1 (-) | 1 (+) 1 (+)	2020.12.08 19:25:45 | 2020.12.10 01:16:33	NA	NA	NA	0.516	NA	0.014	0.656	69.9	0.06	1.15	NA	0.026	NA	NA	0.093	0.259	0.023	0.633	0.044	3.86	0.003	0.472	1.69	11.2	6.63	NA	0.284	5.68	0.41	0.691	0.177	0.358
1038994681-1 | 1038996966-1	1038996758	Sample	5_Plasma_RT_8_C1	8	Preanalytical Plasma_Serum		human	302 (EDTA plasma)	MXP500L-0-5712 | MXP500F-0-5702	SMARTCARE		[Calibrated plate 1038994681-1, Calibrated plate 1038994681-1] | []	22	10	1	1 (+) 1 (-) | 1 (+) 1 (+)	2020.12.08 23:27:22 | 2020.12.09 22:13:33	NA	NA	NA	0.622	NA	0.024	0.878	40.9	0.087	1.42	NA	0.042	NA	0.119	0.103	0.329	0.03	0.444	0.058	3.04	0.006	0.564	1.79	8.08	4.51	NA	0.409	4.63	0.425	0.763	0.222	0.408
1038994681-1 | 1038996966-1	1038996850	Sample	5_Serum_RT_0_C1	0	Preanalytical Plasma_Serum		human	20 (serum)	MXP500L-0-5712 | MXP500F-0-5702	SMARTCARE		[Calibrated plate 1038994681-1, Calibrated plate 1038994681-1] | []	77	10	1	1 (+) 1 (-) | 1 (+) 1 (+)	2020.12.08 19:50:34 | 2020.12.09 20:10:48	2.96	NA	0.038	0.545	26.5	0.02	0.711	49.5	0.068	1.47	0.338	0.038	NA	0.152	0.108	0.293	0.026	0.435	0.053	3.41	0.058	0.492	0.92	10.6	11.5	NA	0.353	4.75	0.38	0.35	0.153	0.041
1038994681-1 | 1038996966-1	1038994401	Sample	5_Serum_RT_2_C1	2	Preanalytical Plasma_Serum		human	20 (serum)	MXP500L-0-5712 | MXP500F-0-5702	SMARTCARE		[Calibrated plate 1038994681-1, Calibrated plate 1038994681-1] | []	21	10	1	1 (+) 1 (-) | 1 (+) 1 (+)	2020.12.08 22:37:48 | 2020.12.09 21:45:29	NA	NA	0.067	0.742	15	0.028	1.07	36.1	0.073	NA	NA	0.036	NA	0.216	0.117	0.27	NA	NA	0.078	3.7	0.07	0.665	1.64	9.34	5.7	NA	0.304	5.47	0.457	0.748	0.166	0.511
1038994681-1 | 1038996966-1	1038996947	Sample	5_Serum_RT_8_C1	8	Preanalytical Plasma_Serum		human	20 (serum)	MXP500L-0-5712 | MXP500F-0-5702	SMARTCARE		[Calibrated plate 1038994681-1, Calibrated plate 1038994681-1] | []	7	10	1	1 (+) 1 (-) | 1 (+) 1 (+)	2020.12.08 20:52:31 | 2020.12.10 02:05:51	NA	0.273	0.15	0.87	6.69	0.047	1.58	21.5	0.13	NA	NA	0.082	0.07	0.136	0.257	0.202	NA	NA	0.178	4.96	0.102	0.692	1.94	7.35	3.78	0.049	0.32	4.22	0.41	0.797	0.199	0.405
1038994681-1 | 1038996966-1	1038996603	Sample	6_Plasma_4C_0_C1	0	Preanalytical Plasma_Serum		human	302 (EDTA plasma)	MXP500L-0-5712 | MXP500F-0-5702	SMARTCARE		[Calibrated plate 1038994681-1, Calibrated plate 1038994681-1] | []	42	10	1	1 (+) 1 (-) | 1 (+) 1 (+)	2020.12.08 20:21:32 | 2020.12.09 20:28:21	1.33	NA	0.071	0.626	14	0.021	1.1	48.2	0.075	0.582	0.751	0.06	NA	0.154	0.194	0.156	0.102	0.481	0.101	6.42	0.071	0.524	4.03	9.78	2.43	NA	0.308	5.5	0.371	1.5	0.176	0.483
1038994681-1 | 1038996966-1	1038996661	Sample	6_Plasma_4C_0_C2	0	Preanalytical Plasma_Serum		human	302 (EDTA plasma)	MXP500L-0-5712 | MXP500F-0-5702	SMARTCARE		[Calibrated plate 1038994681-1, Calibrated plate 1038994681-1] | []	5	10	1	1 (+) 1 (-) | 1 (+) 1 (+)	2020.12.08 19:13:22 | 2020.12.09 19:49:43	1.24	NA	0.027	0.449	37.3	0.011	0.656	90.9	0.046	0.656	0.808	0.035	NA	0.161	0.095	0.198	0.053	0.44	0.039	5.04	0.046	0.41	3.3	13.1	3.96	NA	0.366	7.05	0.406	1.34	0.185	0.412
1038994681-1 | 1038996966-1	1038994251	Sample	6_Plasma_4C_2_C1	2	Preanalytical Plasma_Serum		human	302 (EDTA plasma)	MXP500L-0-5712 | MXP500F-0-5702	SMARTCARE		[Calibrated plate 1038994681-1, Calibrated plate 1038994681-1] | []	63	10	1	1 (+) 1 (-) | 1 (+) 1 (+)	2020.12.08 18:05:14 | 2020.12.09 18:03:45	NA	NA	NA	0.253	NA	0.003	0.313	343	0.033	0.67	NA	0.027	NA	0.182	0.058	0.211	0.04	0.457	0.014	4.74	0.004	0.239	2.62	17.5	6.68	NA	0.466	8.27	0.392	1.03	0.142	0.115
1038994681-1 | 1038996966-1	1038994348	Sample	6_Plasma_4C_4_C1	4	Preanalytical Plasma_Serum		human	302 (EDTA plasma)	MXP500L-0-5712 | MXP500F-0-5702	SMARTCARE		[Calibrated plate 1038994681-1, Calibrated plate 1038994681-1] | []	78	10	1	1 (+) 1 (-) | 1 (+) 1 (+)	2020.12.08 20:40:09 | 2020.12.09 20:38:53	1.12	NA	0.052	0.539	19.3	0.018	0.89	56.8	0.024	0.533	0.89	0.052	NA	0.214	0.144	0.167	0.098	0.524	0.068	5.99	0.063	0.471	5.98	15.6	2.61	NA	0.361	4.99	0.221	1.32	0.037	0.39
1038994681-1 | 1038996966-1	1038996811	Sample	6_Plasma_4C_8_C1	8	Preanalytical Plasma_Serum		human	302 (EDTA plasma)	MXP500L-0-5712 | MXP500F-0-5702	SMARTCARE		[Calibrated plate 1038994681-1, Calibrated plate 1038994681-1] | []	71	10	1	1 (+) 1 (-) | 1 (+) 1 (+)	2020.12.09 00:41:44 | 2020.12.10 04:16:09	1.1	NA	0.044	0.552	22.7	0.02	0.884	51.1	0.032	0.653	0.908	0.053	NA	0.123	0.118	0.271	0.081	0.515	0.058	3.69	0.054	0.494	6	16.6	2.77	NA	0.45	5.34	0.226	1.36	NA	0.471
1038994681-1 | 1038996966-1	1038996486	Sample	6_Plasma_RT_0_C1	0	Preanalytical Plasma_Serum		human	302 (EDTA plasma)	MXP500L-0-5712 | MXP500F-0-5702	SMARTCARE		[Calibrated plate 1038994681-1, Calibrated plate 1038994681-1] | []	69	10	1	1 (+) 1 (-) | 1 (+) 1 (+)	2020.12.08 23:02:35 | 2020.12.09 21:59:32	1.6	NA	0.033	0.468	30.2	0.01	0.655	102	0.018	0.564	0.625	0.027	NA	0.236	0.088	0.208	0.048	0.493	0.038	4.81	0.056	0.431	4.97	21.6	4.36	NA	0.309	6.45	0.234	1.16	0.03	0.412
1038994681-1 | 1038996966-1	1038996540	Sample	6_Plasma_RT_0_C2	0	Preanalytical Plasma_Serum		human	302 (EDTA plasma)	MXP500L-0-5712 | MXP500F-0-5702	SMARTCARE		[Calibrated plate 1038994681-1, Calibrated plate 1038994681-1] | []	70	10	1	1 (+) 1 (-) | 1 (+) 1 (+)	2020.12.08 23:52:09 | 2020.12.10 03:48:00	1.22	NA	0.031	0.484	32.5	0.008	0.729	123	0.019	0.623	0.818	0.036	NA	0.234	0.116	0.162	0.058	0.409	0.05	6.16	0.048	0.434	5.74	18.9	3.29	NA	0.312	5.59	0.218	1.25	0.034	0.477
1038994681-1 | 1038996966-1	1038994197	Sample	6_Plasma_RT_2_C1	2	Preanalytical Plasma_Serum		human	302 (EDTA plasma)	MXP500L-0-5712 | MXP500F-0-5702	SMARTCARE		[Calibrated plate 1038994681-1, Calibrated plate 1038994681-1] | []	53	10	1	1 (+) 1 (-) | 1 (+) 1 (+)	2020.12.08 19:38:09 | 2020.12.10 01:23:36	1.23	NA	0.026	0.416	39	0.007	0.595	140	0.046	0.527	0.811	0.029	NA	NA	0.09	0.209	0.054	0.511	0.034	4.78	0.045	0.382	3.55	14.4	4.06	NA	0.32	6.95	0.367	1.3	0.15	0.444
1038994681-1 | 1038996966-1	1038994284	Sample	6_Plasma_RT_4_C1	4	Preanalytical Plasma_Serum		human	302 (EDTA plasma)	MXP500L-0-5712 | MXP500F-0-5702	SMARTCARE		[Calibrated plate 1038994681-1, Calibrated plate 1038994681-1] | []	88	10	1	1 (+) 1 (-) | 1 (+) 1 (+)	2020.12.08 19:07:11 | 2020.12.10 01:05:56	0.968	NA	0.012	0.294	82.8	0.006	0.401	174	0.042	0.778	1.03	0.035	NA	0.161	0.061	0.275	0.045	0.573	0.017	3.64	0.033	0.277	2.58	13.8	5.34	NA	0.574	8.55	0.493	1.27	0.179	0.46
1038994681-1 | 1038996966-1	1038994367	Sample	6_Plasma_RT_8_C1	8	Preanalytical Plasma_Serum		human	302 (EDTA plasma)	MXP500L-0-5712 | MXP500F-0-5702	SMARTCARE		[Calibrated plate 1038994681-1, Calibrated plate 1038994681-1] | []	45	10	1	1 (+) 1 (-) | 1 (+) 1 (+)	2020.12.08 22:50:13 | 2020.12.09 21:52:32	1.64	NA	0.05	0.549	20	0.019	0.908	51.9	0.087	0.765	0.61	0.048	NA	0.145	0.128	0.222	0.062	0.458	0.062	4.51	0.059	0.487	1.99	6.71	3.38	NA	0.374	6.14	0.634	1.26	0.301	0.578
1038994681-1 | 1038996966-1	1038996864	Sample	6_Serum_RT_0_C1	0	Preanalytical Plasma_Serum		human	20 (serum)	MXP500L-0-5712 | MXP500F-0-5702	SMARTCARE		[Calibrated plate 1038994681-1, Calibrated plate 1038994681-1] | []	58	10	1	1 (+) 1 (-) | 1 (+) 1 (+)	2020.12.08 23:45:56 | 2020.12.10 03:44:28	1.04	NA	0.061	0.622	16.4	0.021	1.08	47.6	0.077	0.492	0.963	0.054	NA	0.166	0.166	0.195	0.11	0.607	0.088	5.14	0.061	0.533	3.85	9.36	2.43	NA	0.326	5.51	0.388	1.49	0.168	0.494
1038994681-1 | 1038996966-1	1038994416	Sample	6_Serum_RT_2_C1	2	Preanalytical Plasma_Serum		human	20 (serum)	MXP500L-0-5712 | MXP500F-0-5702	SMARTCARE		[Calibrated plate 1038994681-1, Calibrated plate 1038994681-1] | []	92	10	1	1 (+) 1 (-) | 1 (+) 1 (+)	2020.12.08 22:25:26 | 2020.12.09 21:38:28	1.31	0.239	0.033	0.416	30.5	0.011	0.664	89.6	0.052	0.619	0.762	0.041	0.026	0.247	0.11	0.185	0.067	0.453	0.041	5.41	0.055	0.375	2.74	9.56	3.49	0.01	0.376	7.57	0.569	1.56	0.252	0.487
1038994681-1 | 1038996966-1	1038994473	Sample	6_Serum_RT_8_C1	8	Preanalytical Plasma_Serum		human	20 (serum)	MXP500L-0-5712 | MXP500F-0-5702	SMARTCARE		[Calibrated plate 1038994681-1, Calibrated plate 1038994681-1] | []	74	10	1	1 (+) 1 (-) | 1 (+) 1 (+)	2020.12.08 17:21:54 | 2020.12.10 00:05:58	NA	NA	NA	0.258	NA	0.011	0.337	94.7	0.052	1.05	NA	0.043	NA	0.082	0.069	0.399	0.041	0.511	0.017	2.5	0.003	0.241	1.56	10	6.42	NA	0.618	8.08	0.642	1	0.173	0.099
1038994681-1 | 1038996966-1	11000002	Zero Sample	PBS		Preanalytical Plasma_Serum	2008.10.24		991 (water based zero samples)	MXP500L-0-5712 | MXP500F-0-5702			[Calibrated plate 1038994681-1, Calibrated plate 1038994681-1] | []	13	10	1	1 (+) 1 (-) | 1 (+) 1 (+)	2020.12.08 16:01:19 | 2020.12.09 23:44:48	NA	NA	NA	NA	NA	NA	NA	NA	NA	NA	NA	NA	NA	NA	NA	NA	NA	NA	NA	NA	NA	NA	0.637	NA	NA	NA	NA	0.04	0.025	0.016	NA	NA
1038994681-1 | 1038996966-1	11000002	Zero Sample	PBS		Preanalytical Plasma_Serum	2008.10.24		991 (water based zero samples)	MXP500L-0-5712 | MXP500F-0-5702			[Calibrated plate 1038994681-1, Calibrated plate 1038994681-1] | []	25	10	1	1 (+) 1 (-) | 1 (+) 1 (+)	2020.12.08 16:07:32 | 2020.12.09 23:48:18	NA	NA	NA	NA	NA	NA	NA	NA	NA	NA	NA	NA	NA	NA	NA	NA	NA	NA	NA	NA	1	NA	NA	NA	NA	NA	NA	0.002	0.002	NA	NA	0.002
1038994681-1 | 1038996966-1	11000002	Zero Sample	PBS		Preanalytical Plasma_Serum	2008.10.24		991 (water based zero samples)	MXP500L-0-5712 | MXP500F-0-5702			[Calibrated plate 1038994681-1, Calibrated plate 1038994681-1] | []	37	10	1	1 (+) 1 (-) | 1 (+) 1 (+)	2020.12.08 16:13:44 | 2020.12.09 17:25:07	NA	NA	NA	NA	NA	NA	NA	NA	NA	NA	NA	NA	NA	NA	NA	NA	NA	NA	NA	NA	NA	NA	NA	NA	NA	NA	NA	NA	NA	NA	NA	NA
1038994681-1	1020362590	Standard L1	Quant 500_Cal1		Preanalytical Plasma_Serum	2012.10.16		93 (calibrators)	MXP500L-0-5712	customer		[Calibrated plate 1038994681-1, Calibrated plate 1038994681-1]	49	10	1	1 (+) 1 (-)	2020.12.08 16:19:55	NA	NA	NA	NA	NA	NA	NA	NA	NA	NA	NA	NA	NA	NA	NA	NA	NA	NA	NA	NA	NA	NA	NA	NA	NA	NA	NA	NA	NA	NA	NA	NA
1038994681-1	1020362601	Standard L2	Quant 500_Cal2		Preanalytical Plasma_Serum	2012.10.16		93 (calibrators)	MXP500L-0-5712	customer		[Calibrated plate 1038994681-1, Calibrated plate 1038994681-1]	61	10	1	1 (+) 1 (-)	2020.12.08 16:26:06	NA	NA	NA	NA	NA	NA	NA	NA	NA	NA	NA	NA	NA	NA	NA	NA	NA	NA	NA	NA	NA	NA	NA	NA	NA	NA	NA	NA	NA	NA	NA	NA
1038994681-1	1020362615	Standard L3	Quant 500_Cal3		Preanalytical Plasma_Serum	2012.10.16		93 (calibrators)	MXP500L-0-5712	customer		[Calibrated plate 1038994681-1, Calibrated plate 1038994681-1]	73	10	1	1 (+) 1 (-)	2020.12.08 16:32:17	NA	NA	NA	NA	NA	NA	NA	NA	NA	NA	NA	NA	NA	NA	NA	NA	NA	NA	NA	NA	NA	NA	NA	NA	NA	NA	NA	NA	NA	NA	NA	NA
1038994681-1	1020362620	Standard L4	Quant 500_Cal4		Preanalytical Plasma_Serum	2012.10.16		93 (calibrators)	MXP500L-0-5712	customer		[Calibrated plate 1038994681-1, Calibrated plate 1038994681-1]	85	10	1	1 (+) 1 (-)	2020.12.08 16:38:29	NA	NA	NA	NA	NA	NA	NA	NA	NA	NA	NA	NA	NA	NA	NA	NA	NA	NA	NA	NA	NA	NA	NA	NA	NA	NA	NA	NA	NA	NA	NA	NA
1038994681-1	1020362634	Standard L5	Quant 500_Cal5		Preanalytical Plasma_Serum	2012.10.16		93 (calibrators)	MXP500L-0-5712	customer		[Calibrated plate 1038994681-1, Calibrated plate 1038994681-1]	2	10	1	1 (+) 1 (-)	2020.12.08 16:44:40	NA	NA	NA	NA	NA	NA	NA	NA	NA	NA	NA	NA	NA	NA	NA	NA	NA	NA	NA	NA	NA	NA	NA	NA	NA	NA	NA	NA	NA	NA	NA	NA
1038994681-1	1020362649	Standard L6	Quant 500_Cal6		Preanalytical Plasma_Serum	2012.10.16		93 (calibrators)	MXP500L-0-5712	customer		[Calibrated plate 1038994681-1, Calibrated plate 1038994681-1]	14	10	1	1 (+) 1 (-)	2020.12.08 16:50:53	NA	NA	NA	NA	NA	NA	NA	NA	NA	NA	NA	NA	NA	NA	NA	NA	NA	NA	NA	NA	NA	NA	NA	NA	NA	NA	NA	NA	NA	NA	NA	NA
1038994681-1	1020362653	Standard L7	Quant 500_Cal7		Preanalytical Plasma_Serum	2012.10.16		93 (calibrators)	MXP500L-0-5712	customer		[Calibrated plate 1038994681-1, Calibrated plate 1038994681-1]	26	10	1	1 (+) 1 (-)	2020.12.08 16:57:04	NA	NA	NA	NA	NA	NA	NA	NA	NA	NA	NA	NA	NA	NA	NA	NA	NA	NA	NA	NA	NA	NA	NA	NA	NA	NA	NA	NA	NA	NA	NA	NA
1038994681-1 | 1038996966-1	1020343301	QC Level 1	Quant 500_QC1		Preanalytical Plasma_Serum	2018.09.07	human	302 (EDTA plasma)	MXP500L-0-5712 | MXP500F-0-5702	Biocrates		[Calibrated plate 1038994681-1, Calibrated plate 1038994681-1] | []	38	10	1	1 (+) 1 (-) | 1 (+) 1 (+)	2020.12.08 17:03:18 | 2020.12.09 17:28:35	NA	0.911	NA	0.206	NA	0.108	0.623	9.25	0.365	2.49	NA	0.378	0.372	0.021	0.408	0.893	0.152	0.589	0.06	1.12	0.002	0.146	0.917	1.97	2.15	0.054	0.926	8.22	2.11	1.94	NA	0.005
1038994681-1 | 1038996966-1	1020343316	QC Level 2	Quant 500_QC2		Preanalytical Plasma_Serum	2018.09.07	human	302 (EDTA plasma)	MXP500L-0-5712 | MXP500F-0-5702	Biocrates		[Calibrated plate 1038994681-1, Calibrated plate 1038994681-1] | []	17	10	1	1 (+) 1 (-) | 1 (+) 1 (+)	2020.12.08 19:19:33 | 2020.12.10 01:13:00	0.427	0.992	0.023	0.407	44.1	0.241	1.4	4.14	0.435	2.37	2.34	0.475	0.532	0.015	0.536	0.812	0.2	0.58	0.142	1.23	0.018	0.265	0.991	1.98	1.99	0.141	0.885	13.7	3.46	3.43	NA	0.006
1038994681-1 | 1038996966-1	1020343316	QC Level 2	Quant 500_QC2		Preanalytical Plasma_Serum	2018.09.07	human	302 (EDTA plasma)	MXP500L-0-5712 | MXP500F-0-5702	Biocrates		[Calibrated plate 1038994681-1, Calibrated plate 1038994681-1] | []	34	10	1	1 (+) 1 (-) | 1 (+) 1 (+)	2020.12.08 23:33:33 | 2020.12.09 22:17:05	0.534	1.02	0.087	0.793	11.5	0.647	3.71	1.54	0.828	2.1	1.87	0.928	1.17	0.009	1.14	0.723	0.441	0.603	0.423	1.38	0.025	0.37	1.18	1.75	1.49	0.431	0.811	15	3.81	4.49	0.025	0.499
1038994681-1 | 1038996966-1	1020343316	QC Level 2	Quant 500_QC2		Preanalytical Plasma_Serum	2018.09.07	human	302 (EDTA plasma)	MXP500L-0-5712 | MXP500F-0-5702	Biocrates		[Calibrated plate 1038994681-1, Calibrated plate 1038994681-1] | []	50	10	1	1 (+) 1 (-) | 1 (+) 1 (+)	2020.12.08 17:09:29 | 2020.12.09 17:32:08	NA	0.987	NA	0.252	NA	0.118	0.735	8.48	0.326	2.64	NA	0.376	0.417	0.017	0.423	0.77	0.142	0.594	0.075	1.3	0.002	0.177	0.943	2.23	2.36	0.074	0.89	15.8	3.79	3.57	0.008	0.047
1038994681-1 | 1038996966-1	1020343316	QC Level 2	Quant 500_QC2		Preanalytical Plasma_Serum	2018.09.07	human	302 (EDTA plasma)	MXP500L-0-5712 | MXP500F-0-5702	Biocrates		[Calibrated plate 1038994681-1, Calibrated plate 1038994681-1] | []	67	10	1	1 (+) 1 (-) | 1 (+) 1 (+)	2020.12.08 21:23:29 | 2020.12.10 02:23:28	0.638	0.999	0.118	0.907	8.44	0.777	4.37	1.29	0.995	2.61	1.57	1.31	1.44	NA	1.44	0.689	0.5	0.582	0.536	1.45	0.028	0.371	1.07	1.82	1.71	0.536	0.905	13.2	3.4	3.63	0.024	0.019
1038994681-1 | 1038996966-1	1020343316	QC Level 2	Quant 500_QC2		Preanalytical Plasma_Serum	2018.09.07	human	302 (EDTA plasma)	MXP500L-0-5712 | MXP500F-0-5702	Biocrates		[Calibrated plate 1038994681-1, Calibrated plate 1038994681-1] | []	84	10	1	1 (+) 1 (-) | 1 (+) 1 (+)	2020.12.09 01:37:24 | 2020.12.10 04:47:50	0.489	0.984	0.06	0.691	16.5	0.556	3.09	1.8	0.78	2.73	2.04	0.99	1.01	0.018	1.03	0.761	0.362	0.629	0.35	1.31	0.022	0.341	1.07	1.79	1.68	0.344	0.965	13.3	3.45	3.68	NA	0.395
1038994681-1 | 1038996966-1	1020343321	QC Level 3	Quant 500_QC3		Preanalytical Plasma_Serum	2018.09.07	human	302 (EDTA plasma)	MXP500L-0-5712 | MXP500F-0-5702	Biocrates		[Calibrated plate 1038994681-1, Calibrated plate 1038994681-1] | []	62	10	1	1 (+) 1 (-) | 1 (+) 1 (+)	2020.12.08 17:15:43 | 2020.12.10 00:02:28	NA	1.14	NA	0.223	NA	0.107	0.668	9.32	0.344	2.38	NA	0.371	0.46	0.005	0.404	0.81	0.156	0.612	0.064	1.23	0.001	0.159	0.976	2.23	2.29	0.073	0.918	33.7	8	7.81	0.16	0.117
1038994681-1 | 1038996966-1	1038996951	Sample	Reference Plasma	Longterm reference	Preanalytical Plasma_Serum		human	302 (EDTA plasma)	MXP500L-0-5712 | MXP500F-0-5702	SMARTCARE		[Calibrated plate 1038994681-1, Calibrated plate 1038994681-1] | []	57	10	1	1 (+) 1 (-) | 1 (+) 1 (+)	2020.12.08 22:56:24 | 2020.12.09 21:56:04	2.41	NA	0.022	0.36	46.2	0.011	0.477	88.1	0.062	1.19	0.415	0.033	NA	NA	0.112	0.219	0.028	0.74	0.036	4.57	0.046	0.324	1.58	12	7.62	NA	0.295	6.25	0.428	0.675	0.185	0.379
1038994681-1 | 1038996966-1	1038994488	Sample	Reference Serum	Longterm reference	Preanalytical Plasma_Serum		human	20 (serum)	MXP500L-0-5712 | MXP500F-0-5702	SMARTCARE		[Calibrated plate 1038994681-1, Calibrated plate 1038994681-1] | []	68	10	1	1 (+) 1 (-) | 1 (+) 1 (+)	2020.12.08 22:13:03 | 2020.12.09 21:31:28	2.58	NA	0.027	0.381	37.1	0.015	0.547	67.4	0.034	2.03	0.388	0.064	NA	0.208	0.147	0.233	0.031	0.478	0.049	4.29	0.056	0.332	2.65	13.4	5.04	NA	0.436	5.37	0.315	0.837	0.028	0.434
[truncated: 202 more columns]

## Sheet: Alkaloids
MetIDQ-Oxygen-DB110-3005 Concentration [µM] NoNormalization
Plate Bar Code	Sample Bar Code	Sample Type	Sample Identification	Sample Description	Submission Name	Collection Date	Species	Material	OP	Org. Info	Plate Production No.	Plate Note	Well Position	Sample Volume	Run Number	Injection Number	Measurement Time	Trigonelline
																	Class	Alkaloids
																	LOD (calc.) 1038994681/1 [µM]	0.253
																	LOD (calc.) 1038996966/1 [µM]	0
																	OP 1038994681-1	MXP500L-0-5712
																	OP 1038996966-1
1038994681-1 | 1038996966-1	10000001	Blank			Preanalytical Plasma_Serum			993 (no sample to pipette)	MXP500L-0-5712 | MXP500F-0-5702	No Org. Info		[Calibrated plate 1038994681-1, Calibrated plate 1038994681-1] | []	1	10	1	3 (+) 3 (-) | 3 (+) 3 (+)	2020.12.08 15:55:08 | 2020.12.09 23:41:15	NA
1038994681-1 | 1038996966-1	1038996554	Sample	1_Plasma_4C_0_C1	0	Preanalytical Plasma_Serum		human	302 (EDTA plasma)	MXP500L-0-5712 | MXP500F-0-5702	SMARTCARE		[Calibrated plate 1038994681-1, Calibrated plate 1038994681-1] | []	10	10	1	1 (+) 1 (-) | 1 (+) 1 (+)	2020.12.08 23:21:11 | 2020.12.10 03:30:23	0.619
1038994681-1 | 1038996966-1	1038996618	Sample	1_Plasma_4C_0_C2	0	Preanalytical Plasma_Serum		human	302 (EDTA plasma)	MXP500L-0-5712 | MXP500F-0-5702	SMARTCARE		[Calibrated plate 1038994681-1, Calibrated plate 1038994681-1] | []	41	10	1	1 (+) 1 (-) | 1 (+) 1 (+)	2020.12.08 19:31:56 | 2020.12.09 20:00:15	0.62
1038994681-1 | 1038996966-1	1038994208	Sample	1_Plasma_4C_2_C1	2	Preanalytical Plasma_Serum		human	302 (EDTA plasma)	MXP500L-0-5712 | MXP500F-0-5702	SMARTCARE		[Calibrated plate 1038994681-1, Calibrated plate 1038994681-1] | []	19	10	1	1 (+) 1 (-) | 1 (+) 1 (+)	2020.12.08 20:58:42 | 2020.12.09 20:49:23	0.511
1038994681-1 | 1038996966-1	1038994299	Sample	1_Plasma_4C_4_C1	4	Preanalytical Plasma_Serum		human	302 (EDTA plasma)	MXP500L-0-5712 | MXP500F-0-5702	SMARTCARE		[Calibrated plate 1038994681-1, Calibrated plate 1038994681-1] | []	8	10	1	1 (+) 1 (-) | 1 (+) 1 (+)	2020.12.08 21:42:02 | 2020.12.10 02:33:58	0.69
1038994681-1 | 1038996966-1	1038996433	Sample	1_Plasma_RT_0_C1	0	Preanalytical Plasma_Serum		human	302 (EDTA plasma)	MXP500L-0-5712 | MXP500F-0-5702	SMARTCARE		[Calibrated plate 1038994681-1, Calibrated plate 1038994681-1] | []	86	10	1	1 (+) 1 (-) | 1 (+) 1 (+)	2020.12.08 17:28:05 | 2020.12.09 17:42:40	0.637
1038994681-1 | 1038996966-1	1038996491	Sample	1_Plasma_RT_0_C2	0	Preanalytical Plasma_Serum		human	302 (EDTA plasma)	MXP500L-0-5712 | MXP500F-0-5702	SMARTCARE		[Calibrated plate 1038994681-1, Calibrated plate 1038994681-1] | []	56	10	1	1 (+) 1 (-) | 1 (+) 1 (+)	2020.12.08 22:06:50 | 2020.12.10 02:48:05	0.651
1038994681-1 | 1038996966-1	1038996675	Sample	1_Plasma_RT_2_C1	2	Preanalytical Plasma_Serum		human	302 (EDTA plasma)	MXP500L-0-5712 | MXP500F-0-5702	SMARTCARE		[Calibrated plate 1038994681-1, Calibrated plate 1038994681-1] | []	6	10	1	1 (+) 1 (-) | 1 (+) 1 (+)	2020.12.08 20:02:57 | 2020.12.09 20:17:49	0.721
1038994681-1 | 1038996966-1	1038996694	Sample	1_Plasma_RT_4_C1	4	Preanalytical Plasma_Serum		human	302 (EDTA plasma)	MXP500L-0-5712 | MXP500F-0-5702	SMARTCARE		[Calibrated plate 1038994681-1, Calibrated plate 1038994681-1] | []	81	10	1	1 (+) 1 (-) | 1 (+) 1 (+)	2020.12.08 23:08:49 | 2020.12.10 03:23:19	0.601
1038994681-1 | 1038996966-1	1038996826	Sample	1_Serum_RT_0_C1	0	Preanalytical Plasma_Serum		human	20 (serum)	MXP500L-0-5712 | MXP500F-0-5702	SMARTCARE		[Calibrated plate 1038994681-1, Calibrated plate 1038994681-1] | []	80	10	1	1 (+) 1 (-) | 1 (+) 1 (+)	2020.12.08 22:19:14 | 2020.12.09 21:35:00	0.492
1038994681-1 | 1038996966-1	1038996879	Sample	1_Serum_RT_2_C1	2	Preanalytical Plasma_Serum		human	20 (serum)	MXP500L-0-5712 | MXP500F-0-5702	SMARTCARE		[Calibrated plate 1038994681-1, Calibrated plate 1038994681-1] | []	83	10	1	1 (+) 1 (-) | 1 (+) 1 (+)	2020.12.09 00:47:55 | 2020.12.10 04:19:39	0.439
1038994681-1 | 1038996966-1	1038994440	Sample	1_Serum_RT_8_C1	8	Preanalytical Plasma_Serum		human	20 (serum)	MXP500L-0-5712 | MXP500F-0-5702	SMARTCARE		[Calibrated plate 1038994681-1, Calibrated plate 1038994681-1] | []	9	10	1	1 (+) 1 (-) | 1 (+) 1 (+)	2020.12.08 22:31:37 | 2020.12.10 03:02:09	0.475
1038994681-1 | 1038996966-1	1038996569	Sample	2_Plasma_4C_0_C1	0	Preanalytical Plasma_Serum		human	302 (EDTA plasma)	MXP500L-0-5712 | MXP500F-0-5702	SMARTCARE		[Calibrated plate 1038994681-1, Calibrated plate 1038994681-1] | []	76	10	1	1 (+) 1 (-) | 1 (+) 1 (+)	2020.12.08 19:01:00 | 2020.12.09 19:42:43	1.52
1038994681-1 | 1038996966-1	1038996622	Sample	2_Plasma_4C_0_C2	0	Preanalytical Plasma_Serum		human	302 (EDTA plasma)	MXP500L-0-5712 | MXP500F-0-5702	SMARTCARE		[Calibrated plate 1038994681-1, Calibrated plate 1038994681-1] | []	27	10	1	1 (+) 1 (-) | 1 (+) 1 (+)	2020.12.08 17:46:39 | 2020.12.09 17:53:11	1.75
1038994681-1 | 1038996966-1	1038994212	Sample	2_Plasma_4C_2_C1	2	Preanalytical Plasma_Serum		human	302 (EDTA plasma)	MXP500L-0-5712 | MXP500F-0-5702	SMARTCARE		[Calibrated plate 1038994681-1, Calibrated plate 1038994681-1] | []	31	10	1	1 (+) 1 (-) | 1 (+) 1 (+)	2020.12.08 21:04:56 | 2020.12.09 20:52:53	1.55
1038994681-1 | 1038996966-1	1038994300	Sample	2_Plasma_4C_4_C1	4	Preanalytical Plasma_Serum		human	302 (EDTA plasma)	MXP500L-0-5712 | MXP500F-0-5702	SMARTCARE		[Calibrated plate 1038994681-1, Calibrated plate 1038994681-1] | []	16	10	1	1 (+) 1 (-) | 1 (+) 1 (+)	2020.12.08 18:30:01 | 2020.12.09 19:25:07	1.66
1038994681-1 | 1038996966-1	1038996777	Sample	2_Plasma_4C_8_C1	8	Preanalytical Plasma_Serum		human	302 (EDTA plasma)	MXP500L-0-5712 | MXP500F-0-5702	SMARTCARE		[Calibrated plate 1038994681-1, Calibrated plate 1038994681-1] | []	91	10	1	1 (+) 1 (-) | 1 (+) 1 (+)	2020.12.08 21:35:51 | 2020.12.10 02:30:28	1.68
1038994681-1 | 1038996966-1	1038996448	Sample	2_Plasma_RT_0_C1	0	Preanalytical Plasma_Serum		human	302 (EDTA plasma)	MXP500L-0-5712 | MXP500F-0-5702	SMARTCARE		[Calibrated plate 1038994681-1, Calibrated plate 1038994681-1] | []	35	10	1	1 (+) 1 (-) | 1 (+) 1 (+)	2020.12.09 00:23:07 | 2020.12.09 22:45:11	1.53
1038994681-1 | 1038996966-1	1038996501	Sample	2_Plasma_RT_0_C2	0	Preanalytical Plasma_Serum		human	302 (EDTA plasma)	MXP500L-0-5712 | MXP500F-0-5702	SMARTCARE		[Calibrated plate 1038994681-1, Calibrated plate 1038994681-1] | []	39	10	1	1 (+) 1 (-) | 1 (+) 1 (+)	2020.12.08 17:52:52 | 2020.12.09 17:56:43	1.71
1038994681-1 | 1038996966-1	1038994163	Sample	2_Plasma_RT_2_C1	2	Preanalytical Plasma_Serum		human	302 (EDTA plasma)	MXP500L-0-5712 | MXP500F-0-5702	SMARTCARE		[Calibrated plate 1038994681-1, Calibrated plate 1038994681-1] | []	3	10	1	1 (+) 1 (-) | 1 (+) 1 (+)	2020.12.08 17:34:17 | 2020.12.09 17:46:09	1.75
1038994681-1 | 1038996966-1	1038994265	Sample	2_Plasma_RT_4_C1	4	Preanalytical Plasma_Serum		human	302 (EDTA plasma)	MXP500L-0-5712 | MXP500F-0-5702	SMARTCARE		[Calibrated plate 1038994681-1, Calibrated plate 1038994681-1] | []	65	10	1	1 (+) 1 (-) | 1 (+) 1 (+)	2020.12.08 19:44:21 | 2020.12.09 20:07:17	1.72
1038994681-1 | 1038996966-1	1038996724	Sample	2_Plasma_RT_8_C1	8	Preanalytical Plasma_Serum		human	302 (EDTA plasma)	MXP500L-0-5712 | MXP500F-0-5702	SMARTCARE		[Calibrated plate 1038994681-1, Calibrated plate 1038994681-1] | []	12	10	1	1 (+) 1 (-) | 1 (+) 1 (+)	2020.12.09 01:00:17 | 2020.12.10 04:26:43	1.73
1038994681-1 | 1038996966-1	1038994371	Sample	2_Serum_RT_0_C1	0	Preanalytical Plasma_Serum		human	20 (serum)	MXP500L-0-5712 | MXP500F-0-5702	SMARTCARE		[Calibrated plate 1038994681-1, Calibrated plate 1038994681-1] | []	47	10	1	1 (+) 1 (-) | 1 (+) 1 (+)	2020.12.09 00:29:19 | 2020.12.09 22:48:41	1.5
1038994681-1 | 1038996966-1	1038996883	Sample	2_Serum_RT_2_C1	2	Preanalytical Plasma_Serum		human	20 (serum)	MXP500L-0-5712 | MXP500F-0-5702	SMARTCARE		[Calibrated plate 1038994681-1, Calibrated plate 1038994681-1] | []	94	10	1	1 (+) 1 (-) | 1 (+) 1 (+)	2020.12.09 00:04:32 | 2020.12.09 22:34:37	1.5
1038994681-1 | 1038996966-1	1038994454	Sample	2_Serum_RT_8_C1	8	Preanalytical Plasma_Serum		human	20 (serum)	MXP500L-0-5712 | MXP500F-0-5702	SMARTCARE		[Calibrated plate 1038994681-1, Calibrated plate 1038994681-1] | []	79	10	1	1 (+) 1 (-) | 1 (+) 1 (+)	2020.12.08 21:29:40 | 2020.12.10 02:26:58	1.27
1038994681-1 | 1038996966-1	1038996573	Sample	3_Plasma_4C_0_C1	0	Preanalytical Plasma_Serum		human	302 (EDTA plasma)	MXP500L-0-5712 | MXP500F-0-5702	SMARTCARE		[Calibrated plate 1038994681-1, Calibrated plate 1038994681-1] | []	95	10	1	1 (+) 1 (-) | 1 (+) 1 (+)	2020.12.09 00:54:06 | 2020.12.10 04:23:11	0.745
1038994681-1 | 1038996966-1	1038996637	Sample	3_Plasma_4C_0_C2	0	Preanalytical Plasma_Serum		human	302 (EDTA plasma)	MXP500L-0-5712 | MXP500F-0-5702	SMARTCARE		[Calibrated plate 1038994681-1, Calibrated plate 1038994681-1] | []	15	10	1	1 (+) 1 (-) | 1 (+) 1 (+)	2020.12.08 17:40:28 | 2020.12.10 00:16:33	0.617
1038994681-1 | 1038996966-1	1038994227	Sample	3_Plasma_4C_2_C1	2	Preanalytical Plasma_Serum		human	302 (EDTA plasma)	MXP500L-0-5712 | MXP500F-0-5702	SMARTCARE		[Calibrated plate 1038994681-1, Calibrated plate 1038994681-1] | []	18	10	1	1 (+) 1 (-) | 1 (+) 1 (+)	2020.12.08 20:09:08 | 2020.12.09 20:21:19	0.688
1038994681-1 | 1038996966-1	1038994314	Sample	3_Plasma_4C_4_C1	4	Preanalytical Plasma_Serum		human	302 (EDTA plasma)	MXP500L-0-5712 | MXP500F-0-5702	SMARTCARE		[Calibrated plate 1038994681-1, Calibrated plate 1038994681-1] | []	30	10	1	1 (+) 1 (-) | 1 (+) 1 (+)	2020.12.08 20:15:19 | 2020.12.09 20:24:49	0.599
1038994681-1 | 1038996966-1	1038996781	Sample	3_Plasma_4C_8_C1	8	Preanalytical Plasma_Serum		human	302 (EDTA plasma)	MXP500L-0-5712 | MXP500F-0-5702	SMARTCARE		[Calibrated plate 1038994681-1, Calibrated plate 1038994681-1] | []	46	10	1	1 (+) 1 (-) | 1 (+) 1 (+)	2020.12.08 23:39:44 | 2020.12.09 22:20:35	0.744
1038994681-1 | 1038996966-1	1038996452	Sample	3_Plasma_RT_0_C1	0	Preanalytical Plasma_Serum		human	302 (EDTA plasma)	MXP500L-0-5712 | MXP500F-0-5702	SMARTCARE		[Calibrated plate 1038994681-1, Calibrated plate 1038994681-1] | []	93	10	1	1 (+) 1 (-) | 1 (+) 1 (+)	2020.12.08 23:15:00 | 2020.12.10 03:26:51	0.575
1038994681-1 | 1038996966-1	1038996516	Sample	3_Plasma_RT_0_C2	0	Preanalytical Plasma_Serum		human	302 (EDTA plasma)	MXP500L-0-5712 | MXP500F-0-5702	SMARTCARE		[Calibrated plate 1038994681-1, Calibrated plate 1038994681-1] | []	32	10	1	1 (+) 1 (-) | 1 (+) 1 (+)	2020.12.08 21:54:25 | 2020.12.09 21:20:58	0.671
1038994681-1 | 1038996966-1	1038994178	Sample	3_Plasma_RT_2_C1	2	Preanalytical Plasma_Serum		human	302 (EDTA plasma)	MXP500L-0-5712 | MXP500F-0-5702	SMARTCARE		[Calibrated plate 1038994681-1, Calibrated plate 1038994681-1] | []	90	10	1	1 (+) 1 (-) | 1 (+) 1 (+)	2020.12.08 20:46:20 | 2020.12.09 20:42:23	0.642
1038994681-1 | 1038996966-1	1038996705	Sample	3_Plasma_RT_4_C1	4	Preanalytical Plasma_Serum		human	302 (EDTA plasma)	MXP500L-0-5712 | MXP500F-0-5702	SMARTCARE		[Calibrated plate 1038994681-1, Calibrated plate 1038994681-1] | []	64	10	1	1 (+) 1 (-) | 1 (+) 1 (+)	2020.12.08 18:54:49 | 2020.12.10 00:58:53	0.602
1038994681-1 | 1038996966-1	1038996739	Sample	3_Plasma_RT_8_C1	8	Preanalytical Plasma_Serum		human	302 (EDTA plasma)	MXP500L-0-5712 | MXP500F-0-5702	SMARTCARE		[Calibrated plate 1038994681-1, Calibrated plate 1038994681-1] | []	55	10	1	1 (+) 1 (-) | 1 (+) 1 (+)	2020.12.08 21:17:18 | 2020.12.10 02:19:58	0.6
1038994681-1 | 1038996966-1	1038996831	Sample	3_Serum_RT_0_C1	0	Preanalytical Plasma_Serum		human	20 (serum)	MXP500L-0-5712 | MXP500F-0-5702	SMARTCARE		[Calibrated plate 1038994681-1, Calibrated plate 1038994681-1] | []	89	10	1	1 (+) 1 (-) | 1 (+) 1 (+)	2020.12.08 19:56:45 | 2020.12.10 01:34:10	0.637
1038994681-1 | 1038996966-1	1038994386	Sample	3_Serum_RT_2_C1	2	Preanalytical Plasma_Serum		human	20 (serum)	MXP500L-0-5712 | MXP500F-0-5702	SMARTCARE		[Calibrated plate 1038994681-1, Calibrated plate 1038994681-1] | []	59	10	1	1 (+) 1 (-) | 1 (+) 1 (+)	2020.12.09 00:35:32 | 2020.12.09 22:52:11	0.65
1038994681-1 | 1038996966-1	1038994469	Sample	3_Serum_RT_8_C1	8	Preanalytical Plasma_Serum		human	20 (serum)	MXP500L-0-5712 | MXP500F-0-5702	SMARTCARE		[Calibrated plate 1038994681-1, Calibrated plate 1038994681-1] | []	23	10	1	1 (+) 1 (-) | 1 (+) 1 (+)	2020.12.09 00:16:56 | 2020.12.10 04:02:02	0.561
1038994681-1 | 1038996966-1	1038996588	Sample	4_Plasma_4C_0_C1	0	Preanalytical Plasma_Serum		human	302 (EDTA plasma)	MXP500L-0-5712 | MXP500F-0-5702	SMARTCARE		[Calibrated plate 1038994681-1, Calibrated plate 1038994681-1] | []	36	10	1	1 (+) 1 (-) | 1 (+) 1 (+)	2020.12.09 01:12:39 | 2020.12.10 04:33:46	0.545
1038994681-1 | 1038996966-1	1038996641	Sample	4_Plasma_4C_0_C2	0	Preanalytical Plasma_Serum		human	302 (EDTA plasma)	MXP500L-0-5712 | MXP500F-0-5702	SMARTCARE		[Calibrated plate 1038994681-1, Calibrated plate 1038994681-1] | []	54	10	1	1 (+) 1 (-) | 1 (+) 1 (+)	2020.12.08 20:27:44 | 2020.12.09 20:31:51	0.505
1038994681-1 | 1038996966-1	1038994231	Sample	4_Plasma_4C_2_C1	2	Preanalytical Plasma_Serum		human	302 (EDTA plasma)	MXP500L-0-5712 | MXP500F-0-5702	SMARTCARE		[Calibrated plate 1038994681-1, Calibrated plate 1038994681-1] | []	72	10	1	1 (+) 1 (-) | 1 (+) 1 (+)	2020.12.09 01:31:13 | 2020.12.09 23:23:42	0.478
1038994681-1 | 1038996966-1	1038994329	Sample	4_Plasma_4C_4_C1	4	Preanalytical Plasma_Serum		human	302 (EDTA plasma)	MXP500L-0-5712 | MXP500F-0-5702	SMARTCARE		[Calibrated plate 1038994681-1, Calibrated plate 1038994681-1] | []	48	10	1	1 (+) 1 (-) | 1 (+) 1 (+)	2020.12.09 01:18:51 | 2020.12.10 04:37:16	0.591
1038994681-1 | 1038996966-1	1038996796	Sample	4_Plasma_4C_8_C1	8	Preanalytical Plasma_Serum		human	302 (EDTA plasma)	MXP500L-0-5712 | MXP500F-0-5702	SMARTCARE		[Calibrated plate 1038994681-1, Calibrated plate 1038994681-1] | []	24	10	1	1 (+) 1 (-) | 1 (+) 1 (+)	2020.12.09 01:06:28 | 2020.12.09 23:09:42	0.626
1038994681-1 | 1038996966-1	1038996467	Sample	4_Plasma_RT_0_C1	0	Preanalytical Plasma_Serum		human	302 (EDTA plasma)	MXP500L-0-5712 | MXP500F-0-5702	SMARTCARE		[Calibrated plate 1038994681-1, Calibrated plate 1038994681-1] | []	11	10	1	1 (+) 1 (-) | 1 (+) 1 (+)	2020.12.09 00:10:45 | 2020.12.10 03:58:32	0.542
1038994681-1 | 1038996966-1	1038996521	Sample	4_Plasma_RT_0_C2	0	Preanalytical Plasma_Serum		human	302 (EDTA plasma)	MXP500L-0-5712 | MXP500F-0-5702	SMARTCARE		[Calibrated plate 1038994681-1, Calibrated plate 1038994681-1] | []	28	10	1	1 (+) 1 (-) | 1 (+) 1 (+)	2020.12.08 18:36:13 | 2020.12.09 19:28:39	0.66
1038994681-1 | 1038996966-1	1038994182	Sample	4_Plasma_RT_2_C1	2	Preanalytical Plasma_Serum		human	302 (EDTA plasma)	MXP500L-0-5712 | MXP500F-0-5702	SMARTCARE		[Calibrated plate 1038994681-1, Calibrated plate 1038994681-1] | []	96	10	1	1 (+) 1 (-) | 1 (+) 1 (+)	2020.12.09 01:43:35 | 2020.12.10 04:51:22	0.51
1038994681-1 | 1038996966-1	1038996710	Sample	4_Plasma_RT_4_C1	4	Preanalytical Plasma_Serum		human	302 (EDTA plasma)	MXP500L-0-5712 | MXP500F-0-5702	SMARTCARE		[Calibrated plate 1038994681-1, Calibrated plate 1038994681-1] | []	44	10	1	1 (+) 1 (-) | 1 (+) 1 (+)	2020.12.08 22:00:38 | 2020.12.10 02:44:33	0.581
1038994681-1 | 1038996966-1	1038996743	Sample	4_Plasma_RT_8_C1	8	Preanalytical Plasma_Serum		human	302 (EDTA plasma)	MXP500L-0-5712 | MXP500F-0-5702	SMARTCARE		[Calibrated plate 1038994681-1, Calibrated plate 1038994681-1] | []	33	10	1	1 (+) 1 (-) | 1 (+) 1 (+)	2020.12.08 22:44:01 | 2020.12.10 03:09:12	0.529
1038994681-1 | 1038996966-1	1038996845	Sample	4_Serum_RT_0_C1	0	Preanalytical Plasma_Serum		human	20 (serum)	MXP500L-0-5712 | MXP500F-0-5702	SMARTCARE		[Calibrated plate 1038994681-1, Calibrated plate 1038994681-1] | []	40	10	1	1 (+) 1 (-) | 1 (+) 1 (+)	2020.12.08 18:42:26 | 2020.12.10 00:51:49	0.597
1038994681-1 | 1038996966-1	1038994391	Sample	4_Serum_RT_2_C1	2	Preanalytical Plasma_Serum		human	20 (serum)	MXP500L-0-5712 | MXP500F-0-5702	SMARTCARE		[Calibrated plate 1038994681-1, Calibrated plate 1038994681-1] | []	51	10	1	1 (+) 1 (-) | 1 (+) 1 (+)	2020.12.08 17:59:03 | 2020.12.09 18:00:14	0.562
1038994681-1 | 1038996966-1	1038996932	Sample	4_Serum_RT_8_C1	8	Preanalytical Plasma_Serum		human	20 (serum)	MXP500L-0-5712 | MXP500F-0-5702	SMARTCARE		[Calibrated plate 1038994681-1, Calibrated plate 1038994681-1] | []	20	10	1	1 (+) 1 (-) | 1 (+) 1 (+)	2020.12.08 21:48:14 | 2020.12.10 02:37:32	0.468
1038994681-1 | 1038996966-1	1038996592	Sample	5_Plasma_4C_0_C1	0	Preanalytical Plasma_Serum		human	302 (EDTA plasma)	MXP500L-0-5712 | MXP500F-0-5702	SMARTCARE		[Calibrated plate 1038994681-1, Calibrated plate 1038994681-1] | []	75	10	1	1 (+) 1 (-) | 1 (+) 1 (+)	2020.12.08 18:11:26 | 2020.12.10 13:07:56	2.01
1038994681-1 | 1038996966-1	1038996656	Sample	5_Plasma_4C_0_C2	0	Preanalytical Plasma_Serum		human	302 (EDTA plasma)	MXP500L-0-5712 | MXP500F-0-5702	SMARTCARE		[Calibrated plate 1038994681-1, Calibrated plate 1038994681-1] | []	4	10	1	1 (+) 1 (-) | 1 (+) 1 (+)	2020.12.08 18:23:50 | 2020.12.09 19:21:37	2.12
1038994681-1 | 1038996966-1	1038994246	Sample	5_Plasma_4C_2_C1	2	Preanalytical Plasma_Serum		human	302 (EDTA plasma)	MXP500L-0-5712 | MXP500F-0-5702	SMARTCARE		[Calibrated plate 1038994681-1, Calibrated plate 1038994681-1] | []	52	10	1	1 (+) 1 (-) | 1 (+) 1 (+)	2020.12.08 18:48:38 | 2020.12.09 19:35:41	2.2
1038994681-1 | 1038996966-1	1038994333	Sample	5_Plasma_4C_4_C1	4	Preanalytical Plasma_Serum		human	302 (EDTA plasma)	MXP500L-0-5712 | MXP500F-0-5702	SMARTCARE		[Calibrated plate 1038994681-1, Calibrated plate 1038994681-1] | []	66	10	1	1 (+) 1 (-) | 1 (+) 1 (+)	2020.12.08 20:33:57 | 2020.12.09 20:35:21	1.96
1038994681-1 | 1038996966-1	1038996807	Sample	5_Plasma_4C_8_C1	8	Preanalytical Plasma_Serum		human	302 (EDTA plasma)	MXP500L-0-5712 | MXP500F-0-5702	SMARTCARE		[Calibrated plate 1038994681-1, Calibrated plate 1038994681-1] | []	43	10	1	1 (+) 1 (-) | 1 (+) 1 (+)	2020.12.08 21:11:07 | 2020.12.10 02:16:24	2.07
1038994681-1 | 1038996966-1	1038996471	Sample	5_Plasma_RT_0_C1	0	Preanalytical Plasma_Serum		human	302 (EDTA plasma)	MXP500L-0-5712 | MXP500F-0-5702	SMARTCARE		[Calibrated plate 1038994681-1, Calibrated plate 1038994681-1] | []	82	10	1	1 (+) 1 (-) | 1 (+) 1 (+)	2020.12.08 23:58:20 | 2020.12.10 03:51:30	2.04
1038994681-1 | 1038996966-1	1038996535	Sample	5_Plasma_RT_0_C2	0	Preanalytical Plasma_Serum		human	302 (EDTA plasma)	MXP500L-0-5712 | MXP500F-0-5702	SMARTCARE		[Calibrated plate 1038994681-1, Calibrated plate 1038994681-1] | []	87	10	1	1 (+) 1 (-) | 1 (+) 1 (+)	2020.12.08 18:17:37 | 2020.12.10 00:37:42	2
1038994681-1 | 1038996966-1	1038996680	Sample	5_Plasma_RT_2_C1	2	Preanalytical Plasma_Serum		human	302 (EDTA plasma)	MXP500L-0-5712 | MXP500F-0-5702	SMARTCARE		[Calibrated plate 1038994681-1, Calibrated plate 1038994681-1] | []	60	10	1	1 (+) 1 (-) | 1 (+) 1 (+)	2020.12.09 01:25:02 | 2020.12.09 23:20:12	1.94
1038994681-1 | 1038996966-1	1038994270	Sample	5_Plasma_RT_4_C1	4	Preanalytical Plasma_Serum		human	302 (EDTA plasma)	MXP500L-0-5712 | MXP500F-0-5702	SMARTCARE		[Calibrated plate 1038994681-1, Calibrated plate 1038994681-1] | []	29	10	1	1 (+) 1 (-) | 1 (+) 1 (+)	2020.12.08 19:25:45 | 2020.12.10 01:16:33	2.02
1038994681-1 | 1038996966-1	1038996758	Sample	5_Plasma_RT_8_C1	8	Preanalytical Plasma_Serum		human	302 (EDTA plasma)	MXP500L-0-5712 | MXP500F-0-5702	SMARTCARE		[Calibrated plate 1038994681-1, Calibrated plate 1038994681-1] | []	22	10	1	1 (+) 1 (-) | 1 (+) 1 (+)	2020.12.08 23:27:22 | 2020.12.09 22:13:33	1.96
1038994681-1 | 1038996966-1	1038996850	Sample	5_Serum_RT_0_C1	0	Preanalytical Plasma_Serum		human	20 (serum)	MXP500L-0-5712 | MXP500F-0-5702	SMARTCARE		[Calibrated plate 1038994681-1, Calibrated plate 1038994681-1] | []	77	10	1	1 (+) 1 (-) | 1 (+) 1 (+)	2020.12.08 19:50:34 | 2020.12.09 20:10:48	1.91
1038994681-1 | 1038996966-1	1038994401	Sample	5_Serum_RT_2_C1	2	Preanalytical Plasma_Serum		human	20 (serum)	MXP500L-0-5712 | MXP500F-0-5702	SMARTCARE		[Calibrated plate 1038994681-1, Calibrated plate 1038994681-1] | []	21	10	1	1 (+) 1 (-) | 1 (+) 1 (+)	2020.12.08 22:37:48 | 2020.12.09 21:45:29	1.92
1038994681-1 | 1038996966-1	1038996947	Sample	5_Serum_RT_8_C1	8	Preanalytical Plasma_Serum		human	20 (serum)	MXP500L-0-5712 | MXP500F-0-5702	SMARTCARE		[Calibrated plate 1038994681-1, Calibrated plate 1038994681-1] | []	7	10	1	1 (+) 1 (-) | 1 (+) 1 (+)	2020.12.08 20:52:31 | 2020.12.10 02:05:51	1.91
1038994681-1 | 1038996966-1	1038996603	Sample	6_Plasma_4C_0_C1	0	Preanalytical Plasma_Serum		human	302 (EDTA plasma)	MXP500L-0-5712 | MXP500F-0-5702	SMARTCARE		[Calibrated plate 1038994681-1, Calibrated plate 1038994681-1] | []	42	10	1	1 (+) 1 (-) | 1 (+) 1 (+)	2020.12.08 20:21:32 | 2020.12.09 20:28:21	0.328
1038994681-1 | 1038996966-1	1038996661	Sample	6_Plasma_4C_0_C2	0	Preanalytical Plasma_Serum		human	302 (EDTA plasma)	MXP500L-0-5712 | MXP500F-0-5702	SMARTCARE		[Calibrated plate 1038994681-1, Calibrated plate 1038994681-1] | []	5	10	1	1 (+) 1 (-) | 1 (+) 1 (+)	2020.12.08 19:13:22 | 2020.12.09 19:49:43	0.365
1038994681-1 | 1038996966-1	1038994251	Sample	6_Plasma_4C_2_C1	2	Preanalytical Plasma_Serum		human	302 (EDTA plasma)	MXP500L-0-5712 | MXP500F-0-5702	SMARTCARE		[Calibrated plate 1038994681-1, Calibrated plate 1038994681-1] | []	63	10	1	1 (+) 1 (-) | 1 (+) 1 (+)	2020.12.08 18:05:14 | 2020.12.09 18:03:45	0.326
1038994681-1 | 1038996966-1	1038994348	Sample	6_Plasma_4C_4_C1	4	Preanalytical Plasma_Serum		human	302 (EDTA plasma)	MXP500L-0-5712 | MXP500F-0-5702	SMARTCARE		[Calibrated plate 1038994681-1, Calibrated plate 1038994681-1] | []	78	10	1	1 (+) 1 (-) | 1 (+) 1 (+)	2020.12.08 20:40:09 | 2020.12.09 20:38:53	0.325
1038994681-1 | 1038996966-1	1038996811	Sample	6_Plasma_4C_8_C1	8	Preanalytical Plasma_Serum		human	302 (EDTA plasma)	MXP500L-0-5712 | MXP500F-0-5702	SMARTCARE		[Calibrated plate 1038994681-1, Calibrated plate 1038994681-1] | []	71	10	1	1 (+) 1 (-) | 1 (+) 1 (+)	2020.12.09 00:41:44 | 2020.12.10 04:16:09	0.328
1038994681-1 | 1038996966-1	1038996486	Sample	6_Plasma_RT_0_C1	0	Preanalytical Plasma_Serum		human	302 (EDTA plasma)	MXP500L-0-5712 | MXP500F-0-5702	SMARTCARE		[Calibrated plate 1038994681-1, Calibrated plate 1038994681-1] | []	69	10	1	1 (+) 1 (-) | 1 (+) 1 (+)	2020.12.08 23:02:35 | 2020.12.09 21:59:32	0.337
1038994681-1 | 1038996966-1	1038996540	Sample	6_Plasma_RT_0_C2	0	Preanalytical Plasma_Serum		human	302 (EDTA plasma)	MXP500L-0-5712 | MXP500F-0-5702	SMARTCARE		[Calibrated plate 1038994681-1, Calibrated plate 1038994681-1] | []	70	10	1	1 (+) 1 (-) | 1 (+) 1 (+)	2020.12.08 23:52:09 | 2020.12.10 03:48:00	0.265
1038994681-1 | 1038996966-1	1038994197	Sample	6_Plasma_RT_2_C1	2	Preanalytical Plasma_Serum		human	302 (EDTA plasma)	MXP500L-0-5712 | MXP500F-0-5702	SMARTCARE		[Calibrated plate 1038994681-1, Calibrated plate 1038994681-1] | []	53	10	1	1 (+) 1 (-) | 1 (+) 1 (+)	2020.12.08 19:38:09 | 2020.12.10 01:23:36	0.35
1038994681-1 | 1038996966-1	1038994284	Sample	6_Plasma_RT_4_C1	4	Preanalytical Plasma_Serum		human	302 (EDTA plasma)	MXP500L-0-5712 | MXP500F-0-5702	SMARTCARE		[Calibrated plate 1038994681-1, Calibrated plate 1038994681-1] | []	88	10	1	1 (+) 1 (-) | 1 (+) 1 (+)	2020.12.08 19:07:11 | 2020.12.10 01:05:56	0.461
1038994681-1 | 1038996966-1	1038994367	Sample	6_Plasma_RT_8_C1	8	Preanalytical Plasma_Serum		human	302 (EDTA plasma)	MXP500L-0-5712 | MXP500F-0-5702	SMARTCARE		[Calibrated plate 1038994681-1, Calibrated plate 1038994681-1] | []	45	10	1	1 (+) 1 (-) | 1 (+) 1 (+)	2020.12.08 22:50:13 | 2020.12.09 21:52:32	0.373
1038994681-1 | 1038996966-1	1038996864	Sample	6_Serum_RT_0_C1	0	Preanalytical Plasma_Serum		human	20 (serum)	MXP500L-0-5712 | MXP500F-0-5702	SMARTCARE		[Calibrated plate 1038994681-1, Calibrated plate 1038994681-1] | []	58	10	1	1 (+) 1 (-) | 1 (+) 1 (+)	2020.12.08 23:45:56 | 2020.12.10 03:44:28	0.293
1038994681-1 | 1038996966-1	1038994416	Sample	6_Serum_RT_2_C1	2	Preanalytical Plasma_Serum		human	20 (serum)	MXP500L-0-5712 | MXP500F-0-5702	SMARTCARE		[Calibrated plate 1038994681-1, Calibrated plate 1038994681-1] | []	92	10	1	1 (+) 1 (-) | 1 (+) 1 (+)	2020.12.08 22:25:26 | 2020.12.09 21:38:28	0.322
1038994681-1 | 1038996966-1	1038994473	Sample	6_Serum_RT_8_C1	8	Preanalytical Plasma_Serum		human	20 (serum)	MXP500L-0-5712 | MXP500F-0-5702	SMARTCARE		[Calibrated plate 1038994681-1, Calibrated plate 1038994681-1] | []	74	10	1	1 (+) 1 (-) | 1 (+) 1 (+)	2020.12.08 17:21:54 | 2020.12.10 00:05:58	1.01
1038994681-1 | 1038996966-1	11000002	Zero Sample	PBS		Preanalytical Plasma_Serum	2008.10.24		991 (water based zero samples)	MXP500L-0-5712 | MXP500F-0-5702			[Calibrated plate 1038994681-1, Calibrated plate 1038994681-1] | []	13	10	1	1 (+) 1 (-) | 1 (+) 1 (+)	2020.12.08 16:01:19 | 2020.12.09 23:44:48	0.139
1038994681-1 | 1038996966-1	11000002	Zero Sample	PBS		Preanalytical Plasma_Serum	2008.10.24		991 (water based zero samples)	MXP500L-0-5712 | MXP500F-0-5702			[Calibrated plate 1038994681-1, Calibrated plate 1038994681-1] | []	25	10	1	1 (+) 1 (-) | 1 (+) 1 (+)	2020.12.08 16:07:32 | 2020.12.09 23:48:18	0.084
1038994681-1 | 1038996966-1	11000002	Zero Sample	PBS		Preanalytical Plasma_Serum	2008.10.24		991 (water based zero samples)	MXP500L-0-5712 | MXP500F-0-5702			[Calibrated plate 1038994681-1, Calibrated plate 1038994681-1] | []	37	10	1	1 (+) 1 (-) | 1 (+) 1 (+)	2020.12.08 16:13:44 | 2020.12.09 17:25:07	0.083
1038994681-1	1020362590	Standard L1	Quant 500_Cal1		Preanalytical Plasma_Serum	2012.10.16		93 (calibrators)	MXP500L-0-5712	customer		[Calibrated plate 1038994681-1, Calibrated plate 1038994681-1]	49	10	1	1 (+) 1 (-)	2020.12.08 16:19:55	0.094
1038994681-1	1020362601	Standard L2	Quant 500_Cal2		Preanalytical Plasma_Serum	2012.10.16		93 (calibrators)	MXP500L-0-5712	customer		[Calibrated plate 1038994681-1, Calibrated plate 1038994681-1]	61	10	1	1 (+) 1 (-)	2020.12.08 16:26:06	0.226
1038994681-1	1020362615	Standard L3	Quant 500_Cal3		Preanalytical Plasma_Serum	2012.10.16		93 (calibrators)	MXP500L-0-5712	customer		[Calibrated plate 1038994681-1, Calibrated plate 1038994681-1]	73	10	1	1 (+) 1 (-)	2020.12.08 16:32:17	0.24
1038994681-1	1020362620	Standard L4	Quant 500_Cal4		Preanalytical Plasma_Serum	2012.10.16		93 (calibrators)	MXP500L-0-5712	customer		[Calibrated plate 1038994681-1, Calibrated plate 1038994681-1]	85	10	1	1 (+) 1 (-)	2020.12.08 16:38:29	0.421
1038994681-1	1020362634	Standard L5	Quant 500_Cal5		Preanalytical Plasma_Serum	2012.10.16		93 (calibrators)	MXP500L-0-5712	customer		[Calibrated plate 1038994681-1, Calibrated plate 1038994681-1]	2	10	1	1 (+) 1 (-)	2020.12.08 16:44:40	0.322
1038994681-1	1020362649	Standard L6	Quant 500_Cal6		Preanalytical Plasma_Serum	2012.10.16		93 (calibrators)	MXP500L-0-5712	customer		[Calibrated plate 1038994681-1, Calibrated plate 1038994681-1]	14	10	1	1 (+) 1 (-)	2020.12.08 16:50:53	0.338
1038994681-1	1020362653	Standard L7	Quant 500_Cal7		Preanalytical Plasma_Serum	2012.10.16		93 (calibrators)	MXP500L-0-5712	customer		[Calibrated plate 1038994681-1, Calibrated plate 1038994681-1]	26	10	1	1 (+) 1 (-)	2020.12.08 16:57:04	0.138
1038994681-1 | 1038996966-1	1020343301	QC Level 1	Quant 500_QC1		Preanalytical Plasma_Serum	2018.09.07	human	302 (EDTA plasma)	MXP500L-0-5712 | MXP500F-0-5702	Biocrates		[Calibrated plate 1038994681-1, Calibrated plate 1038994681-1] | []	38	10	1	1 (+) 1 (-) | 1 (+) 1 (+)	2020.12.08 17:03:18 | 2020.12.09 17:28:35	10.5
1038994681-1 | 1038996966-1	1020343316	QC Level 2	Quant 500_QC2		Preanalytical Plasma_Serum	2018.09.07	human	302 (EDTA plasma)	MXP500L-0-5712 | MXP500F-0-5702	Biocrates		[Calibrated plate 1038994681-1, Calibrated plate 1038994681-1] | []	17	10	1	1 (+) 1 (-) | 1 (+) 1 (+)	2020.12.08 19:19:33 | 2020.12.10 01:13:00	14.5
1038994681-1 | 1038996966-1	1020343316	QC Level 2	Quant 500_QC2		Preanalytical Plasma_Serum	2018.09.07	human	302 (EDTA plasma)	MXP500L-0-5712 | MXP500F-0-5702	Biocrates		[Calibrated plate 1038994681-1, Calibrated plate 1038994681-1] | []	34	10	1	1 (+) 1 (-) | 1 (+) 1 (+)	2020.12.08 23:33:33 | 2020.12.09 22:17:05	15.1
1038994681-1 | 1038996966-1	1020343316	QC Level 2	Quant 500_QC2		Preanalytical Plasma_Serum	2018.09.07	human	302 (EDTA plasma)	MXP500L-0-5712 | MXP500F-0-5702	Biocrates		[Calibrated plate 1038994681-1, Calibrated plate 1038994681-1] | []	50	10	1	1 (+) 1 (-) | 1 (+) 1 (+)	2020.12.08 17:09:29 | 2020.12.09 17:32:08	16.3
1038994681-1 | 1038996966-1	1020343316	QC Level 2	Quant 500_QC2		Preanalytical Plasma_Serum	2018.09.07	human	302 (EDTA plasma)	MXP500L-0-5712 | MXP500F-0-5702	Biocrates		[Calibrated plate 1038994681-1, Calibrated plate 1038994681-1] | []	67	10	1	1 (+) 1 (-) | 1 (+) 1 (+)	2020.12.08 21:23:29 | 2020.12.10 02:23:28	14.1
1038994681-1 | 1038996966-1	1020343316	QC Level 2	Quant 500_QC2		Preanalytical Plasma_Serum	2018.09.07	human	302 (EDTA plasma)	MXP500L-0-5712 | MXP500F-0-5702	Biocrates		[Calibrated plate 1038994681-1, Calibrated plate 1038994681-1] | []	84	10	1	1 (+) 1 (-) | 1 (+) 1 (+)	2020.12.09 01:37:24 | 2020.12.10 04:47:50	13.4
1038994681-1 | 1038996966-1	1020343321	QC Level 3	Quant 500_QC3		Preanalytical Plasma_Serum	2018.09.07	human	302 (EDTA plasma)	MXP500L-0-5712 | MXP500F-0-5702	Biocrates		[Calibrated plate 1038994681-1, Calibrated plate 1038994681-1] | []	62	10	1	1 (+) 1 (-) | 1 (+) 1 (+)	2020.12.08 17:15:43 | 2020.12.10 00:02:28	24.8
1038994681-1 | 1038996966-1	1038996951	Sample	Reference Plasma	Longterm reference	Preanalytical Plasma_Serum		human	302 (EDTA plasma)	MXP500L-0-5712 | MXP500F-0-5702	SMARTCARE		[Calibrated plate 1038994681-1, Calibrated plate 1038994681-1] | []	57	10	1	1 (+) 1 (-) | 1 (+) 1 (+)	2020.12.08 22:56:24 | 2020.12.09 21:56:04	3.05
1038994681-1 | 1038996966-1	1038994488	Sample	Reference Serum	Longterm reference	Preanalytical Plasma_Serum		human	20 (serum)	MXP500L-0-5712 | MXP500F-0-5702	SMARTCARE		[Calibrated plate 1038994681-1, Calibrated plate 1038994681-1] | []	68	10	1	1 (+) 1 (-) | 1 (+) 1 (+)	2020.12.08 22:13:03 | 2020.12.09 21:31:28	2.54

## Sheet: Sugars
MetIDQ-Oxygen-DB110-3005 Concentration [µM] NoNormalization
Plate Bar Code	Sample Bar Code	Sample Type	Sample Identification	Sample Description	Submission Name	Collection Date	Species	Material	OP	Org. Info	Plate Production No.	Plate Note	Well Position	Sample Volume	Run Number	Injection Number	Measurement Time	H1
																	Class	Sugars
																	LOD (calc.) 1038994681/1 [µM]	0
																	LOD (calc.) 1038996966/1 [µM]	200
																	OP 1038994681-1
																	OP 1038996966-1	MXP500F-0-5702
1038994681-1 | 1038996966-1	10000001	Blank			Preanalytical Plasma_Serum			993 (no sample to pipette)	MXP500L-0-5712 | MXP500F-0-5702	No Org. Info		[Calibrated plate 1038994681-1, Calibrated plate 1038994681-1] | []	1	10	1	3 (+) 3 (-) | 3 (+) 3 (+)	2020.12.08 15:55:08 | 2020.12.09 23:41:15	NA
1038994681-1 | 1038996966-1	1038996554	Sample	1_Plasma_4C_0_C1	0	Preanalytical Plasma_Serum		human	302 (EDTA plasma)	MXP500L-0-5712 | MXP500F-0-5702	SMARTCARE		[Calibrated plate 1038994681-1, Calibrated plate 1038994681-1] | []	10	10	1	1 (+) 1 (-) | 1 (+) 1 (+)	2020.12.08 23:21:11 | 2020.12.10 03:30:23	4852
1038994681-1 | 1038996966-1	1038996618	Sample	1_Plasma_4C_0_C2	0	Preanalytical Plasma_Serum		human	302 (EDTA plasma)	MXP500L-0-5712 | MXP500F-0-5702	SMARTCARE		[Calibrated plate 1038994681-1, Calibrated plate 1038994681-1] | []	41	10	1	1 (+) 1 (-) | 1 (+) 1 (+)	2020.12.08 19:31:56 | 2020.12.09 20:00:15	4355
1038994681-1 | 1038996966-1	1038994208	Sample	1_Plasma_4C_2_C1	2	Preanalytical Plasma_Serum		human	302 (EDTA plasma)	MXP500L-0-5712 | MXP500F-0-5702	SMARTCARE		[Calibrated plate 1038994681-1, Calibrated plate 1038994681-1] | []	19	10	1	1 (+) 1 (-) | 1 (+) 1 (+)	2020.12.08 20:58:42 | 2020.12.09 20:49:23	4058
1038994681-1 | 1038996966-1	1038994299	Sample	1_Plasma_4C_4_C1	4	Preanalytical Plasma_Serum		human	302 (EDTA plasma)	MXP500L-0-5712 | MXP500F-0-5702	SMARTCARE		[Calibrated plate 1038994681-1, Calibrated plate 1038994681-1] | []	8	10	1	1 (+) 1 (-) | 1 (+) 1 (+)	2020.12.08 21:42:02 | 2020.12.10 02:33:58	4249
1038994681-1 | 1038996966-1	1038996433	Sample	1_Plasma_RT_0_C1	0	Preanalytical Plasma_Serum		human	302 (EDTA plasma)	MXP500L-0-5712 | MXP500F-0-5702	SMARTCARE		[Calibrated plate 1038994681-1, Calibrated plate 1038994681-1] | []	86	10	1	1 (+) 1 (-) | 1 (+) 1 (+)	2020.12.08 17:28:05 | 2020.12.09 17:42:40	4124
1038994681-1 | 1038996966-1	1038996491	Sample	1_Plasma_RT_0_C2	0	Preanalytical Plasma_Serum		human	302 (EDTA plasma)	MXP500L-0-5712 | MXP500F-0-5702	SMARTCARE		[Calibrated plate 1038994681-1, Calibrated plate 1038994681-1] | []	56	10	1	1 (+) 1 (-) | 1 (+) 1 (+)	2020.12.08 22:06:50 | 2020.12.10 02:48:05	4326
1038994681-1 | 1038996966-1	1038996675	Sample	1_Plasma_RT_2_C1	2	Preanalytical Plasma_Serum		human	302 (EDTA plasma)	MXP500L-0-5712 | MXP500F-0-5702	SMARTCARE		[Calibrated plate 1038994681-1, Calibrated plate 1038994681-1] | []	6	10	1	1 (+) 1 (-) | 1 (+) 1 (+)	2020.12.08 20:02:57 | 2020.12.09 20:17:49	3439
1038994681-1 | 1038996966-1	1038996694	Sample	1_Plasma_RT_4_C1	4	Preanalytical Plasma_Serum		human	302 (EDTA plasma)	MXP500L-0-5712 | MXP500F-0-5702	SMARTCARE		[Calibrated plate 1038994681-1, Calibrated plate 1038994681-1] | []	81	10	1	1 (+) 1 (-) | 1 (+) 1 (+)	2020.12.08 23:08:49 | 2020.12.10 03:23:19	2426
1038994681-1 | 1038996966-1	1038996826	Sample	1_Serum_RT_0_C1	0	Preanalytical Plasma_Serum		human	20 (serum)	MXP500L-0-5712 | MXP500F-0-5702	SMARTCARE		[Calibrated plate 1038994681-1, Calibrated plate 1038994681-1] | []	80	10	1	1 (+) 1 (-) | 1 (+) 1 (+)	2020.12.08 22:19:14 | 2020.12.09 21:35:00	3908
1038994681-1 | 1038996966-1	1038996879	Sample	1_Serum_RT_2_C1	2	Preanalytical Plasma_Serum		human	20 (serum)	MXP500L-0-5712 | MXP500F-0-5702	SMARTCARE		[Calibrated plate 1038994681-1, Calibrated plate 1038994681-1] | []	83	10	1	1 (+) 1 (-) | 1 (+) 1 (+)	2020.12.09 00:47:55 | 2020.12.10 04:19:39	4068
1038994681-1 | 1038996966-1	1038994440	Sample	1_Serum_RT_8_C1	8	Preanalytical Plasma_Serum		human	20 (serum)	MXP500L-0-5712 | MXP500F-0-5702	SMARTCARE		[Calibrated plate 1038994681-1, Calibrated plate 1038994681-1] | []	9	10	1	1 (+) 1 (-) | 1 (+) 1 (+)	2020.12.08 22:31:37 | 2020.12.10 03:02:09	3236
1038994681-1 | 1038996966-1	1038996569	Sample	2_Plasma_4C_0_C1	0	Preanalytical Plasma_Serum		human	302 (EDTA plasma)	MXP500L-0-5712 | MXP500F-0-5702	SMARTCARE		[Calibrated plate 1038994681-1, Calibrated plate 1038994681-1] | []	76	10	1	1 (+) 1 (-) | 1 (+) 1 (+)	2020.12.08 19:01:00 | 2020.12.09 19:42:43	4920
1038994681-1 | 1038996966-1	1038996622	Sample	2_Plasma_4C_0_C2	0	Preanalytical Plasma_Serum		human	302 (EDTA plasma)	MXP500L-0-5712 | MXP500F-0-5702	SMARTCARE		[Calibrated plate 1038994681-1, Calibrated plate 1038994681-1] | []	27	10	1	1 (+) 1 (-) | 1 (+) 1 (+)	2020.12.08 17:46:39 | 2020.12.09 17:53:11	5032
1038994681-1 | 1038996966-1	1038994212	Sample	2_Plasma_4C_2_C1	2	Preanalytical Plasma_Serum		human	302 (EDTA plasma)	MXP500L-0-5712 | MXP500F-0-5702	SMARTCARE		[Calibrated plate 1038994681-1, Calibrated plate 1038994681-1] | []	31	10	1	1 (+) 1 (-) | 1 (+) 1 (+)	2020.12.08 21:04:56 | 2020.12.09 20:52:53	4213
1038994681-1 | 1038996966-1	1038994300	Sample	2_Plasma_4C_4_C1	4	Preanalytical Plasma_Serum		human	302 (EDTA plasma)	MXP500L-0-5712 | MXP500F-0-5702	SMARTCARE		[Calibrated plate 1038994681-1, Calibrated plate 1038994681-1] | []	16	10	1	1 (+) 1 (-) | 1 (+) 1 (+)	2020.12.08 18:30:01 | 2020.12.09 19:25:07	3965
1038994681-1 | 1038996966-1	1038996777	Sample	2_Plasma_4C_8_C1	8	Preanalytical Plasma_Serum		human	302 (EDTA plasma)	MXP500L-0-5712 | MXP500F-0-5702	SMARTCARE		[Calibrated plate 1038994681-1, Calibrated plate 1038994681-1] | []	91	10	1	1 (+) 1 (-) | 1 (+) 1 (+)	2020.12.08 21:35:51 | 2020.12.10 02:30:28	4566
1038994681-1 | 1038996966-1	1038996448	Sample	2_Plasma_RT_0_C1	0	Preanalytical Plasma_Serum		human	302 (EDTA plasma)	MXP500L-0-5712 | MXP500F-0-5702	SMARTCARE		[Calibrated plate 1038994681-1, Calibrated plate 1038994681-1] | []	35	10	1	1 (+) 1 (-) | 1 (+) 1 (+)	2020.12.09 00:23:07 | 2020.12.09 22:45:11	4178
1038994681-1 | 1038996966-1	1038996501	Sample	2_Plasma_RT_0_C2	0	Preanalytical Plasma_Serum		human	302 (EDTA plasma)	MXP500L-0-5712 | MXP500F-0-5702	SMARTCARE		[Calibrated plate 1038994681-1, Calibrated plate 1038994681-1] | []	39	10	1	1 (+) 1 (-) | 1 (+) 1 (+)	2020.12.08 17:52:52 | 2020.12.09 17:56:43	5003
1038994681-1 | 1038996966-1	1038994163	Sample	2_Plasma_RT_2_C1	2	Preanalytical Plasma_Serum		human	302 (EDTA plasma)	MXP500L-0-5712 | MXP500F-0-5702	SMARTCARE		[Calibrated plate 1038994681-1, Calibrated plate 1038994681-1] | []	3	10	1	1 (+) 1 (-) | 1 (+) 1 (+)	2020.12.08 17:34:17 | 2020.12.09 17:46:09	4216
1038994681-1 | 1038996966-1	1038994265	Sample	2_Plasma_RT_4_C1	4	Preanalytical Plasma_Serum		human	302 (EDTA plasma)	MXP500L-0-5712 | MXP500F-0-5702	SMARTCARE		[Calibrated plate 1038994681-1, Calibrated plate 1038994681-1] | []	65	10	1	1 (+) 1 (-) | 1 (+) 1 (+)	2020.12.08 19:44:21 | 2020.12.09 20:07:17	3503
1038994681-1 | 1038996966-1	1038996724	Sample	2_Plasma_RT_8_C1	8	Preanalytical Plasma_Serum		human	302 (EDTA plasma)	MXP500L-0-5712 | MXP500F-0-5702	SMARTCARE		[Calibrated plate 1038994681-1, Calibrated plate 1038994681-1] | []	12	10	1	1 (+) 1 (-) | 1 (+) 1 (+)	2020.12.09 01:00:17 | 2020.12.10 04:26:43	2743
1038994681-1 | 1038996966-1	1038994371	Sample	2_Serum_RT_0_C1	0	Preanalytical Plasma_Serum		human	20 (serum)	MXP500L-0-5712 | MXP500F-0-5702	SMARTCARE		[Calibrated plate 1038994681-1, Calibrated plate 1038994681-1] | []	47	10	1	1 (+) 1 (-) | 1 (+) 1 (+)	2020.12.09 00:29:19 | 2020.12.09 22:48:41	4936
1038994681-1 | 1038996966-1	1038996883	Sample	2_Serum_RT_2_C1	2	Preanalytical Plasma_Serum		human	20 (serum)	MXP500L-0-5712 | MXP500F-0-5702	SMARTCARE		[Calibrated plate 1038994681-1, Calibrated plate 1038994681-1] | []	94	10	1	1 (+) 1 (-) | 1 (+) 1 (+)	2020.12.09 00:04:32 | 2020.12.09 22:34:37	4441
1038994681-1 | 1038996966-1	1038994454	Sample	2_Serum_RT_8_C1	8	Preanalytical Plasma_Serum		human	20 (serum)	MXP500L-0-5712 | MXP500F-0-5702	SMARTCARE		[Calibrated plate 1038994681-1, Calibrated plate 1038994681-1] | []	79	10	1	1 (+) 1 (-) | 1 (+) 1 (+)	2020.12.08 21:29:40 | 2020.12.10 02:26:58	4179
1038994681-1 | 1038996966-1	1038996573	Sample	3_Plasma_4C_0_C1	0	Preanalytical Plasma_Serum		human	302 (EDTA plasma)	MXP500L-0-5712 | MXP500F-0-5702	SMARTCARE		[Calibrated plate 1038994681-1, Calibrated plate 1038994681-1] | []	95	10	1	1 (+) 1 (-) | 1 (+) 1 (+)	2020.12.09 00:54:06 | 2020.12.10 04:23:11	5622
1038994681-1 | 1038996966-1	1038996637	Sample	3_Plasma_4C_0_C2	0	Preanalytical Plasma_Serum		human	302 (EDTA plasma)	MXP500L-0-5712 | MXP500F-0-5702	SMARTCARE		[Calibrated plate 1038994681-1, Calibrated plate 1038994681-1] | []	15	10	1	1 (+) 1 (-) | 1 (+) 1 (+)	2020.12.08 17:40:28 | 2020.12.10 00:16:33	4471
1038994681-1 | 1038996966-1	1038994227	Sample	3_Plasma_4C_2_C1	2	Preanalytical Plasma_Serum		human	302 (EDTA plasma)	MXP500L-0-5712 | MXP500F-0-5702	SMARTCARE		[Calibrated plate 1038994681-1, Calibrated plate 1038994681-1] | []	18	10	1	1 (+) 1 (-) | 1 (+) 1 (+)	2020.12.08 20:09:08 | 2020.12.09 20:21:19	4426
1038994681-1 | 1038996966-1	1038994314	Sample	3_Plasma_4C_4_C1	4	Preanalytical Plasma_Serum		human	302 (EDTA plasma)	MXP500L-0-5712 | MXP500F-0-5702	SMARTCARE		[Calibrated plate 1038994681-1, Calibrated plate 1038994681-1] | []	30	10	1	1 (+) 1 (-) | 1 (+) 1 (+)	2020.12.08 20:15:19 | 2020.12.09 20:24:49	4738
1038994681-1 | 1038996966-1	1038996781	Sample	3_Plasma_4C_8_C1	8	Preanalytical Plasma_Serum		human	302 (EDTA plasma)	MXP500L-0-5712 | MXP500F-0-5702	SMARTCARE		[Calibrated plate 1038994681-1, Calibrated plate 1038994681-1] | []	46	10	1	1 (+) 1 (-) | 1 (+) 1 (+)	2020.12.08 23:39:44 | 2020.12.09 22:20:35	4878
1038994681-1 | 1038996966-1	1038996452	Sample	3_Plasma_RT_0_C1	0	Preanalytical Plasma_Serum		human	302 (EDTA plasma)	MXP500L-0-5712 | MXP500F-0-5702	SMARTCARE		[Calibrated plate 1038994681-1, Calibrated plate 1038994681-1] | []	93	10	1	1 (+) 1 (-) | 1 (+) 1 (+)	2020.12.08 23:15:00 | 2020.12.10 03:26:51	5246
1038994681-1 | 1038996966-1	1038996516	Sample	3_Plasma_RT_0_C2	0	Preanalytical Plasma_Serum		human	302 (EDTA plasma)	MXP500L-0-5712 | MXP500F-0-5702	SMARTCARE		[Calibrated plate 1038994681-1, Calibrated plate 1038994681-1] | []	32	10	1	1 (+) 1 (-) | 1 (+) 1 (+)	2020.12.08 21:54:25 | 2020.12.09 21:20:58	5213
1038994681-1 | 1038996966-1	1038994178	Sample	3_Plasma_RT_2_C1	2	Preanalytical Plasma_Serum		human	302 (EDTA plasma)	MXP500L-0-5712 | MXP500F-0-5702	SMARTCARE		[Calibrated plate 1038994681-1, Calibrated plate 1038994681-1] | []	90	10	1	1 (+) 1 (-) | 1 (+) 1 (+)	2020.12.08 20:46:20 | 2020.12.09 20:42:23	4525
1038994681-1 | 1038996966-1	1038996705	Sample	3_Plasma_RT_4_C1	4	Preanalytical Plasma_Serum		human	302 (EDTA plasma)	MXP500L-0-5712 | MXP500F-0-5702	SMARTCARE		[Calibrated plate 1038994681-1, Calibrated plate 1038994681-1] | []	64	10	1	1 (+) 1 (-) | 1 (+) 1 (+)	2020.12.08 18:54:49 | 2020.12.10 00:58:53	3832
1038994681-1 | 1038996966-1	1038996739	Sample	3_Plasma_RT_8_C1	8	Preanalytical Plasma_Serum		human	302 (EDTA plasma)	MXP500L-0-5712 | MXP500F-0-5702	SMARTCARE		[Calibrated plate 1038994681-1, Calibrated plate 1038994681-1] | []	55	10	1	1 (+) 1 (-) | 1 (+) 1 (+)	2020.12.08 21:17:18 | 2020.12.10 02:19:58	3123
1038994681-1 | 1038996966-1	1038996831	Sample	3_Serum_RT_0_C1	0	Preanalytical Plasma_Serum		human	20 (serum)	MXP500L-0-5712 | MXP500F-0-5702	SMARTCARE		[Calibrated plate 1038994681-1, Calibrated plate 1038994681-1] | []	89	10	1	1 (+) 1 (-) | 1 (+) 1 (+)	2020.12.08 19:56:45 | 2020.12.10 01:34:10	4788
1038994681-1 | 1038996966-1	1038994386	Sample	3_Serum_RT_2_C1	2	Preanalytical Plasma_Serum		human	20 (serum)	MXP500L-0-5712 | MXP500F-0-5702	SMARTCARE		[Calibrated plate 1038994681-1, Calibrated plate 1038994681-1] | []	59	10	1	1 (+) 1 (-) | 1 (+) 1 (+)	2020.12.09 00:35:32 | 2020.12.09 22:52:11	4749
1038994681-1 | 1038996966-1	1038994469	Sample	3_Serum_RT_8_C1	8	Preanalytical Plasma_Serum		human	20 (serum)	MXP500L-0-5712 | MXP500F-0-5702	SMARTCARE		[Calibrated plate 1038994681-1, Calibrated plate 1038994681-1] | []	23	10	1	1 (+) 1 (-) | 1 (+) 1 (+)	2020.12.09 00:16:56 | 2020.12.10 04:02:02	4068
1038994681-1 | 1038996966-1	1038996588	Sample	4_Plasma_4C_0_C1	0	Preanalytical Plasma_Serum		human	302 (EDTA plasma)	MXP500L-0-5712 | MXP500F-0-5702	SMARTCARE		[Calibrated plate 1038994681-1, Calibrated plate 1038994681-1] | []	36	10	1	1 (+) 1 (-) | 1 (+) 1 (+)	2020.12.09 01:12:39 | 2020.12.10 04:33:46	5585
1038994681-1 | 1038996966-1	1038996641	Sample	4_Plasma_4C_0_C2	0	Preanalytical Plasma_Serum		human	302 (EDTA plasma)	MXP500L-0-5712 | MXP500F-0-5702	SMARTCARE		[Calibrated plate 1038994681-1, Calibrated plate 1038994681-1] | []	54	10	1	1 (+) 1 (-) | 1 (+) 1 (+)	2020.12.08 20:27:44 | 2020.12.09 20:31:51	5585
1038994681-1 | 1038996966-1	1038994231	Sample	4_Plasma_4C_2_C1	2	Preanalytical Plasma_Serum		human	302 (EDTA plasma)	MXP500L-0-5712 | MXP500F-0-5702	SMARTCARE		[Calibrated plate 1038994681-1, Calibrated plate 1038994681-1] | []	72	10	1	1 (+) 1 (-) | 1 (+) 1 (+)	2020.12.09 01:31:13 | 2020.12.09 23:23:42	4040
1038994681-1 | 1038996966-1	1038994329	Sample	4_Plasma_4C_4_C1	4	Preanalytical Plasma_Serum		human	302 (EDTA plasma)	MXP500L-0-5712 | MXP500F-0-5702	SMARTCARE		[Calibrated plate 1038994681-1, Calibrated plate 1038994681-1] | []	48	10	1	1 (+) 1 (-) | 1 (+) 1 (+)	2020.12.09 01:18:51 | 2020.12.10 04:37:16	5749
1038994681-1 | 1038996966-1	1038996796	Sample	4_Plasma_4C_8_C1	8	Preanalytical Plasma_Serum		human	302 (EDTA plasma)	MXP500L-0-5712 | MXP500F-0-5702	SMARTCARE		[Calibrated plate 1038994681-1, Calibrated plate 1038994681-1] | []	24	10	1	1 (+) 1 (-) | 1 (+) 1 (+)	2020.12.09 01:06:28 | 2020.12.09 23:09:42	5407
1038994681-1 | 1038996966-1	1038996467	Sample	4_Plasma_RT_0_C1	0	Preanalytical Plasma_Serum		human	302 (EDTA plasma)	MXP500L-0-5712 | MXP500F-0-5702	SMARTCARE		[Calibrated plate 1038994681-1, Calibrated plate 1038994681-1] | []	11	10	1	1 (+) 1 (-) | 1 (+) 1 (+)	2020.12.09 00:10:45 | 2020.12.10 03:58:32	6114
1038994681-1 | 1038996966-1	1038996521	Sample	4_Plasma_RT_0_C2	0	Preanalytical Plasma_Serum		human	302 (EDTA plasma)	MXP500L-0-5712 | MXP500F-0-5702	SMARTCARE		[Calibrated plate 1038994681-1, Calibrated plate 1038994681-1] | []	28	10	1	1 (+) 1 (-) | 1 (+) 1 (+)	2020.12.08 18:36:13 | 2020.12.09 19:28:39	5597
1038994681-1 | 1038996966-1	1038994182	Sample	4_Plasma_RT_2_C1	2	Preanalytical Plasma_Serum		human	302 (EDTA plasma)	MXP500L-0-5712 | MXP500F-0-5702	SMARTCARE		[Calibrated plate 1038994681-1, Calibrated plate 1038994681-1] | []	96	10	1	1 (+) 1 (-) | 1 (+) 1 (+)	2020.12.09 01:43:35 | 2020.12.10 04:51:22	5043
1038994681-1 | 1038996966-1	1038996710	Sample	4_Plasma_RT_4_C1	4	Preanalytical Plasma_Serum		human	302 (EDTA plasma)	MXP500L-0-5712 | MXP500F-0-5702	SMARTCARE		[Calibrated plate 1038994681-1, Calibrated plate 1038994681-1] | []	44	10	1	1 (+) 1 (-) | 1 (+) 1 (+)	2020.12.08 22:00:38 | 2020.12.10 02:44:33	4881
1038994681-1 | 1038996966-1	1038996743	Sample	4_Plasma_RT_8_C1	8	Preanalytical Plasma_Serum		human	302 (EDTA plasma)	MXP500L-0-5712 | MXP500F-0-5702	SMARTCARE		[Calibrated plate 1038994681-1, Calibrated plate 1038994681-1] | []	33	10	1	1 (+) 1 (-) | 1 (+) 1 (+)	2020.12.08 22:44:01 | 2020.12.10 03:09:12	3627
1038994681-1 | 1038996966-1	1038996845	Sample	4_Serum_RT_0_C1	0	Preanalytical Plasma_Serum		human	20 (serum)	MXP500L-0-5712 | MXP500F-0-5702	SMARTCARE		[Calibrated plate 1038994681-1, Calibrated plate 1038994681-1] | []	40	10	1	1 (+) 1 (-) | 1 (+) 1 (+)	2020.12.08 18:42:26 | 2020.12.10 00:51:49	5435
1038994681-1 | 1038996966-1	1038994391	Sample	4_Serum_RT_2_C1	2	Preanalytical Plasma_Serum		human	20 (serum)	MXP500L-0-5712 | MXP500F-0-5702	SMARTCARE		[Calibrated plate 1038994681-1, Calibrated plate 1038994681-1] | []	51	10	1	1 (+) 1 (-) | 1 (+) 1 (+)	2020.12.08 17:59:03 | 2020.12.09 18:00:14	4968
1038994681-1 | 1038996966-1	1038996932	Sample	4_Serum_RT_8_C1	8	Preanalytical Plasma_Serum		human	20 (serum)	MXP500L-0-5712 | MXP500F-0-5702	SMARTCARE		[Calibrated plate 1038994681-1, Calibrated plate 1038994681-1] | []	20	10	1	1 (+) 1 (-) | 1 (+) 1 (+)	2020.12.08 21:48:14 | 2020.12.10 02:37:32	4446
1038994681-1 | 1038996966-1	1038996592	Sample	5_Plasma_4C_0_C1	0	Preanalytical Plasma_Serum		human	302 (EDTA plasma)	MXP500L-0-5712 | MXP500F-0-5702	SMARTCARE		[Calibrated plate 1038994681-1, Calibrated plate 1038994681-1] | []	75	10	1	1 (+) 1 (-) | 1 (+) 1 (+)	2020.12.08 18:11:26 | 2020.12.10 13:07:56	5091
1038994681-1 | 1038996966-1	1038996656	Sample	5_Plasma_4C_0_C2	0	Preanalytical Plasma_Serum		human	302 (EDTA plasma)	MXP500L-0-5712 | MXP500F-0-5702	SMARTCARE		[Calibrated plate 1038994681-1, Calibrated plate 1038994681-1] | []	4	10	1	1 (+) 1 (-) | 1 (+) 1 (+)	2020.12.08 18:23:50 | 2020.12.09 19:21:37	5412
1038994681-1 | 1038996966-1	1038994246	Sample	5_Plasma_4C_2_C1	2	Preanalytical Plasma_Serum		human	302 (EDTA plasma)	MXP500L-0-5712 | MXP500F-0-5702	SMARTCARE		[Calibrated plate 1038994681-1, Calibrated plate 1038994681-1] | []	52	10	1	1 (+) 1 (-) | 1 (+) 1 (+)	2020.12.08 18:48:38 | 2020.12.09 19:35:41	5301
1038994681-1 | 1038996966-1	1038994333	Sample	5_Plasma_4C_4_C1	4	Preanalytical Plasma_Serum		human	302 (EDTA plasma)	MXP500L-0-5712 | MXP500F-0-5702	SMARTCARE		[Calibrated plate 1038994681-1, Calibrated plate 1038994681-1] | []	66	10	1	1 (+) 1 (-) | 1 (+) 1 (+)	2020.12.08 20:33:57 | 2020.12.09 20:35:21	5139
1038994681-1 | 1038996966-1	1038996807	Sample	5_Plasma_4C_8_C1	8	Preanalytical Plasma_Serum		human	302 (EDTA plasma)	MXP500L-0-5712 | MXP500F-0-5702	SMARTCARE		[Calibrated plate 1038994681-1, Calibrated plate 1038994681-1] | []	43	10	1	1 (+) 1 (-) | 1 (+) 1 (+)	2020.12.08 21:11:07 | 2020.12.10 02:16:24	4945
1038994681-1 | 1038996966-1	1038996471	Sample	5_Plasma_RT_0_C1	0	Preanalytical Plasma_Serum		human	302 (EDTA plasma)	MXP500L-0-5712 | MXP500F-0-5702	SMARTCARE		[Calibrated plate 1038994681-1, Calibrated plate 1038994681-1] | []	82	10	1	1 (+) 1 (-) | 1 (+) 1 (+)	2020.12.08 23:58:20 | 2020.12.10 03:51:30	4633
1038994681-1 | 1038996966-1	1038996535	Sample	5_Plasma_RT_0_C2	0	Preanalytical Plasma_Serum		human	302 (EDTA plasma)	MXP500L-0-5712 | MXP500F-0-5702	SMARTCARE		[Calibrated plate 1038994681-1, Calibrated plate 1038994681-1] | []	87	10	1	1 (+) 1 (-) | 1 (+) 1 (+)	2020.12.08 18:17:37 | 2020.12.10 00:37:42	5059
1038994681-1 | 1038996966-1	1038996680	Sample	5_Plasma_RT_2_C1	2	Preanalytical Plasma_Serum		human	302 (EDTA plasma)	MXP500L-0-5712 | MXP500F-0-5702	SMARTCARE		[Calibrated plate 1038994681-1, Calibrated plate 1038994681-1] | []	60	10	1	1 (+) 1 (-) | 1 (+) 1 (+)	2020.12.09 01:25:02 | 2020.12.09 23:20:12	5040
1038994681-1 | 1038996966-1	1038994270	Sample	5_Plasma_RT_4_C1	4	Preanalytical Plasma_Serum		human	302 (EDTA plasma)	MXP500L-0-5712 | MXP500F-0-5702	SMARTCARE		[Calibrated plate 1038994681-1, Calibrated plate 1038994681-1] | []	29	10	1	1 (+) 1 (-) | 1 (+) 1 (+)	2020.12.08 19:25:45 | 2020.12.10 01:16:33	4280
1038994681-1 | 1038996966-1	1038996758	Sample	5_Plasma_RT_8_C1	8	Preanalytical Plasma_Serum		human	302 (EDTA plasma)	MXP500L-0-5712 | MXP500F-0-5702	SMARTCARE		[Calibrated plate 1038994681-1, Calibrated plate 1038994681-1] | []	22	10	1	1 (+) 1 (-) | 1 (+) 1 (+)	2020.12.08 23:27:22 | 2020.12.09 22:13:33	3066
1038994681-1 | 1038996966-1	1038996850	Sample	5_Serum_RT_0_C1	0	Preanalytical Plasma_Serum		human	20 (serum)	MXP500L-0-5712 | MXP500F-0-5702	SMARTCARE		[Calibrated plate 1038994681-1, Calibrated plate 1038994681-1] | []	77	10	1	1 (+) 1 (-) | 1 (+) 1 (+)	2020.12.08 19:50:34 | 2020.12.09 20:10:48	4717
1038994681-1 | 1038996966-1	1038994401	Sample	5_Serum_RT_2_C1	2	Preanalytical Plasma_Serum		human	20 (serum)	MXP500L-0-5712 | MXP500F-0-5702	SMARTCARE		[Calibrated plate 1038994681-1, Calibrated plate 1038994681-1] | []	21	10	1	1 (+) 1 (-) | 1 (+) 1 (+)	2020.12.08 22:37:48 | 2020.12.09 21:45:29	4966
1038994681-1 | 1038996966-1	1038996947	Sample	5_Serum_RT_8_C1	8	Preanalytical Plasma_Serum		human	20 (serum)	MXP500L-0-5712 | MXP500F-0-5702	SMARTCARE		[Calibrated plate 1038994681-1, Calibrated plate 1038994681-1] | []	7	10	1	1 (+) 1 (-) | 1 (+) 1 (+)	2020.12.08 20:52:31 | 2020.12.10 02:05:51	5016
1038994681-1 | 1038996966-1	1038996603	Sample	6_Plasma_4C_0_C1	0	Preanalytical Plasma_Serum		human	302 (EDTA plasma)	MXP500L-0-5712 | MXP500F-0-5702	SMARTCARE		[Calibrated plate 1038994681-1, Calibrated plate 1038994681-1] | []	42	10	1	1 (+) 1 (-) | 1 (+) 1 (+)	2020.12.08 20:21:32 | 2020.12.09 20:28:21	5336
1038994681-1 | 1038996966-1	1038996661	Sample	6_Plasma_4C_0_C2	0	Preanalytical Plasma_Serum		human	302 (EDTA plasma)	MXP500L-0-5712 | MXP500F-0-5702	SMARTCARE		[Calibrated plate 1038994681-1, Calibrated plate 1038994681-1] | []	5	10	1	1 (+) 1 (-) | 1 (+) 1 (+)	2020.12.08 19:13:22 | 2020.12.09 19:49:43	5191
1038994681-1 | 1038996966-1	1038994251	Sample	6_Plasma_4C_2_C1	2	Preanalytical Plasma_Serum		human	302 (EDTA plasma)	MXP500L-0-5712 | MXP500F-0-5702	SMARTCARE		[Calibrated plate 1038994681-1, Calibrated plate 1038994681-1] | []	63	10	1	1 (+) 1 (-) | 1 (+) 1 (+)	2020.12.08 18:05:14 | 2020.12.09 18:03:45	5334
1038994681-1 | 1038996966-1	1038994348	Sample	6_Plasma_4C_4_C1	4	Preanalytical Plasma_Serum		human	302 (EDTA plasma)	MXP500L-0-5712 | MXP500F-0-5702	SMARTCARE		[Calibrated plate 1038994681-1, Calibrated plate 1038994681-1] | []	78	10	1	1 (+) 1 (-) | 1 (+) 1 (+)	2020.12.08 20:40:09 | 2020.12.09 20:38:53	4617
1038994681-1 | 1038996966-1	1038996811	Sample	6_Plasma_4C_8_C1	8	Preanalytical Plasma_Serum		human	302 (EDTA plasma)	MXP500L-0-5712 | MXP500F-0-5702	SMARTCARE		[Calibrated plate 1038994681-1, Calibrated plate 1038994681-1] | []	71	10	1	1 (+) 1 (-) | 1 (+) 1 (+)	2020.12.09 00:41:44 | 2020.12.10 04:16:09	4510
1038994681-1 | 1038996966-1	1038996486	Sample	6_Plasma_RT_0_C1	0	Preanalytical Plasma_Serum		human	302 (EDTA plasma)	MXP500L-0-5712 | MXP500F-0-5702	SMARTCARE		[Calibrated plate 1038994681-1, Calibrated plate 1038994681-1] | []	69	10	1	1 (+) 1 (-) | 1 (+) 1 (+)	2020.12.08 23:02:35 | 2020.12.09 21:59:32	4386
1038994681-1 | 1038996966-1	1038996540	Sample	6_Plasma_RT_0_C2	0	Preanalytical Plasma_Serum		human	302 (EDTA plasma)	MXP500L-0-5712 | MXP500F-0-5702	SMARTCARE		[Calibrated plate 1038994681-1, Calibrated plate 1038994681-1] | []	70	10	1	1 (+) 1 (-) | 1 (+) 1 (+)	2020.12.08 23:52:09 | 2020.12.10 03:48:00	4889
1038994681-1 | 1038996966-1	1038994197	Sample	6_Plasma_RT_2_C1	2	Preanalytical Plasma_Serum		human	302 (EDTA plasma)	MXP500L-0-5712 | MXP500F-0-5702	SMARTCARE		[Calibrated plate 1038994681-1, Calibrated plate 1038994681-1] | []	53	10	1	1 (+) 1 (-) | 1 (+) 1 (+)	2020.12.08 19:38:09 | 2020.12.10 01:23:36	4633
1038994681-1 | 1038996966-1	1038994284	Sample	6_Plasma_RT_4_C1	4	Preanalytical Plasma_Serum		human	302 (EDTA plasma)	MXP500L-0-5712 | MXP500F-0-5702	SMARTCARE		[Calibrated plate 1038994681-1, Calibrated plate 1038994681-1] | []	88	10	1	1 (+) 1 (-) | 1 (+) 1 (+)	2020.12.08 19:07:11 | 2020.12.10 01:05:56	4435
1038994681-1 | 1038996966-1	1038994367	Sample	6_Plasma_RT_8_C1	8	Preanalytical Plasma_Serum		human	302 (EDTA plasma)	MXP500L-0-5712 | MXP500F-0-5702	SMARTCARE		[Calibrated plate 1038994681-1, Calibrated plate 1038994681-1] | []	45	10	1	1 (+) 1 (-) | 1 (+) 1 (+)	2020.12.08 22:50:13 | 2020.12.09 21:52:32	3241
1038994681-1 | 1038996966-1	1038996864	Sample	6_Serum_RT_0_C1	0	Preanalytical Plasma_Serum		human	20 (serum)	MXP500L-0-5712 | MXP500F-0-5702	SMARTCARE		[Calibrated plate 1038994681-1, Calibrated plate 1038994681-1] | []	58	10	1	1 (+) 1 (-) | 1 (+) 1 (+)	2020.12.08 23:45:56 | 2020.12.10 03:44:28	4573
1038994681-1 | 1038996966-1	1038994416	Sample	6_Serum_RT_2_C1	2	Preanalytical Plasma_Serum		human	20 (serum)	MXP500L-0-5712 | MXP500F-0-5702	SMARTCARE		[Calibrated plate 1038994681-1, Calibrated plate 1038994681-1] | []	92	10	1	1 (+) 1 (-) | 1 (+) 1 (+)	2020.12.08 22:25:26 | 2020.12.09 21:38:28	5309
1038994681-1 | 1038996966-1	1038994473	Sample	6_Serum_RT_8_C1	8	Preanalytical Plasma_Serum		human	20 (serum)	MXP500L-0-5712 | MXP500F-0-5702	SMARTCARE		[Calibrated plate 1038994681-1, Calibrated plate 1038994681-1] | []	74	10	1	1 (+) 1 (-) | 1 (+) 1 (+)	2020.12.08 17:21:54 | 2020.12.10 00:05:58	4075
1038994681-1 | 1038996966-1	11000002	Zero Sample	PBS		Preanalytical Plasma_Serum	2008.10.24		991 (water based zero samples)	MXP500L-0-5712 | MXP500F-0-5702			[Calibrated plate 1038994681-1, Calibrated plate 1038994681-1] | []	13	10	1	1 (+) 1 (-) | 1 (+) 1 (+)	2020.12.08 16:01:19 | 2020.12.09 23:44:48	0
1038994681-1 | 1038996966-1	11000002	Zero Sample	PBS		Preanalytical Plasma_Serum	2008.10.24		991 (water based zero samples)	MXP500L-0-5712 | MXP500F-0-5702			[Calibrated plate 1038994681-1, Calibrated plate 1038994681-1] | []	25	10	1	1 (+) 1 (-) | 1 (+) 1 (+)	2020.12.08 16:07:32 | 2020.12.09 23:48:18	0
1038994681-1 | 1038996966-1	11000002	Zero Sample	PBS		Preanalytical Plasma_Serum	2008.10.24		991 (water based zero samples)	MXP500L-0-5712 | MXP500F-0-5702			[Calibrated plate 1038994681-1, Calibrated plate 1038994681-1] | []	37	10	1	1 (+) 1 (-) | 1 (+) 1 (+)	2020.12.08 16:13:44 | 2020.12.09 17:25:07	0
1038994681-1	1020362590	Standard L1	Quant 500_Cal1		Preanalytical Plasma_Serum	2012.10.16		93 (calibrators)	MXP500L-0-5712	customer		[Calibrated plate 1038994681-1, Calibrated plate 1038994681-1]	49	10	1	1 (+) 1 (-)	2020.12.08 16:19:55
1038994681-1	1020362601	Standard L2	Quant 500_Cal2		Preanalytical Plasma_Serum	2012.10.16		93 (calibrators)	MXP500L-0-5712	customer		[Calibrated plate 1038994681-1, Calibrated plate 1038994681-1]	61	10	1	1 (+) 1 (-)	2020.12.08 16:26:06
1038994681-1	1020362615	Standard L3	Quant 500_Cal3		Preanalytical Plasma_Serum	2012.10.16		93 (calibrators)	MXP500L-0-5712	customer		[Calibrated plate 1038994681-1, Calibrated plate 1038994681-1]	73	10	1	1 (+) 1 (-)	2020.12.08 16:32:17
1038994681-1	1020362620	Standard L4	Quant 500_Cal4		Preanalytical Plasma_Serum	2012.10.16		93 (calibrators)	MXP500L-0-5712	customer		[Calibrated plate 1038994681-1, Calibrated plate 1038994681-1]	85	10	1	1 (+) 1 (-)	2020.12.08 16:38:29
1038994681-1	1020362634	Standard L5	Quant 500_Cal5		Preanalytical Plasma_Serum	2012.10.16		93 (calibrators)	MXP500L-0-5712	customer		[Calibrated plate 1038994681-1, Calibrated plate 1038994681-1]	2	10	1	1 (+) 1 (-)	2020.12.08 16:44:40
1038994681-1	1020362649	Standard L6	Quant 500_Cal6		Preanalytical Plasma_Serum	2012.10.16		93 (calibrators)	MXP500L-0-5712	customer		[Calibrated plate 1038994681-1, Calibrated plate 1038994681-1]	14	10	1	1 (+) 1 (-)	2020.12.08 16:50:53
1038994681-1	1020362653	Standard L7	Quant 500_Cal7		Preanalytical Plasma_Serum	2012.10.16		93 (calibrators)	MXP500L-0-5712	customer		[Calibrated plate 1038994681-1, Calibrated plate 1038994681-1]	26	10	1	1 (+) 1 (-)	2020.12.08 16:57:04
1038994681-1 | 1038996966-1	1020343301	QC Level 1	Quant 500_QC1		Preanalytical Plasma_Serum	2018.09.07	human	302 (EDTA plasma)	MXP500L-0-5712 | MXP500F-0-5702	Biocrates		[Calibrated plate 1038994681-1, Calibrated plate 1038994681-1] | []	38	10	1	1 (+) 1 (-) | 1 (+) 1 (+)	2020.12.08 17:03:18 | 2020.12.09 17:28:35	2460
1038994681-1 | 1038996966-1	1020343316	QC Level 2	Quant 500_QC2		Preanalytical Plasma_Serum	2018.09.07	human	302 (EDTA plasma)	MXP500L-0-5712 | MXP500F-0-5702	Biocrates		[Calibrated plate 1038994681-1, Calibrated plate 1038994681-1] | []	17	10	1	1 (+) 1 (-) | 1 (+) 1 (+)	2020.12.08 19:19:33 | 2020.12.10 01:13:00	4321
1038994681-1 | 1038996966-1	1020343316	QC Level 2	Quant 500_QC2		Preanalytical Plasma_Serum	2018.09.07	human	302 (EDTA plasma)	MXP500L-0-5712 | MXP500F-0-5702	Biocrates		[Calibrated plate 1038994681-1, Calibrated plate 1038994681-1] | []	34	10	1	1 (+) 1 (-) | 1 (+) 1 (+)	2020.12.08 23:33:33 | 2020.12.09 22:17:05	5035
1038994681-1 | 1038996966-1	1020343316	QC Level 2	Quant 500_QC2		Preanalytical Plasma_Serum	2018.09.07	human	302 (EDTA plasma)	MXP500L-0-5712 | MXP500F-0-5702	Biocrates		[Calibrated plate 1038994681-1, Calibrated plate 1038994681-1] | []	50	10	1	1 (+) 1 (-) | 1 (+) 1 (+)	2020.12.08 17:09:29 | 2020.12.09 17:32:08	4576
1038994681-1 | 1038996966-1	1020343316	QC Level 2	Quant 500_QC2		Preanalytical Plasma_Serum	2018.09.07	human	302 (EDTA plasma)	MXP500L-0-5712 | MXP500F-0-5702	Biocrates		[Calibrated plate 1038994681-1, Calibrated plate 1038994681-1] | []	67	10	1	1 (+) 1 (-) | 1 (+) 1 (+)	2020.12.08 21:23:29 | 2020.12.10 02:23:28	4524
1038994681-1 | 1038996966-1	1020343316	QC Level 2	Quant 500_QC2		Preanalytical Plasma_Serum	2018.09.07	human	302 (EDTA plasma)	MXP500L-0-5712 | MXP500F-0-5702	Biocrates		[Calibrated plate 1038994681-1, Calibrated plate 1038994681-1] | []	84	10	1	1 (+) 1 (-) | 1 (+) 1 (+)	2020.12.09 01:37:24 | 2020.12.10 04:47:50	4776
1038994681-1 | 1038996966-1	1020343321	QC Level 3	Quant 500_QC3		Preanalytical Plasma_Serum	2018.09.07	human	302 (EDTA plasma)	MXP500L-0-5712 | MXP500F-0-5702	Biocrates		[Calibrated plate 1038994681-1, Calibrated plate 1038994681-1] | []	62	10	1	1 (+) 1 (-) | 1 (+) 1 (+)	2020.12.08 17:15:43 | 2020.12.10 00:02:28	9541
1038994681-1 | 1038996966-1	1038996951	Sample	Reference Plasma	Longterm reference	Preanalytical Plasma_Serum		human	302 (EDTA plasma)	MXP500L-0-5712 | MXP500F-0-5702	SMARTCARE		[Calibrated plate 1038994681-1, Calibrated plate 1038994681-1] | []	57	10	1	1 (+) 1 (-) | 1 (+) 1 (+)	2020.12.08 22:56:24 | 2020.12.09 21:56:04	3205
1038994681-1 | 1038996966-1	1038994488	Sample	Reference Serum	Longterm reference	Preanalytical Plasma_Serum		human	20 (serum)	MXP500L-0-5712 | MXP500F-0-5702	SMARTCARE		[Calibrated plate 1038994681-1, Calibrated plate 1038994681-1] | []	68	10	1	1 (+) 1 (-) | 1 (+) 1 (+)	2020.12.08 22:13:03 | 2020.12.09 21:31:28	3677

## Sheet: Aminoacids
MetIDQ-Oxygen-DB110-3005 Concentration [µM] NoNormalization
Plate Bar Code	Sample Bar Code	Sample Type	Sample Identification	Sample Description	Submission Name	Collection Date	Species	Material	OP	Org. Info	Plate Production No.	Plate Note	Well Position	Sample Volume	Run Number	Injection Number	Measurement Time	Ala	Arg	Asn	Asp	Cys	Gln	Glu	Gly	His	Ile	Leu	Lys	Met	Phe	Pro	Ser	Thr	Trp	Tyr	Val
																	Class	Aminoacids	Aminoacids	Aminoacids	Aminoacids	Aminoacids	Aminoacids	Aminoacids	Aminoacids	Aminoacids	Aminoacids	Aminoacids	Aminoacids	Aminoacids	Aminoacids	Aminoacids	Aminoacids	Aminoacids	Aminoacids	Aminoacids	Aminoacids
																	LOD (calc.) 1038994681/1 [µM]	9	3.78	4.63	0.495	0.034	7.51	5.46	7.5	2.3	3.5	2.93	3.04	3.09	3.5	4	2.86	2.27	2.66	2.25	4.29
																	LOD (calc.) 1038996966/1 [µM]	0	0	0	0	0	0	0	0	0	0	0	0	0	0	0	0	0	0	0	0
																	OP 1038994681-1	MXP500L-0-5712	MXP500L-0-5712	MXP500L-0-5712	MXP500L-0-5712	MXP500L-0-5712	MXP500L-0-5712	MXP500L-0-5712	MXP500L-0-5712	MXP500L-0-5712	MXP500L-0-5712	MXP500L-0-5712	MXP500L-0-5712	MXP500L-0-5712	MXP500L-0-5712	MXP500L-0-5712	MXP500L-0-5712	MXP500L-0-5712	MXP500L-0-5712	MXP500L-0-5712	MXP500L-0-5712
																	OP 1038996966-1
1038994681-1 | 1038996966-1	10000001	Blank			Preanalytical Plasma_Serum			993 (no sample to pipette)	MXP500L-0-5712 | MXP500F-0-5702	No Org. Info		[Calibrated plate 1038994681-1, Calibrated plate 1038994681-1] | []	1	10	1	3 (+) 3 (-) | 3 (+) 3 (+)	2020.12.08 15:55:08 | 2020.12.09 23:41:15	NA	NA	NA	NA	NA	NA	NA	NA	NA	NA	NA	NA	NA	NA	NA	NA	NA	NA	NA	NA
1038994681-1 | 1038996966-1	1038996554	Sample	1_Plasma_4C_0_C1	0	Preanalytical Plasma_Serum		human	302 (EDTA plasma)	MXP500L-0-5712 | MXP500F-0-5702	SMARTCARE		[Calibrated plate 1038994681-1, Calibrated plate 1038994681-1] | []	10	10	1	1 (+) 1 (-) | 1 (+) 1 (+)	2020.12.08 23:21:11 | 2020.12.10 03:30:23	401	63.9	49.9	1.95	60.6	435	26.1	151	84.1	108	163	181	21.8	74.7	179	72.1	94.7	73.5	52	262
1038994681-1 | 1038996966-1	1038996618	Sample	1_Plasma_4C_0_C2	0	Preanalytical Plasma_Serum		human	302 (EDTA plasma)	MXP500L-0-5712 | MXP500F-0-5702	SMARTCARE		[Calibrated plate 1038994681-1, Calibrated plate 1038994681-1] | []	41	10	1	1 (+) 1 (-) | 1 (+) 1 (+)	2020.12.08 19:31:56 | 2020.12.09 20:00:15	401	62.7	41.9	2.42	46.1	445	29.6	151	84.3	103	154	186	21.4	66.3	168	65.8	91.8	68.4	50.1	253
1038994681-1 | 1038996966-1	1038994208	Sample	1_Plasma_4C_2_C1	2	Preanalytical Plasma_Serum		human	302 (EDTA plasma)	MXP500L-0-5712 | MXP500F-0-5702	SMARTCARE		[Calibrated plate 1038994681-1, Calibrated plate 1038994681-1] | []	19	10	1	1 (+) 1 (-) | 1 (+) 1 (+)	2020.12.08 20:58:42 | 2020.12.09 20:49:23	370	53	44.5	1.83	46.1	384	23.7	138	75.4	94.5	151	157	19.1	64.5	157	62.1	84.4	66.8	45.7	244
1038994681-1 | 1038996966-1	1038994299	Sample	1_Plasma_4C_4_C1	4	Preanalytical Plasma_Serum		human	302 (EDTA plasma)	MXP500L-0-5712 | MXP500F-0-5702	SMARTCARE		[Calibrated plate 1038994681-1, Calibrated plate 1038994681-1] | []	8	10	1	1 (+) 1 (-) | 1 (+) 1 (+)	2020.12.08 21:42:02 | 2020.12.10 02:33:58	434	57.8	57.6	2.65	49.4	460	27.2	153	79.9	105	171	194	21.7	71.4	177	72.3	94.5	72.4	52.2	273
1038994681-1 | 1038996966-1	1038996433	Sample	1_Plasma_RT_0_C1	0	Preanalytical Plasma_Serum		human	302 (EDTA plasma)	MXP500L-0-5712 | MXP500F-0-5702	SMARTCARE		[Calibrated plate 1038994681-1, Calibrated plate 1038994681-1] | []	86	10	1	1 (+) 1 (-) | 1 (+) 1 (+)	2020.12.08 17:28:05 | 2020.12.09 17:42:40	382	60.5	48.7	1.67	39.3	417	24.2	143	81.6	98.7	145	175	20.1	62.8	165	65.3	88.1	69.1	46.6	243
1038994681-1 | 1038996966-1	1038996491	Sample	1_Plasma_RT_0_C2	0	Preanalytical Plasma_Serum		human	302 (EDTA plasma)	MXP500L-0-5712 | MXP500F-0-5702	SMARTCARE		[Calibrated plate 1038994681-1, Calibrated plate 1038994681-1] | []	56	10	1	1 (+) 1 (-) | 1 (+) 1 (+)	2020.12.08 22:06:50 | 2020.12.10 02:48:05	411	63.7	53.6	1.55	55	444	25.5	152	86.8	105	164	183	21.9	76.3	176	69.9	93.1	76	52.1	266
1038994681-1 | 1038996966-1	1038996675	Sample	1_Plasma_RT_2_C1	2	Preanalytical Plasma_Serum		human	302 (EDTA plasma)	MXP500L-0-5712 | MXP500F-0-5702	SMARTCARE		[Calibrated plate 1038994681-1, Calibrated plate 1038994681-1] | []	6	10	1	1 (+) 1 (-) | 1 (+) 1 (+)	2020.12.08 20:02:57 | 2020.12.09 20:17:49	334	34.4	51.7	1.8	69.2	349	21.2	132	67.2	93.1	154	140	19.8	61.5	159	56.2	81.4	58.2	46.9	254
1038994681-1 | 1038996966-1	1038996694	Sample	1_Plasma_RT_4_C1	4	Preanalytical Plasma_Serum		human	302 (EDTA plasma)	MXP500L-0-5712 | MXP500F-0-5702	SMARTCARE		[Calibrated plate 1038994681-1, Calibrated plate 1038994681-1] | []	81	10	1	1 (+) 1 (-) | 1 (+) 1 (+)	2020.12.08 23:08:49 | 2020.12.10 03:23:19	336	24.3	62.4	2.19	84.4	338	26	129	65.2	85	144	159	18	65.9	157	58.5	81.2	54.2	45.8	251
1038994681-1 | 1038996966-1	1038996826	Sample	1_Serum_RT_0_C1	0	Preanalytical Plasma_Serum		human	20 (serum)	MXP500L-0-5712 | MXP500F-0-5702	SMARTCARE		[Calibrated plate 1038994681-1, Calibrated plate 1038994681-1] | []	80	10	1	1 (+) 1 (-) | 1 (+) 1 (+)	2020.12.08 22:19:14 | 2020.12.09 21:35:00	386	74.2	35.4	12.2	63.7	404	31.2	153	79.4	91.6	143	169	19.7	69.4	165	80.9	91.1	67.8	47.8	232
1038994681-1 | 1038996966-1	1038996879	Sample	1_Serum_RT_2_C1	2	Preanalytical Plasma_Serum		human	20 (serum)	MXP500L-0-5712 | MXP500F-0-5702	SMARTCARE		[Calibrated plate 1038994681-1, Calibrated plate 1038994681-1] | []	83	10	1	1 (+) 1 (-) | 1 (+) 1 (+)	2020.12.09 00:47:55 | 2020.12.10 04:19:39	435	79.5	52	14.4	67.1	422	41.4	166	82.7	98.8	156	189	21.4	81.2	177	85.8	99	73	50.4	249
1038994681-1 | 1038996966-1	1038994440	Sample	1_Serum_RT_8_C1	8	Preanalytical Plasma_Serum		human	20 (serum)	MXP500L-0-5712 | MXP500F-0-5702	SMARTCARE		[Calibrated plate 1038994681-1, Calibrated plate 1038994681-1] | []	9	10	1	1 (+) 1 (-) | 1 (+) 1 (+)	2020.12.08 22:31:37 | 2020.12.10 03:02:09	517	72.4	50.1	45.8	66.5	412	172	254	106	119	197	221	27.6	110	213	147	126	77.7	63	272
1038994681-1 | 1038996966-1	1038996569	Sample	2_Plasma_4C_0_C1	0	Preanalytical Plasma_Serum		human	302 (EDTA plasma)	MXP500L-0-5712 | MXP500F-0-5702	SMARTCARE		[Calibrated plate 1038994681-1, Calibrated plate 1038994681-1] | []	76	10	1	1 (+) 1 (-) | 1 (+) 1 (+)	2020.12.08 19:01:00 | 2020.12.09 19:42:43	349	79.2	27.6	1.48	50	637	31.3	217	80.7	102	162	146	25.3	68	196	94.8	104	72.8	55	276
1038994681-1 | 1038996966-1	1038996622	Sample	2_Plasma_4C_0_C2	0	Preanalytical Plasma_Serum		human	302 (EDTA plasma)	MXP500L-0-5712 | MXP500F-0-5702	SMARTCARE		[Calibrated plate 1038994681-1, Calibrated plate 1038994681-1] | []	27	10	1	1 (+) 1 (-) | 1 (+) 1 (+)	2020.12.08 17:46:39 | 2020.12.09 17:53:11	346	78	26.3	1.41	46.7	612	35.7	223	81.8	103	169	150	25.9	67.3	199	96.3	107	74.6	57.5	280
1038994681-1 | 1038996966-1	1038994212	Sample	2_Plasma_4C_2_C1	2	Preanalytical Plasma_Serum		human	302 (EDTA plasma)	MXP500L-0-5712 | MXP500F-0-5702	SMARTCARE		[Calibrated plate 1038994681-1, Calibrated plate 1038994681-1] | []	31	10	1	1 (+) 1 (-) | 1 (+) 1 (+)	2020.12.08 21:04:56 | 2020.12.09 20:52:53	312	66	23.5	1.62	53.1	538	23.2	195	70.7	88.5	151	126	22.8	67.6	174	87.4	91.9	68.4	50.9	249
1038994681-1 | 1038996966-1	1038994300	Sample	2_Plasma_4C_4_C1	4	Preanalytical Plasma_Serum		human	302 (EDTA plasma)	MXP500L-0-5712 | MXP500F-0-5702	SMARTCARE		[Calibrated plate 1038994681-1, Calibrated plate 1038994681-1] | []	16	10	1	1 (+) 1 (-) | 1 (+) 1 (+)	2020.12.08 18:30:01 | 2020.12.09 19:25:07	330	66.2	21.6	2.03	42.6	567	24.7	204	73	94.7	155	136	23.6	64.4	172	90.3	95.5	73.2	52	274
1038994681-1 | 1038996966-1	1038996777	Sample	2_Plasma_4C_8_C1	8	Preanalytical Plasma_Serum		human	302 (EDTA plasma)	MXP500L-0-5712 | MXP500F-0-5702	SMARTCARE		[Calibrated plate 1038994681-1, Calibrated plate 1038994681-1] | []	91	10	1	1 (+) 1 (-) | 1 (+) 1 (+)	2020.12.08 21:35:51 | 2020.12.10 02:30:28	353	68.1	32.6	2.42	50.7	639	29.5	214	76.4	99.2	168	143	24.6	73.2	191	97.6	102	78	55.3	285
1038994681-1 | 1038996966-1	1038996448	Sample	2_Plasma_RT_0_C1	0	Preanalytical Plasma_Serum		human	302 (EDTA plasma)	MXP500L-0-5712 | MXP500F-0-5702	SMARTCARE		[Calibrated plate 1038994681-1, Calibrated plate 1038994681-1] | []	35	10	1	1 (+) 1 (-) | 1 (+) 1 (+)	2020.12.09 00:23:07 | 2020.12.09 22:45:11	316	67.6	18.5	2.21	56.3	553	30.8	193	69.5	91.9	151	131	23	68.2	181	87.6	96.4	66.9	50.6	247
1038994681-1 | 1038996966-1	1038996501	Sample	2_Plasma_RT_0_C2	0	Preanalytical Plasma_Serum		human	302 (EDTA plasma)	MXP500L-0-5712 | MXP500F-0-5702	SMARTCARE		[Calibrated plate 1038994681-1, Calibrated plate 1038994681-1] | []	39	10	1	1 (+) 1 (-) | 1 (+) 1 (+)	2020.12.08 17:52:52 | 2020.12.09 17:56:43	353	82.3	22.7	1.57	46	638	33	224	84.1	106	169	151	25.5	68.8	200	99	107	77.5	57.5	301
1038994681-1 | 1038996966-1	1038994163	Sample	2_Plasma_RT_2_C1	2	Preanalytical Plasma_Serum		human	302 (EDTA plasma)	MXP500L-0-5712 | MXP500F-0-5702	SMARTCARE		[Calibrated plate 1038994681-1, Calibrated plate 1038994681-1] | []	3	10	1	1 (+) 1 (-) | 1 (+) 1 (+)	2020.12.08 17:34:17 | 2020.12.09 17:46:09	374	59.1	35.6	2.52	39.4	653	32.2	227	86.1	104	178	153	25.4	69.5	199	106	109	80.9	59.1	308
1038994681-1 | 1038996966-1	1038994265	Sample	2_Plasma_RT_4_C1	4	Preanalytical Plasma_Serum		human	302 (EDTA plasma)	MXP500L-0-5712 | MXP500F-0-5702	SMARTCARE		[Calibrated plate 1038994681-1, Calibrated plate 1038994681-1] | []	65	10	1	1 (+) 1 (-) | 1 (+) 1 (+)	2020.12.08 19:44:21 | 2020.12.09 20:07:17	339	36.1	30.2	1.81	42.2	560	31.5	198	69.7	90.3	157	135	22.4	66.8	178	94	95.8	71.6	52	267
1038994681-1 | 1038996966-1	1038996724	Sample	2_Plasma_RT_8_C1	8	Preanalytical Plasma_Serum		human	302 (EDTA plasma)	MXP500L-0-5712 | MXP500F-0-5702	SMARTCARE		[Calibrated plate 1038994681-1, Calibrated plate 1038994681-1] | []	12	10	1	1 (+) 1 (-) | 1 (+) 1 (+)	2020.12.09 01:00:17 | 2020.12.10 04:26:43	392	20.5	36	3.06	52	589	46.4	214	78.8	97.4	178	152	25.3	81.2	206	113	110	78.1	58.7	300
1038994681-1 | 1038996966-1	1038994371	Sample	2_Serum_RT_0_C1	0	Preanalytical Plasma_Serum		human	20 (serum)	MXP500L-0-5712 | MXP500F-0-5702	SMARTCARE		[Calibrated plate 1038994681-1, Calibrated plate 1038994681-1] | []	47	10	1	1 (+) 1 (-) | 1 (+) 1 (+)	2020.12.09 00:29:19 | 2020.12.09 22:48:41	397	93.4	25.7	11.1	88.6	656	37.1	236	85.5	106	173	162	26.9	81.4	209	116	115	85.5	59.4	273
1038994681-1 | 1038996966-1	1038996883	Sample	2_Serum_RT_2_C1	2	Preanalytical Plasma_Serum		human	20 (serum)	MXP500L-0-5712 | MXP500F-0-5702	SMARTCARE		[Calibrated plate 1038994681-1, Calibrated plate 1038994681-1] | []	94	10	1	1 (+) 1 (-) | 1 (+) 1 (+)	2020.12.09 00:04:32 | 2020.12.09 22:34:37	413	97.7	27	14.9	81.1	652	42.6	252	85.2	106	176	160	27.8	86.1	210	118	118	89.7	59.6	279
1038994681-1 | 1038996966-1	1038994454	Sample	2_Serum_RT_8_C1	8	Preanalytical Plasma_Serum		human	20 (serum)	MXP500L-0-5712 | MXP500F-0-5702	SMARTCARE		[Calibrated plate 1038994681-1, Calibrated plate 1038994681-1] | []	79	10	1	1 (+) 1 (-) | 1 (+) 1 (+)	2020.12.08 21:29:40 | 2020.12.10 02:26:58	360	91.7	23.8	20.7	62.2	542	74.1	250	76.9	91.8	159	139	23.9	82.1	184	120	101	71.4	54.5	260
1038994681-1 | 1038996966-1	1038996573	Sample	3_Plasma_4C_0_C1	0	Preanalytical Plasma_Serum		human	302 (EDTA plasma)	MXP500L-0-5712 | MXP500F-0-5702	SMARTCARE		[Calibrated plate 1038994681-1, Calibrated plate 1038994681-1] | []	95	10	1	1 (+) 1 (-) | 1 (+) 1 (+)	2020.12.09 00:54:06 | 2020.12.10 04:23:11	278	72.8	42.8	0.864	65.9	562	10.7	195	84.2	85.2	145	154	23.4	70.1	163	91	105	72.7	46.5	213
1038994681-1 | 1038996966-1	1038996637	Sample	3_Plasma_4C_0_C2	0	Preanalytical Plasma_Serum		human	302 (EDTA plasma)	MXP500L-0-5712 | MXP500F-0-5702	SMARTCARE		[Calibrated plate 1038994681-1, Calibrated plate 1038994681-1] | []	15	10	1	1 (+) 1 (-) | 1 (+) 1 (+)	2020.12.08 17:40:28 | 2020.12.10 00:16:33	251	67.3	51.4	0.865	42.8	487	11	179	71.6	79.7	127	142	19.8	58.5	146	78.8	91.5	65.7	41.3	207
1038994681-1 | 1038996966-1	1038994227	Sample	3_Plasma_4C_2_C1	2	Preanalytical Plasma_Serum		human	302 (EDTA plasma)	MXP500L-0-5712 | MXP500F-0-5702	SMARTCARE		[Calibrated plate 1038994681-1, Calibrated plate 1038994681-1] | []	18	10	1	1 (+) 1 (-) | 1 (+) 1 (+)	2020.12.08 20:09:08 | 2020.12.09 20:21:19	267	63	50.6	3.25	49.9	534	11.3	186	64.8	78.8	146	142	21.5	64.5	146	88.8	100	72.5	42.8	210
1038994681-1 | 1038996966-1	1038994314	Sample	3_Plasma_4C_4_C1	4	Preanalytical Plasma_Serum		human	302 (EDTA plasma)	MXP500L-0-5712 | MXP500F-0-5702	SMARTCARE		[Calibrated plate 1038994681-1, Calibrated plate 1038994681-1] | []	30	10	1	1 (+) 1 (-) | 1 (+) 1 (+)	2020.12.08 20:15:19 | 2020.12.09 20:24:49	266	66.7	54	1.19	52.5	555	12.7	191	79.5	83.9	141	154	22.2	66.1	156	88.2	98.9	76.2	44.7	215
1038994681-1 | 1038996966-1	1038996781	Sample	3_Plasma_4C_8_C1	8	Preanalytical Plasma_Serum		human	302 (EDTA plasma)	MXP500L-0-5712 | MXP500F-0-5702	SMARTCARE		[Calibrated plate 1038994681-1, Calibrated plate 1038994681-1] | []	46	10	1	1 (+) 1 (-) | 1 (+) 1 (+)	2020.12.08 23:39:44 | 2020.12.09 22:20:35	302	68.9	66.2	2.85	61.9	629	14.6	214	83.4	92	165	175	24.1	75.3	173	102	114	85.9	48.3	257
1038994681-1 | 1038996966-1	1038996452	Sample	3_Plasma_RT_0_C1	0	Preanalytical Plasma_Serum		human	302 (EDTA plasma)	MXP500L-0-5712 | MXP500F-0-5702	SMARTCARE		[Calibrated plate 1038994681-1, Calibrated plate 1038994681-1] | []	93	10	1	1 (+) 1 (-) | 1 (+) 1 (+)	2020.12.08 23:15:00 | 2020.12.10 03:26:51	291	76.5	53.7	1.04	59.5	572	11.8	198	82.8	86.8	146	166	22.7	72.7	162	94.2	103	73.5	46.4	231
1038994681-1 | 1038996966-1	1038996516	Sample	3_Plasma_RT_0_C2	0	Preanalytical Plasma_Serum		human	302 (EDTA plasma)	MXP500L-0-5712 | MXP500F-0-5702	SMARTCARE		[Calibrated plate 1038994681-1, Calibrated plate 1038994681-1] | []	32	10	1	1 (+) 1 (-) | 1 (+) 1 (+)	2020.12.08 21:54:25 | 2020.12.09 21:20:58	280	71.2	50.2	0.756	58	555	11.3	190	77.2	84.4	143	155	21.2	70.7	160	89.6	102	70.9	45.8	220
1038994681-1 | 1038996966-1	1038994178	Sample	3_Plasma_RT_2_C1	2	Preanalytical Plasma_Serum		human	302 (EDTA plasma)	MXP500L-0-5712 | MXP500F-0-5702	SMARTCARE		[Calibrated plate 1038994681-1, Calibrated plate 1038994681-1] | []	90	10	1	1 (+) 1 (-) | 1 (+) 1 (+)	2020.12.08 20:46:20 | 2020.12.09 20:42:23	279	57.3	58.6	1.23	48.5	565	15.6	200	79.7	85.6	148	165	23.2	68.9	160	96	105	76.2	46.3	218
1038994681-1 | 1038996966-1	1038996705	Sample	3_Plasma_RT_4_C1	4	Preanalytical Plasma_Serum		human	302 (EDTA plasma)	MXP500L-0-5712 | MXP500F-0-5702	SMARTCARE		[Calibrated plate 1038994681-1, Calibrated plate 1038994681-1] | []	64	10	1	1 (+) 1 (-) | 1 (+) 1 (+)	2020.12.08 18:54:49 | 2020.12.10 00:58:53	272	39.3	60.4	1.07	45.6	549	16.9	226	78.1	87.5	154	156	22	66.8	159	97.7	105	78.7	45.9	229
1038994681-1 | 1038996966-1	1038996739	Sample	3_Plasma_RT_8_C1	8	Preanalytical Plasma_Serum		human	302 (EDTA plasma)	MXP500L-0-5712 | MXP500F-0-5702	SMARTCARE		[Calibrated plate 1038994681-1, Calibrated plate 1038994681-1] | []	55	10	1	1 (+) 1 (-) | 1 (+) 1 (+)	2020.12.08 21:17:18 | 2020.12.10 02:19:58	307	22.2	69.5	1.93	51.6	571	24.5	196	83.5	90.6	168	183	22.5	79.6	175	112	116	81.9	52	252
1038994681-1 | 1038996966-1	1038996831	Sample	3_Serum_RT_0_C1	0	Preanalytical Plasma_Serum		human	20 (serum)	MXP500L-0-5712 | MXP500F-0-5702	SMARTCARE		[Calibrated plate 1038994681-1, Calibrated plate 1038994681-1] | []	89	10	1	1 (+) 1 (-) | 1 (+) 1 (+)	2020.12.08 19:56:45 | 2020.12.10 01:34:10	312	93	55.7	11.4	64.3	590	23.2	220	86.7	92.7	152	171	23.6	74.2	172	114	115	83.6	49.3	229
1038994681-1 | 1038996966-1	1038994386	Sample	3_Serum_RT_2_C1	2	Preanalytical Plasma_Serum		human	20 (serum)	MXP500L-0-5712 | MXP500F-0-5702	SMARTCARE		[Calibrated plate 1038994681-1, Calibrated plate 1038994681-1] | []	59	10	1	1 (+) 1 (-) | 1 (+) 1 (+)	2020.12.09 00:35:32 | 2020.12.09 22:52:11	324	94.5	58.4	16.6	71.5	599	32.6	230	86.4	89	156	180	24.5	82.1	178	119	116	85.6	49.9	231
1038994681-1 | 1038996966-1	1038994469	Sample	3_Serum_RT_8_C1	8	Preanalytical Plasma_Serum		human	20 (serum)	MXP500L-0-5712 | MXP500F-0-5702	SMARTCARE		[Calibrated plate 1038994681-1, Calibrated plate 1038994681-1] | []	23	10	1	1 (+) 1 (-) | 1 (+) 1 (+)	2020.12.09 00:16:56 | 2020.12.10 04:02:02	317	90.4	47.7	25.4	74.5	510	59.8	239	81.5	85.2	152	162	22.4	89.8	162	125	107	76.2	46.9	210
1038994681-1 | 1038996966-1	1038996588	Sample	4_Plasma_4C_0_C1	0	Preanalytical Plasma_Serum		human	302 (EDTA plasma)	MXP500L-0-5712 | MXP500F-0-5702	SMARTCARE		[Calibrated plate 1038994681-1, Calibrated plate 1038994681-1] | []	36	10	1	1 (+) 1 (-) | 1 (+) 1 (+)	2020.12.09 01:12:39 | 2020.12.10 04:33:46	457	93.8	49.1	2.04	73.3	613	56.3	272	75.8	68.2	106	165	25.2	65.6	235	105	146	63.3	60	174
1038994681-1 | 1038996966-1	1038996641	Sample	4_Plasma_4C_0_C2	0	Preanalytical Plasma_Serum		human	302 (EDTA plasma)	MXP500L-0-5712 | MXP500F-0-5702	SMARTCARE		[Calibrated plate 1038994681-1, Calibrated plate 1038994681-1] | []	54	10	1	1 (+) 1 (-) | 1 (+) 1 (+)	2020.12.08 20:27:44 | 2020.12.09 20:31:51	459	98.6	54.8	1.72	55.2	636	55.7	274	77.2	67.7	105	157	24.3	60	235	108	143	63.4	60.4	183
1038994681-1 | 1038996966-1	1038994231	Sample	4_Plasma_4C_2_C1	2	Preanalytical Plasma_Serum		human	302 (EDTA plasma)	MXP500L-0-5712 | MXP500F-0-5702	SMARTCARE		[Calibrated plate 1038994681-1, Calibrated plate 1038994681-1] | []	72	10	1	1 (+) 1 (-) | 1 (+) 1 (+)	2020.12.09 01:31:13 | 2020.12.09 23:23:42	400	81.3	48.9	1.77	61.6	537	48.9	235	68.6	60.1	94.1	142	22.4	57.3	216	95.7	129	59.9	52.9	159
1038994681-1 | 1038996966-1	1038994329	Sample	4_Plasma_4C_4_C1	4	Preanalytical Plasma_Serum		human	302 (EDTA plasma)	MXP500L-0-5712 | MXP500F-0-5702	SMARTCARE		[Calibrated plate 1038994681-1, Calibrated plate 1038994681-1] | []	48	10	1	1 (+) 1 (-) | 1 (+) 1 (+)	2020.12.09 01:18:51 | 2020.12.10 04:37:16	456	93.5	53.3	2.05	65.9	639	57.5	277	77.9	67.9	112	166	24.7	64.7	248	107	150	68.4	60.2	180
1038994681-1 | 1038996966-1	1038996796	Sample	4_Plasma_4C_8_C1	8	Preanalytical Plasma_Serum		human	302 (EDTA plasma)	MXP500L-0-5712 | MXP500F-0-5702	SMARTCARE		[Calibrated plate 1038994681-1, Calibrated plate 1038994681-1] | []	24	10	1	1 (+) 1 (-) | 1 (+) 1 (+)	2020.12.09 01:06:28 | 2020.12.09 23:09:42	474	85.2	37.2	3.83	61.6	648	56.2	275	69.1	65.8	113	162	24.6	62.2	243	112	149	66.5	59.7	180
1038994681-1 | 1038996966-1	1038996467	Sample	4_Plasma_RT_0_C1	0	Preanalytical Plasma_Serum		human	302 (EDTA plasma)	MXP500L-0-5712 | MXP500F-0-5702	SMARTCARE		[Calibrated plate 1038994681-1, Calibrated plate 1038994681-1] | []	11	10	1	1 (+) 1 (-) | 1 (+) 1 (+)	2020.12.09 00:10:45 | 2020.12.10 03:58:32	458	92.8	47.7	1.91	61.8	618	52.3	264	77.4	65.4	106	159	25	61.3	238	106	141	62.3	60.1	177
1038994681-1 | 1038996966-1	1038996521	Sample	4_Plasma_RT_0_C2	0	Preanalytical Plasma_Serum		human	302 (EDTA plasma)	MXP500L-0-5712 | MXP500F-0-5702	SMARTCARE		[Calibrated plate 1038994681-1, Calibrated plate 1038994681-1] | []	28	10	1	1 (+) 1 (-) | 1 (+) 1 (+)	2020.12.08 18:36:13 | 2020.12.09 19:28:39	494	101	54.2	1.79	53.8	685	56.3	298	85.7	72.7	114	171	27	64	256	113	158	69.4	63.5	197
1038994681-1 | 1038996966-1	1038994182	Sample	4_Plasma_RT_2_C1	2	Preanalytical Plasma_Serum		human	302 (EDTA plasma)	MXP500L-0-5712 | MXP500F-0-5702	SMARTCARE		[Calibrated plate 1038994681-1, Calibrated plate 1038994681-1] | []	96	10	1	1 (+) 1 (-) | 1 (+) 1 (+)	2020.12.09 01:43:35 | 2020.12.10 04:51:22	438	71.3	39.7	2.41	60.3	562	52.8	254	70.7	62.3	101	147	23.1	61.9	222	100	139	60.1	56.7	165
1038994681-1 | 1038996966-1	1038996710	Sample	4_Plasma_RT_4_C1	4	Preanalytical Plasma_Serum		human	302 (EDTA plasma)	MXP500L-0-5712 | MXP500F-0-5702	SMARTCARE		[Calibrated plate 1038994681-1, Calibrated plate 1038994681-1] | []	44	10	1	1 (+) 1 (-) | 1 (+) 1 (+)	2020.12.08 22:00:38 | 2020.12.10 02:44:33	475	65.3	52.9	2.9	52.5	619	60	280	79.7	67.8	110	164	23.6	64.1	260	110	153	64.8	63.4	182
1038994681-1 | 1038996966-1	1038996743	Sample	4_Plasma_RT_8_C1	8	Preanalytical Plasma_Serum		human	302 (EDTA plasma)	MXP500L-0-5712 | MXP500F-0-5702	SMARTCARE		[Calibrated plate 1038994681-1, Calibrated plate 1038994681-1] | []	33	10	1	1 (+) 1 (-) | 1 (+) 1 (+)	2020.12.08 22:44:01 | 2020.12.10 03:09:12	510	43.3	61.6	2.99	50	619	66.9	281	82.7	66.8	115	173	23	65.6	249	114	155	61.3	60.4	183
1038994681-1 | 1038996966-1	1038996845	Sample	4_Serum_RT_0_C1	0	Preanalytical Plasma_Serum		human	20 (serum)	MXP500L-0-5712 | MXP500F-0-5702	SMARTCARE		[Calibrated plate 1038994681-1, Calibrated plate 1038994681-1] | []	40	10	1	1 (+) 1 (-) | 1 (+) 1 (+)	2020.12.08 18:42:26 | 2020.12.10 00:51:49	511	117	49.2	8.42	60.4	687	71.7	300	88.6	72.7	115	180	25.7	63.8	258	119	163	69.1	64.7	191
1038994681-1 | 1038996966-1	1038994391	Sample	4_Serum_RT_2_C1	2	Preanalytical Plasma_Serum		human	20 (serum)	MXP500L-0-5712 | MXP500F-0-5702	SMARTCARE		[Calibrated plate 1038994681-1, Calibrated plate 1038994681-1] | []	51	10	1	1 (+) 1 (-) | 1 (+) 1 (+)	2020.12.08 17:59:03 | 2020.12.09 18:00:14	478	110	42.8	9.83	53.8	633	74.8	282	82.4	67.8	105	169	24.2	59.6	239	118	147	63.1	59.3	181
1038994681-1 | 1038996966-1	1038996932	Sample	4_Serum_RT_8_C1	8	Preanalytical Plasma_Serum		human	20 (serum)	MXP500L-0-5712 | MXP500F-0-5702	SMARTCARE		[Calibrated plate 1038994681-1, Calibrated plate 1038994681-1] | []	20	10	1	1 (+) 1 (-) | 1 (+) 1 (+)	2020.12.08 21:48:14 | 2020.12.10 02:37:32	481	104	44.3	20.4	62.4	561	103	284	79.9	66	105	164	23.7	70.8	234	131	143	63.4	59	174
1038994681-1 | 1038996966-1	1038996592	Sample	5_Plasma_4C_0_C1	0	Preanalytical Plasma_Serum		human	302 (EDTA plasma)	MXP500L-0-5712 | MXP500F-0-5702	SMARTCARE		[Calibrated plate 1038994681-1, Calibrated plate 1038994681-1] | []	75	10	1	1 (+) 1 (-) | 1 (+) 1 (+)	2020.12.08 18:11:26 | 2020.12.10 13:07:56	278	82.9	16.7	1.04	39.1	577	19.2	206	71.8	64.4	100	157	27.2	56.5	241	105	125	67.1	80.7	182
1038994681-1 | 1038996966-1	1038996656	Sample	5_Plasma_4C_0_C2	0	Preanalytical Plasma_Serum		human	302 (EDTA plasma)	MXP500L-0-5712 | MXP500F-0-5702	SMARTCARE		[Calibrated plate 1038994681-1, Calibrated plate 1038994681-1] | []	4	10	1	1 (+) 1 (-) | 1 (+) 1 (+)	2020.12.08 18:23:50 | 2020.12.09 19:21:37	306	83.9	15.2	1.42	39.7	628	21.9	214	72.4	65.9	106	166	28.5	59.4	253	111	128	66.5	82.8	200
1038994681-1 | 1038996966-1	1038994246	Sample	5_Plasma_4C_2_C1	2	Preanalytical Plasma_Serum		human	302 (EDTA plasma)	MXP500L-0-5712 | MXP500F-0-5702	SMARTCARE		[Calibrated plate 1038994681-1, Calibrated plate 1038994681-1] | []	52	10	1	1 (+) 1 (-) | 1 (+) 1 (+)	2020.12.08 18:48:38 | 2020.12.09 19:35:41	297	82.6	19.3	1.68	39.1	628	22.6	216	73.7	66.1	110	160	28.9	58.7	257	111	130	69.6	84.7	191
1038994681-1 | 1038996966-1	1038994333	Sample	5_Plasma_4C_4_C1	4	Preanalytical Plasma_Serum		human	302 (EDTA plasma)	MXP500L-0-5712 | MXP500F-0-5702	SMARTCARE		[Calibrated plate 1038994681-1, Calibrated plate 1038994681-1] | []	66	10	1	1 (+) 1 (-) | 1 (+) 1 (+)	2020.12.08 20:33:57 | 2020.12.09 20:35:21	288	75.1	22.6	0.821	37.7	572	20	202	68.4	61.6	103	146	26.5	57.1	234	103	120	65.8	77.5	185
1038994681-1 | 1038996966-1	1038996807	Sample	5_Plasma_4C_8_C1	8	Preanalytical Plasma_Serum		human	302 (EDTA plasma)	MXP500L-0-5712 | MXP500F-0-5702	SMARTCARE		[Calibrated plate 1038994681-1, Calibrated plate 1038994681-1] | []	43	10	1	1 (+) 1 (-) | 1 (+) 1 (+)	2020.12.08 21:11:07 | 2020.12.10 02:16:24	287	72.7	13.8	2.61	39.6	595	22.9	211	66.7	62.2	107	150	27.5	63.8	247	109	125	64.9	79.3	187
1038994681-1 | 1038996966-1	1038996471	Sample	5_Plasma_RT_0_C1	0	Preanalytical Plasma_Serum		human	302 (EDTA plasma)	MXP500L-0-5712 | MXP500F-0-5702	SMARTCARE		[Calibrated plate 1038994681-1, Calibrated plate 1038994681-1] | []	82	10	1	1 (+) 1 (-) | 1 (+) 1 (+)	2020.12.08 23:58:20 | 2020.12.10 03:51:30	272	76.6	17.6	1.12	49	562	19.2	193	65.4	57.7	95.1	150	25.7	59.5	234	102	118	64.6	73.4	170
1038994681-1 | 1038996966-1	1038996535	Sample	5_Plasma_RT_0_C2	0	Preanalytical Plasma_Serum		human	302 (EDTA plasma)	MXP500L-0-5712 | MXP500F-0-5702	SMARTCARE		[Calibrated plate 1038994681-1, Calibrated plate 1038994681-1] | []	87	10	1	1 (+) 1 (-) | 1 (+) 1 (+)	2020.12.08 18:17:37 | 2020.12.10 00:37:42	282	80.2	16.2	1.57	37.4	592	19	203	71.2	63.6	103	148	27	55.2	240	105	122	64.5	78.7	179
1038994681-1 | 1038996966-1	1038996680	Sample	5_Plasma_RT_2_C1	2	Preanalytical Plasma_Serum		human	302 (EDTA plasma)	MXP500L-0-5712 | MXP500F-0-5702	SMARTCARE		[Calibrated plate 1038994681-1, Calibrated plate 1038994681-1] | []	60	10	1	1 (+) 1 (-) | 1 (+) 1 (+)	2020.12.09 01:25:02 | 2020.12.09 23:20:12	286	60.5	16.7	1.33	45.9	559	21.8	200	64.6	61.3	104	147	26.1	61	243	103	121	62.1	79	183
1038994681-1 | 1038996966-1	1038994270	Sample	5_Plasma_RT_4_C1	4	Preanalytical Plasma_Serum		human	302 (EDTA plasma)	MXP500L-0-5712 | MXP500F-0-5702	SMARTCARE		[Calibrated plate 1038994681-1, Calibrated plate 1038994681-1] | []	29	10	1	1 (+) 1 (-) | 1 (+) 1 (+)	2020.12.08 19:25:45 | 2020.12.10 01:16:33	282	43.2	15.4	1.72	32.5	534	24.5	195	66.1	60.1	102	148	25.1	58.5	236	112	120	62.4	77.1	182
1038994681-1 | 1038996966-1	1038996758	Sample	5_Plasma_RT_8_C1	8	Preanalytical Plasma_Serum		human	302 (EDTA plasma)	MXP500L-0-5712 | MXP500F-0-5702	SMARTCARE		[Calibrated plate 1038994681-1, Calibrated plate 1038994681-1] | []	22	10	1	1 (+) 1 (-) | 1 (+) 1 (+)	2020.12.08 23:27:22 | 2020.12.09 22:13:33	296	22.6	18.5	2.36	34.5	522	35.1	188	63.6	58.6	106	144	24.3	61.2	236	106	118	59	75.1	174
1038994681-1 | 1038996966-1	1038996850	Sample	5_Serum_RT_0_C1	0	Preanalytical Plasma_Serum		human	20 (serum)	MXP500L-0-5712 | MXP500F-0-5702	SMARTCARE		[Calibrated plate 1038994681-1, Calibrated plate 1038994681-1] | []	77	10	1	1 (+) 1 (-) | 1 (+) 1 (+)	2020.12.08 19:50:34 | 2020.12.09 20:10:48	275	88.4	14.8	10.3	44.2	537	35	199	71	56.2	94.6	150	24.6	55.8	229	113	119	61.7	74.1	170
1038994681-1 | 1038996966-1	1038994401	Sample	5_Serum_RT_2_C1	2	Preanalytical Plasma_Serum		human	20 (serum)	MXP500L-0-5712 | MXP500F-0-5702	SMARTCARE		[Calibrated plate 1038994681-1, Calibrated plate 1038994681-1] | []	21	10	1	1 (+) 1 (-) | 1 (+) 1 (+)	2020.12.08 22:37:48 | 2020.12.09 21:45:29	314	99.8	19.9	14.8	58.3	582	44.8	228	74	63.5	109	168	27.5	72	259	134	135	71.9	82.1	191
1038994681-1 | 1038996966-1	1038996947	Sample	5_Serum_RT_8_C1	8	Preanalytical Plasma_Serum		human	20 (serum)	MXP500L-0-5712 | MXP500F-0-5702	SMARTCARE		[Calibrated plate 1038994681-1, Calibrated plate 1038994681-1] | []	7	10	1	1 (+) 1 (-) | 1 (+) 1 (+)	2020.12.08 20:52:31 | 2020.12.10 02:05:51	356	102	18.5	32.3	44.1	580	103	278	79.7	69.6	125	175	28.7	89.3	271	156	141	73.2	87.9	200
1038994681-1 | 1038996966-1	1038996603	Sample	6_Plasma_4C_0_C1	0	Preanalytical Plasma_Serum		human	302 (EDTA plasma)	MXP500L-0-5712 | MXP500F-0-5702	SMARTCARE		[Calibrated plate 1038994681-1, Calibrated plate 1038994681-1] | []	42	10	1	1 (+) 1 (-) | 1 (+) 1 (+)	2020.12.08 20:21:32 | 2020.12.09 20:28:21	257	91.5	46.1	1.79	46.2	597	23.5	215	70.6	79.4	110	152	25.6	65.2	383	98.9	135	65.6	71.4	197
1038994681-1 | 1038996966-1	1038996661	Sample	6_Plasma_4C_0_C2	0	Preanalytical Plasma_Serum		human	302 (EDTA plasma)	MXP500L-0-5712 | MXP500F-0-5702	SMARTCARE		[Calibrated plate 1038994681-1, Calibrated plate 1038994681-1] | []	5	10	1	1 (+) 1 (-) | 1 (+) 1 (+)	2020.12.08 19:13:22 | 2020.12.09 19:49:43	258	90	45.4	2.17	43	609	25.7	204	68.7	79.1	109	154	25.5	62.1	382	98.9	134	67.7	68.2	195
1038994681-1 | 1038996966-1	1038994251	Sample	6_Plasma_4C_2_C1	2	Preanalytical Plasma_Serum		human	302 (EDTA plasma)	MXP500L-0-5712 | MXP500F-0-5702	SMARTCARE		[Calibrated plate 1038994681-1, Calibrated plate 1038994681-1] | []	63	10	1	1 (+) 1 (-) | 1 (+) 1 (+)	2020.12.08 18:05:14 | 2020.12.09 18:03:45	256	92.3	43.2	2.04	41.8	628	26.2	210	72.5	82.1	109	160	25.4	59.9	391	101	137	70.8	70.1	205
1038994681-1 | 1038996966-1	1038994348	Sample	6_Plasma_4C_4_C1	4	Preanalytical Plasma_Serum		human	302 (EDTA plasma)	MXP500L-0-5712 | MXP500F-0-5702	SMARTCARE		[Calibrated plate 1038994681-1, Calibrated plate 1038994681-1] | []	78	10	1	1 (+) 1 (-) | 1 (+) 1 (+)	2020.12.08 20:40:09 | 2020.12.09 20:38:53	236	79.2	43.2	2.13	36.4	527	23.4	181	61.6	69.8	97.2	139	21.7	56	338	86.5	117	61.1	61.1	181
1038994681-1 | 1038996966-1	1038996811	Sample	6_Plasma_4C_8_C1	8	Preanalytical Plasma_Serum		human	302 (EDTA plasma)	MXP500L-0-5712 | MXP500F-0-5702	SMARTCARE		[Calibrated plate 1038994681-1, Calibrated plate 1038994681-1] | []	71	10	1	1 (+) 1 (-) | 1 (+) 1 (+)	2020.12.09 00:41:44 | 2020.12.10 04:16:09	239	78.8	45.8	2.95	41.4	541	25.3	183	60.3	71	101	146	22.5	62.6	345	87.7	113	62	60.5	180
1038994681-1 | 1038996966-1	1038996486	Sample	6_Plasma_RT_0_C1	0	Preanalytical Plasma_Serum		human	302 (EDTA plasma)	MXP500L-0-5712 | MXP500F-0-5702	SMARTCARE		[Calibrated plate 1038994681-1, Calibrated plate 1038994681-1] | []	69	10	1	1 (+) 1 (-) | 1 (+) 1 (+)	2020.12.08 23:02:35 | 2020.12.09 21:59:32	231	83.9	40.7	2.19	51.2	533	31	188	65.7	69.2	96.1	143	22	57.1	341	93	121	59	61.4	179
1038994681-1 | 1038996966-1	1038996540	Sample	6_Plasma_RT_0_C2	0	Preanalytical Plasma_Serum		human	302 (EDTA plasma)	MXP500L-0-5712 | MXP500F-0-5702	SMARTCARE		[Calibrated plate 1038994681-1, Calibrated plate 1038994681-1] | []	70	10	1	1 (+) 1 (-) | 1 (+) 1 (+)	2020.12.08 23:52:09 | 2020.12.10 03:48:00	238	82.5	38.6	1.68	51.8	524	29.6	186	62	72.3	102	141	22.2	61.4	353	94.5	122	59.5	63.7	178
1038994681-1 | 1038996966-1	1038994197	Sample	6_Plasma_RT_2_C1	2	Preanalytical Plasma_Serum		human	302 (EDTA plasma)	MXP500L-0-5712 | MXP500F-0-5702	SMARTCARE		[Calibrated plate 1038994681-1, Calibrated plate 1038994681-1] | []	53	10	1	1 (+) 1 (-) | 1 (+) 1 (+)	2020.12.08 19:38:09 | 2020.12.10 01:23:36	255	77.3	39.2	3.37	40.1	582	36.1	202	68.9	77.6	111	149	23.8	60.7	368	102	133	64.5	67.4	188
1038994681-1 | 1038996966-1	1038994284	Sample	6_Plasma_RT_4_C1	4	Preanalytical Plasma_Serum		human	302 (EDTA plasma)	MXP500L-0-5712 | MXP500F-0-5702	SMARTCARE		[Calibrated plate 1038994681-1, Calibrated plate 1038994681-1] | []	88	10	1	1 (+) 1 (-) | 1 (+) 1 (+)	2020.12.08 19:07:11 | 2020.12.10 01:05:56	263	64.9	52.7	3.17	40.2	582	39.6	216	72.2	81.5	115	167	23.9	64.4	382	109	139	70.2	71.1	199
1038994681-1 | 1038996966-1	1038994367	Sample	6_Plasma_RT_8_C1	8	Preanalytical Plasma_Serum		human	302 (EDTA plasma)	MXP500L-0-5712 | MXP500F-0-5702	SMARTCARE		[Calibrated plate 1038994681-1, Calibrated plate 1038994681-1] | []	45	10	1	1 (+) 1 (-) | 1 (+) 1 (+)	2020.12.08 22:50:13 | 2020.12.09 21:52:32	264	40.2	53.9	4.34	39.3	546	46.2	203	70.5	78.6	116	155	22.4	67.3	385	112	136	63.9	70.1	201
1038994681-1 | 1038996966-1	1038996864	Sample	6_Serum_RT_0_C1	0	Preanalytical Plasma_Serum		human	20 (serum)	MXP500L-0-5712 | MXP500F-0-5702	SMARTCARE		[Calibrated plate 1038994681-1, Calibrated plate 1038994681-1] | []	58	10	1	1 (+) 1 (-) | 1 (+) 1 (+)	2020.12.08 23:45:56 | 2020.12.10 03:44:28	287	117	46.5	13.6	64.5	563	36.3	213	69.8	77.3	104	159	23.4	69.8	380	118	133	68.2	66.3	195
1038994681-1 | 1038996966-1	1038994416	Sample	6_Serum_RT_2_C1	2	Preanalytical Plasma_Serum		human	20 (serum)	MXP500L-0-5712 | MXP500F-0-5702	SMARTCARE		[Calibrated plate 1038994681-1, Calibrated plate 1038994681-1] | []	92	10	1	1 (+) 1 (-) | 1 (+) 1 (+)	2020.12.08 22:25:26 | 2020.12.09 21:38:28	323	139	47.2	22.4	61.5	644	50.1	240	79.6	84.3	120	181	26.4	83.3	410	138	152	79.6	75.9	208
1038994681-1 | 1038996966-1	1038994473	Sample	6_Serum_RT_8_C1	8	Preanalytical Plasma_Serum		human	20 (serum)	MXP500L-0-5712 | MXP500F-0-5702	SMARTCARE		[Calibrated plate 1038994681-1, Calibrated plate 1038994681-1] | []	74	10	1	1 (+) 1 (-) | 1 (+) 1 (+)	2020.12.08 17:21:54 | 2020.12.10 00:05:58	332	138	43.6	51.7	35.4	549	110	288	78.6	81.9	126	170	28.3	90.2	371	165	142	70.4	72.7	197
1038994681-1 | 1038996966-1	11000002	Zero Sample	PBS		Preanalytical Plasma_Serum	2008.10.24		991 (water based zero samples)	MXP500L-0-5712 | MXP500F-0-5702			[Calibrated plate 1038994681-1, Calibrated plate 1038994681-1] | []	13	10	1	1 (+) 1 (-) | 1 (+) 1 (+)	2020.12.08 16:01:19 | 2020.12.09 23:44:48	0	0.236	1.54	0.165	0.027	2.51	1.84	2.59	0.711	0.979	0.976	1.01	1.03	1.15	0	0.902	0.756	0.888	0.749	1.43
1038994681-1 | 1038996966-1	11000002	Zero Sample	PBS		Preanalytical Plasma_Serum	2008.10.24		991 (water based zero samples)	MXP500L-0-5712 | MXP500F-0-5702			[Calibrated plate 1038994681-1, Calibrated plate 1038994681-1] | []	25	10	1	1 (+) 1 (-) | 1 (+) 1 (+)	2020.12.08 16:07:32 | 2020.12.09 23:48:18	0	1.39	2.56	0	0	2.49	1.79	2.32	0.766	1.17	0.873	0.849	1.03	1.17	0	0.952	0.752	0.879	0.749	1.43
1038994681-1 | 1038996966-1	11000002	Zero Sample	PBS		Preanalytical Plasma_Serum	2008.10.24		991 (water based zero samples)	MXP500L-0-5712 | MXP500F-0-5702			[Calibrated plate 1038994681-1, Calibrated plate 1038994681-1] | []	37	10	1	1 (+) 1 (-) | 1 (+) 1 (+)	2020.12.08 16:13:44 | 2020.12.09 17:25:07	0	1.26	0.49	0.198	0.011	2.5	1.82	2.5	0.825	1.2	0.988	1.02	1.03	1.17	0	1.29	0.828	0.889	0.783	1.47
1038994681-1	1020362590	Standard L1	Quant 500_Cal1		Preanalytical Plasma_Serum	2012.10.16		93 (calibrators)	MXP500L-0-5712	customer		[Calibrated plate 1038994681-1, Calibrated plate 1038994681-1]	49	10	1	1 (+) 1 (-)	2020.12.08 16:19:55	21.2	5.22	9.32	4.76	0.007	21.5	11.6	27.4	5.6	5.76	5.62	11.3	5.53	5.63	10	5.51	5.55	5.49	5.52	11.1
1038994681-1	1020362601	Standard L2	Quant 500_Cal2		Preanalytical Plasma_Serum	2012.10.16		93 (calibrators)	MXP500L-0-5712	customer		[Calibrated plate 1038994681-1, Calibrated plate 1038994681-1]	61	10	1	1 (+) 1 (-)	2020.12.08 16:26:06	39.3	9.55	10.7	11.1	0.017	40	19.3	48.3	9.35	9.27	9.32	18.8	9.58	9.34	20.4	9.47	9.61	9.44	9.67	18.7
1038994681-1	1020362615	Standard L3	Quant 500_Cal3		Preanalytical Plasma_Serum	2012.10.16		93 (calibrators)	MXP500L-0-5712	customer		[Calibrated plate 1038994681-1, Calibrated plate 1038994681-1]	73	10	1	1 (+) 1 (-)	2020.12.08 16:32:17	184	49.6	47.4	44.5	0	175	79.3	223	44.7	43.8	45.6	87	44.1	44.8	96	45.2	44.1	45.9	43.9	92.5
1038994681-1	1020362620	Standard L4	Quant 500_Cal4		Preanalytical Plasma_Serum	2012.10.16		93 (calibrators)	MXP500L-0-5712	customer		[Calibrated plate 1038994681-1, Calibrated plate 1038994681-1]	85	10	1	1 (+) 1 (-)	2020.12.08 16:38:29	407	101	93.1	104	0.036	407	207	507	104	100	99.3	206	103	102	201	103	101	103	102	197
1038994681-1	1020362634	Standard L5	Quant 500_Cal5		Preanalytical Plasma_Serum	2012.10.16		93 (calibrators)	MXP500L-0-5712	customer		[Calibrated plate 1038994681-1, Calibrated plate 1038994681-1]	2	10	1	1 (+) 1 (-)	2020.12.08 16:44:40	822	199	213	202	0.009	837	427	1041	205	212	210	417	207	208	406	204	210	204	209	424
1038994681-1	1020362649	Standard L6	Quant 500_Cal6		Preanalytical Plasma_Serum	2012.10.16		93 (calibrators)	MXP500L-0-5712	customer		[Calibrated plate 1038994681-1, Calibrated plate 1038994681-1]	14	10	1	1 (+) 1 (-)	2020.12.08 16:50:53	906	235	261	244	0.025	939	504	1251	249	255	240	429	266	286	524	251	256	275	261	456
1038994681-1	1020362653	Standard L7	Quant 500_Cal7		Preanalytical Plasma_Serum	2012.10.16		93 (calibrators)	MXP500L-0-5712	customer		[Calibrated plate 1038994681-1, Calibrated plate 1038994681-1]	26	10	1	1 (+) 1 (-)	2020.12.08 16:57:04	1582	400	396	398	0.017	1576	785	1976	397	395	395	789	394	395	795	397	395	397	395	782
1038994681-1 | 1038996966-1	1020343301	QC Level 1	Quant 500_QC1		Preanalytical Plasma_Serum	2018.09.07	human	302 (EDTA plasma)	MXP500L-0-5712 | MXP500F-0-5702	Biocrates		[Calibrated plate 1038994681-1, Calibrated plate 1038994681-1] | []	38	10	1	1 (+) 1 (-) | 1 (+) 1 (+)	2020.12.08 17:03:18 | 2020.12.09 17:28:35	209	63.5	29	9.99	7.32	159	89	135	37.8	34.4	54.5	87.8	15.7	30.9	105	59.1	71.4	22.8	32.7	96.1
1038994681-1 | 1038996966-1	1020343316	QC Level 2	Quant 500_QC2		Preanalytical Plasma_Serum	2018.09.07	human	302 (EDTA plasma)	MXP500L-0-5712 | MXP500F-0-5702	Biocrates		[Calibrated plate 1038994681-1, Calibrated plate 1038994681-1] | []	17	10	1	1 (+) 1 (-) | 1 (+) 1 (+)	2020.12.08 19:19:33 | 2020.12.10 01:13:00	343	104	40.3	15.1	15.4	263	151	229	63.1	61	94.2	147	24.1	61	171	99.8	121	37.6	54.7	156
1038994681-1 | 1038996966-1	1020343316	QC Level 2	Quant 500_QC2		Preanalytical Plasma_Serum	2018.09.07	human	302 (EDTA plasma)	MXP500L-0-5712 | MXP500F-0-5702	Biocrates		[Calibrated plate 1038994681-1, Calibrated plate 1038994681-1] | []	34	10	1	1 (+) 1 (-) | 1 (+) 1 (+)	2020.12.08 23:33:33 | 2020.12.09 22:17:05	393	116	49.8	17	20.6	287	180	247	68.6	65	105	175	25.8	70.7	194	114	139	42.8	60.4	161
1038994681-1 | 1038996966-1	1020343316	QC Level 2	Quant 500_QC2		Preanalytical Plasma_Serum	2018.09.07	human	302 (EDTA plasma)	MXP500L-0-5712 | MXP500F-0-5702	Biocrates		[Calibrated plate 1038994681-1, Calibrated plate 1038994681-1] | []	50	10	1	1 (+) 1 (-) | 1 (+) 1 (+)	2020.12.08 17:09:29 | 2020.12.09 17:32:08	376	113	46	18.1	14.4	292	179	249	67.4	65.7	103	161	26.1	60.3	189	109	134	42	59.3	163
1038994681-1 | 1038996966-1	1020343316	QC Level 2	Quant 500_QC2		Preanalytical Plasma_Serum	2018.09.07	human	302 (EDTA plasma)	MXP500L-0-5712 | MXP500F-0-5702	Biocrates		[Calibrated plate 1038994681-1, Calibrated plate 1038994681-1] | []	67	10	1	1 (+) 1 (-) | 1 (+) 1 (+)	2020.12.08 21:23:29 | 2020.12.10 02:23:28	361	107	46.9	15.5	16.7	269	157	229	64.1	61.5	98.6	152	24.4	65.1	174	103	126	39.3	55.9	151
1038994681-1 | 1038996966-1	1020343316	QC Level 2	Quant 500_QC2		Preanalytical Plasma_Serum	2018.09.07	human	302 (EDTA plasma)	MXP500L-0-5712 | MXP500F-0-5702	Biocrates		[Calibrated plate 1038994681-1, Calibrated plate 1038994681-1] | []	84	10	1	1 (+) 1 (-) | 1 (+) 1 (+)	2020.12.09 01:37:24 | 2020.12.10 04:47:50	344	98.3	45.1	15	18.4	258	150	218	58.7	56.5	89.5	146	23.3	63.2	164	98	118	36.3	52.8	141
1038994681-1 | 1038996966-1	1020343321	QC Level 3	Quant 500_QC3		Preanalytical Plasma_Serum	2018.09.07	human	302 (EDTA plasma)	MXP500L-0-5712 | MXP500F-0-5702	Biocrates		[Calibrated plate 1038994681-1, Calibrated plate 1038994681-1] | []	62	10	1	1 (+) 1 (-) | 1 (+) 1 (+)	2020.12.08 17:15:43 | 2020.12.10 00:02:28	968	233	118	237	33	735	470	1187	227	225	235	378	231	256	425	245	309	235	233	328
1038994681-1 | 1038996966-1	1038996951	Sample	Reference Plasma	Longterm reference	Preanalytical Plasma_Serum		human	302 (EDTA plasma)	MXP500L-0-5712 | MXP500F-0-5702	SMARTCARE		[Calibrated plate 1038994681-1, Calibrated plate 1038994681-1] | []	57	10	1	1 (+) 1 (-) | 1 (+) 1 (+)	2020.12.08 22:56:24 | 2020.12.09 21:56:04	431	52	51.9	5.2	42.9	537	66.6	201	82.6	82.3	130	178	24.3	79.3	233	108	127	59.9	68.4	208
1038994681-1 | 1038996966-1	1038994488	Sample	Reference Serum	Longterm reference	Preanalytical Plasma_Serum		human	20 (serum)	MXP500L-0-5712 | MXP500F-0-5702	SMARTCARE		[Calibrated plate 1038994681-1, Calibrated plate 1038994681-1] | []	68	10	1	1 (+) 1 (-) | 1 (+) 1 (+)	2020.12.08 22:13:03 | 2020.12.09 21:31:28	485	75.3	35.4	40.5	45.7	491	151	267	92.4	95.8	156	188	30.1	107	247	154	143	64.9	75.6	207

## Sheet: Fatty Acids
MetIDQ-Oxygen-DB110-3005 Concentration [µM] NoNormalization
Plate Bar Code	Sample Bar Code	Sample Type	Sample Identification	Sample Description	Submission Name	Collection Date	Species	Material	OP	Org. Info	Plate Production No.	Plate Note	Well Position	Sample Volume	Run Number	Injection Number	Measurement Time	AA	DHA	EPA	FA(12:0)	FA(14:0)	FA(16:0)	FA(18:0)	FA(18:1)	FA(18:2)	FA(20:1)	FA(20:2)	FA(20:3)
																	Class	Fatty Acids	Fatty Acids	Fatty Acids	Fatty Acids	Fatty Acids	Fatty Acids	Fatty Acids	Fatty Acids	Fatty Acids	Fatty Acids	Fatty Acids	Fatty Acids
																	LOD (calc.) 1038994681/1 [µM]	0.101	0.065	0.046	25.3	118	2102	3637	201	45.7	5.86	1.25	0.158
																	LOD (calc.) 1038996966/1 [µM]	0	0	0	0	0	0	0	0	0	0	0	0
																	OP 1038994681-1	MXP500L-0-5712	MXP500L-0-5712	MXP500L-0-5712	MXP500L-0-5712	MXP500L-0-5712	MXP500L-0-5712	MXP500L-0-5712	MXP500L-0-5712	MXP500L-0-5712	MXP500L-0-5712	MXP500L-0-5712	MXP500L-0-5712
																	OP 1038996966-1
1038994681-1 | 1038996966-1	10000001	Blank			Preanalytical Plasma_Serum			993 (no sample to pipette)	MXP500L-0-5712 | MXP500F-0-5702	No Org. Info		[Calibrated plate 1038994681-1, Calibrated plate 1038994681-1] | []	1	10	1	3 (+) 3 (-) | 3 (+) 3 (+)	2020.12.08 15:55:08 | 2020.12.09 23:41:15	NA	NA	NA	NA	NA	NA	NA	NA	NA	NA	NA	NA
1038994681-1 | 1038996966-1	1038996554	Sample	1_Plasma_4C_0_C1	0	Preanalytical Plasma_Serum		human	302 (EDTA plasma)	MXP500L-0-5712 | MXP500F-0-5702	SMARTCARE		[Calibrated plate 1038994681-1, Calibrated plate 1038994681-1] | []	10	10	1	1 (+) 1 (-) | 1 (+) 1 (+)	2020.12.08 23:21:11 | 2020.12.10 03:30:23	1.98	4.55	0.335	12.9	48.7	511	925	137	114	5.22	2.27	0.868
1038994681-1 | 1038996966-1	1038996618	Sample	1_Plasma_4C_0_C2	0	Preanalytical Plasma_Serum		human	302 (EDTA plasma)	MXP500L-0-5712 | MXP500F-0-5702	SMARTCARE		[Calibrated plate 1038994681-1, Calibrated plate 1038994681-1] | []	41	10	1	1 (+) 1 (-) | 1 (+) 1 (+)	2020.12.08 19:31:56 | 2020.12.09 20:00:15	1.76	3.64	0.321	10.8	50	769	1007	174	117	3.74	1.24	0.727
1038994681-1 | 1038996966-1	1038994208	Sample	1_Plasma_4C_2_C1	2	Preanalytical Plasma_Serum		human	302 (EDTA plasma)	MXP500L-0-5712 | MXP500F-0-5702	SMARTCARE		[Calibrated plate 1038994681-1, Calibrated plate 1038994681-1] | []	19	10	1	1 (+) 1 (-) | 1 (+) 1 (+)	2020.12.08 20:58:42 | 2020.12.09 20:49:23	1.56	3.48	0.326	8.9	44.4	409	683	127	94.7	2.66	1.56	0.763
1038994681-1 | 1038996966-1	1038994299	Sample	1_Plasma_4C_4_C1	4	Preanalytical Plasma_Serum		human	302 (EDTA plasma)	MXP500L-0-5712 | MXP500F-0-5702	SMARTCARE		[Calibrated plate 1038994681-1, Calibrated plate 1038994681-1] | []	8	10	1	1 (+) 1 (-) | 1 (+) 1 (+)	2020.12.08 21:42:02 | 2020.12.10 02:33:58	1.81	4.76	0.379	13.8	61.4	724	1010	171	142	3.76	1.64	1.12
1038994681-1 | 1038996966-1	1038996433	Sample	1_Plasma_RT_0_C1	0	Preanalytical Plasma_Serum		human	302 (EDTA plasma)	MXP500L-0-5712 | MXP500F-0-5702	SMARTCARE		[Calibrated plate 1038994681-1, Calibrated plate 1038994681-1] | []	86	10	1	1 (+) 1 (-) | 1 (+) 1 (+)	2020.12.08 17:28:05 | 2020.12.09 17:42:40	2.22	4.88	0.39	12	123	769	1072	116	124	3.3	1.16	0.909
1038994681-1 | 1038996966-1	1038996491	Sample	1_Plasma_RT_0_C2	0	Preanalytical Plasma_Serum		human	302 (EDTA plasma)	MXP500L-0-5712 | MXP500F-0-5702	SMARTCARE		[Calibrated plate 1038994681-1, Calibrated plate 1038994681-1] | []	56	10	1	1 (+) 1 (-) | 1 (+) 1 (+)	2020.12.08 22:06:50 | 2020.12.10 02:48:05	1.82	4.36	0.329	11.2	45.3	560	1032	154	115	4.84	1.58	0.706
1038994681-1 | 1038996966-1	1038996675	Sample	1_Plasma_RT_2_C1	2	Preanalytical Plasma_Serum		human	302 (EDTA plasma)	MXP500L-0-5712 | MXP500F-0-5702	SMARTCARE		[Calibrated plate 1038994681-1, Calibrated plate 1038994681-1] | []	6	10	1	1 (+) 1 (-) | 1 (+) 1 (+)	2020.12.08 20:02:57 | 2020.12.09 20:17:49	1.51	3.47	0.258	13.1	55.7	560	955	120	104	3.22	1.08	0.732
1038994681-1 | 1038996966-1	1038996694	Sample	1_Plasma_RT_4_C1	4	Preanalytical Plasma_Serum		human	302 (EDTA plasma)	MXP500L-0-5712 | MXP500F-0-5702	SMARTCARE		[Calibrated plate 1038994681-1, Calibrated plate 1038994681-1] | []	81	10	1	1 (+) 1 (-) | 1 (+) 1 (+)	2020.12.08 23:08:49 | 2020.12.10 03:23:19	1.41	3.43	0.308	9.66	41.4	493	778	114	125	2.71	1.19	1.01
1038994681-1 | 1038996966-1	1038996826	Sample	1_Serum_RT_0_C1	0	Preanalytical Plasma_Serum		human	20 (serum)	MXP500L-0-5712 | MXP500F-0-5702	SMARTCARE		[Calibrated plate 1038994681-1, Calibrated plate 1038994681-1] | []	80	10	1	1 (+) 1 (-) | 1 (+) 1 (+)	2020.12.08 22:19:14 | 2020.12.09 21:35:00	2.5	4.77	0.332	11.9	48.3	573	870	126	113	3.2	1.44	0.803
1038994681-1 | 1038996966-1	1038996879	Sample	1_Serum_RT_2_C1	2	Preanalytical Plasma_Serum		human	20 (serum)	MXP500L-0-5712 | MXP500F-0-5702	SMARTCARE		[Calibrated plate 1038994681-1, Calibrated plate 1038994681-1] | []	83	10	1	1 (+) 1 (-) | 1 (+) 1 (+)	2020.12.09 00:47:55 | 2020.12.10 04:19:39	2.67	4.4	0.322	12.9	62.3	473	841	124	121	3.72	1.41	0.954
1038994681-1 | 1038996966-1	1038994440	Sample	1_Serum_RT_8_C1	8	Preanalytical Plasma_Serum		human	20 (serum)	MXP500L-0-5712 | MXP500F-0-5702	SMARTCARE		[Calibrated plate 1038994681-1, Calibrated plate 1038994681-1] | []	9	10	1	1 (+) 1 (-) | 1 (+) 1 (+)	2020.12.08 22:31:37 | 2020.12.10 03:02:09	3.09	5.18	0.465	9.72	48.5	446	689	148	172	3.95	1.99	0
1038994681-1 | 1038996966-1	1038996569	Sample	2_Plasma_4C_0_C1	0	Preanalytical Plasma_Serum		human	302 (EDTA plasma)	MXP500L-0-5712 | MXP500F-0-5702	SMARTCARE		[Calibrated plate 1038994681-1, Calibrated plate 1038994681-1] | []	76	10	1	1 (+) 1 (-) | 1 (+) 1 (+)	2020.12.08 19:01:00 | 2020.12.09 19:42:43	2.13	5.53	0.473	16.2	65.3	623	970	158	124	5.03	1.59	1.1
1038994681-1 | 1038996966-1	1038996622	Sample	2_Plasma_4C_0_C2	0	Preanalytical Plasma_Serum		human	302 (EDTA plasma)	MXP500L-0-5712 | MXP500F-0-5702	SMARTCARE		[Calibrated plate 1038994681-1, Calibrated plate 1038994681-1] | []	27	10	1	1 (+) 1 (-) | 1 (+) 1 (+)	2020.12.08 17:46:39 | 2020.12.09 17:53:11	2.32	5.74	0.485	14.3	61.3	508	997	145	147	4.9	1.18	1.2
1038994681-1 | 1038996966-1	1038994212	Sample	2_Plasma_4C_2_C1	2	Preanalytical Plasma_Serum		human	302 (EDTA plasma)	MXP500L-0-5712 | MXP500F-0-5702	SMARTCARE		[Calibrated plate 1038994681-1, Calibrated plate 1038994681-1] | []	31	10	1	1 (+) 1 (-) | 1 (+) 1 (+)	2020.12.08 21:04:56 | 2020.12.09 20:52:53	1.88	3.93	0.45	17.8	74.7	623	1215	216	148	6.9	2.01	0.837
1038994681-1 | 1038996966-1	1038994300	Sample	2_Plasma_4C_4_C1	4	Preanalytical Plasma_Serum		human	302 (EDTA plasma)	MXP500L-0-5712 | MXP500F-0-5702	SMARTCARE		[Calibrated plate 1038994681-1, Calibrated plate 1038994681-1] | []	16	10	1	1 (+) 1 (-) | 1 (+) 1 (+)	2020.12.08 18:30:01 | 2020.12.09 19:25:07	2.33	4.09	0.491	15.1	68.9	616	886	179	168	6.16	1.57	1.02
1038994681-1 | 1038996966-1	1038996777	Sample	2_Plasma_4C_8_C1	8	Preanalytical Plasma_Serum		human	302 (EDTA plasma)	MXP500L-0-5712 | MXP500F-0-5702	SMARTCARE		[Calibrated plate 1038994681-1, Calibrated plate 1038994681-1] | []	91	10	1	1 (+) 1 (-) | 1 (+) 1 (+)	2020.12.08 21:35:51 | 2020.12.10 02:30:28	2.98	4.66	0.55	20.5	90.7	657	1027	204	170	5.93	1.88	1.07
1038994681-1 | 1038996966-1	1038996448	Sample	2_Plasma_RT_0_C1	0	Preanalytical Plasma_Serum		human	302 (EDTA plasma)	MXP500L-0-5712 | MXP500F-0-5702	SMARTCARE		[Calibrated plate 1038994681-1, Calibrated plate 1038994681-1] | []	35	10	1	1 (+) 1 (-) | 1 (+) 1 (+)	2020.12.09 00:23:07 | 2020.12.09 22:45:11	2.41	4.83	0.42	14.1	68.2	480	791	145	129	4.08	1.3	0.538
1038994681-1 | 1038996966-1	1038996501	Sample	2_Plasma_RT_0_C2	0	Preanalytical Plasma_Serum		human	302 (EDTA plasma)	MXP500L-0-5712 | MXP500F-0-5702	SMARTCARE		[Calibrated plate 1038994681-1, Calibrated plate 1038994681-1] | []	39	10	1	1 (+) 1 (-) | 1 (+) 1 (+)	2020.12.08 17:52:52 | 2020.12.09 17:56:43	2.02	5.87	0.426	15.5	68.4	624	1082	160	145	4.75	1.48	0.507
1038994681-1 | 1038996966-1	1038994163	Sample	2_Plasma_RT_2_C1	2	Preanalytical Plasma_Serum		human	302 (EDTA plasma)	MXP500L-0-5712 | MXP500F-0-5702	SMARTCARE		[Calibrated plate 1038994681-1, Calibrated plate 1038994681-1] | []	3	10	1	1 (+) 1 (-) | 1 (+) 1 (+)	2020.12.08 17:34:17 | 2020.12.09 17:46:09	2.68	5.28	0.679	24.2	129	626	985	190	210	6.08	1.81	0.983
1038994681-1 | 1038996966-1	1038994265	Sample	2_Plasma_RT_4_C1	4	Preanalytical Plasma_Serum		human	302 (EDTA plasma)	MXP500L-0-5712 | MXP500F-0-5702	SMARTCARE		[Calibrated plate 1038994681-1, Calibrated plate 1038994681-1] | []	65	10	1	1 (+) 1 (-) | 1 (+) 1 (+)	2020.12.08 19:44:21 | 2020.12.09 20:07:17	1.9	3.82	0.506	21.6	99.7	848	1222	213	163	6.37	1.75	1.12
1038994681-1 | 1038996966-1	1038996724	Sample	2_Plasma_RT_8_C1	8	Preanalytical Plasma_Serum		human	302 (EDTA plasma)	MXP500L-0-5712 | MXP500F-0-5702	SMARTCARE		[Calibrated plate 1038994681-1, Calibrated plate 1038994681-1] | []	12	10	1	1 (+) 1 (-) | 1 (+) 1 (+)	2020.12.09 01:00:17 | 2020.12.10 04:26:43	1.37	4.14	0.462	25.1	114	637	1044	209	205	6.92	2.02	0.668
1038994681-1 | 1038996966-1	1038994371	Sample	2_Serum_RT_0_C1	0	Preanalytical Plasma_Serum		human	20 (serum)	MXP500L-0-5712 | MXP500F-0-5702	SMARTCARE		[Calibrated plate 1038994681-1, Calibrated plate 1038994681-1] | []	47	10	1	1 (+) 1 (-) | 1 (+) 1 (+)	2020.12.09 00:29:19 | 2020.12.09 22:48:41	2.01	4.34	0.376	14.5	63	679	957	144	111	4	1.32	0.797
1038994681-1 | 1038996966-1	1038996883	Sample	2_Serum_RT_2_C1	2	Preanalytical Plasma_Serum		human	20 (serum)	MXP500L-0-5712 | MXP500F-0-5702	SMARTCARE		[Calibrated plate 1038994681-1, Calibrated plate 1038994681-1] | []	94	10	1	1 (+) 1 (-) | 1 (+) 1 (+)	2020.12.09 00:04:32 | 2020.12.09 22:34:37	2.88	3.82	0.402	14.8	57.4	608	955	143	121	4.39	1.3	0.738
1038994681-1 | 1038996966-1	1038994454	Sample	2_Serum_RT_8_C1	8	Preanalytical Plasma_Serum		human	20 (serum)	MXP500L-0-5712 | MXP500F-0-5702	SMARTCARE		[Calibrated plate 1038994681-1, Calibrated plate 1038994681-1] | []	79	10	1	1 (+) 1 (-) | 1 (+) 1 (+)	2020.12.08 21:29:40 | 2020.12.10 02:26:58	3.36	6.18	0.684	15.6	62	606	854	168	151	4.49	1.75	1.27
1038994681-1 | 1038996966-1	1038996573	Sample	3_Plasma_4C_0_C1	0	Preanalytical Plasma_Serum		human	302 (EDTA plasma)	MXP500L-0-5712 | MXP500F-0-5702	SMARTCARE		[Calibrated plate 1038994681-1, Calibrated plate 1038994681-1] | []	95	10	1	1 (+) 1 (-) | 1 (+) 1 (+)	2020.12.09 00:54:06 | 2020.12.10 04:23:11	1.64	2.83	0.25	15.6	64.4	610	946	144	134	4.06	1.38	0.667
1038994681-1 | 1038996966-1	1038996637	Sample	3_Plasma_4C_0_C2	0	Preanalytical Plasma_Serum		human	302 (EDTA plasma)	MXP500L-0-5712 | MXP500F-0-5702	SMARTCARE		[Calibrated plate 1038994681-1, Calibrated plate 1038994681-1] | []	15	10	1	1 (+) 1 (-) | 1 (+) 1 (+)	2020.12.08 17:40:28 | 2020.12.10 00:16:33	1.38	2.61	0.172	17.5	61.6	565	863	137	126	3.2	1.02	0.672
1038994681-1 | 1038996966-1	1038994227	Sample	3_Plasma_4C_2_C1	2	Preanalytical Plasma_Serum		human	302 (EDTA plasma)	MXP500L-0-5712 | MXP500F-0-5702	SMARTCARE		[Calibrated plate 1038994681-1, Calibrated plate 1038994681-1] | []	18	10	1	1 (+) 1 (-) | 1 (+) 1 (+)	2020.12.08 20:09:08 | 2020.12.09 20:21:19	1.53	2.31	0.204	14.6	59.6	583	994	122	103	3.63	1.07	0.598
1038994681-1 | 1038996966-1	1038994314	Sample	3_Plasma_4C_4_C1	4	Preanalytical Plasma_Serum		human	302 (EDTA plasma)	MXP500L-0-5712 | MXP500F-0-5702	SMARTCARE		[Calibrated plate 1038994681-1, Calibrated plate 1038994681-1] | []	30	10	1	1 (+) 1 (-) | 1 (+) 1 (+)	2020.12.08 20:15:19 | 2020.12.09 20:24:49	1.79	2.47	0.192	10.6	50.1	538	877	111	115	3.04	0.845	0.91
1038994681-1 | 1038996966-1	1038996781	Sample	3_Plasma_4C_8_C1	8	Preanalytical Plasma_Serum		human	302 (EDTA plasma)	MXP500L-0-5712 | MXP500F-0-5702	SMARTCARE		[Calibrated plate 1038994681-1, Calibrated plate 1038994681-1] | []	46	10	1	1 (+) 1 (-) | 1 (+) 1 (+)	2020.12.08 23:39:44 | 2020.12.09 22:20:35	1.9	2.3	0.222	14.1	59.1	580	1096	118	105	5.62	1.03	0.307
1038994681-1 | 1038996966-1	1038996452	Sample	3_Plasma_RT_0_C1	0	Preanalytical Plasma_Serum		human	302 (EDTA plasma)	MXP500L-0-5712 | MXP500F-0-5702	SMARTCARE		[Calibrated plate 1038994681-1, Calibrated plate 1038994681-1] | []	93	10	1	1 (+) 1 (-) | 1 (+) 1 (+)	2020.12.08 23:15:00 | 2020.12.10 03:26:51	1.89	2.72	0.182	14	54.1	564	1271	161	149	9.58	1.51	0.39
1038994681-1 | 1038996966-1	1038996516	Sample	3_Plasma_RT_0_C2	0	Preanalytical Plasma_Serum		human	302 (EDTA plasma)	MXP500L-0-5712 | MXP500F-0-5702	SMARTCARE		[Calibrated plate 1038994681-1, Calibrated plate 1038994681-1] | []	32	10	1	1 (+) 1 (-) | 1 (+) 1 (+)	2020.12.08 21:54:25 | 2020.12.09 21:20:58	2.12	3.32	0.261	16.3	61.7	655	1078	146	129	4.44	1.53	1.04
1038994681-1 | 1038996966-1	1038994178	Sample	3_Plasma_RT_2_C1	2	Preanalytical Plasma_Serum		human	302 (EDTA plasma)	MXP500L-0-5712 | MXP500F-0-5702	SMARTCARE		[Calibrated plate 1038994681-1, Calibrated plate 1038994681-1] | []	90	10	1	1 (+) 1 (-) | 1 (+) 1 (+)	2020.12.08 20:46:20 | 2020.12.09 20:42:23	1.83	3.28	0.226	15.4	45.4	666	992	169	92.1	2.67	1.7	0.519
1038994681-1 | 1038996966-1	1038996705	Sample	3_Plasma_RT_4_C1	4	Preanalytical Plasma_Serum		human	302 (EDTA plasma)	MXP500L-0-5712 | MXP500F-0-5702	SMARTCARE		[Calibrated plate 1038994681-1, Calibrated plate 1038994681-1] | []	64	10	1	1 (+) 1 (-) | 1 (+) 1 (+)	2020.12.08 18:54:49 | 2020.12.10 00:58:53	1.61	3.27	0.242	11.4	56.3	573	983	126	113	3.45	1.1	0.441
1038994681-1 | 1038996966-1	1038996739	Sample	3_Plasma_RT_8_C1	8	Preanalytical Plasma_Serum		human	302 (EDTA plasma)	MXP500L-0-5712 | MXP500F-0-5702	SMARTCARE		[Calibrated plate 1038994681-1, Calibrated plate 1038994681-1] | []	55	10	1	1 (+) 1 (-) | 1 (+) 1 (+)	2020.12.08 21:17:18 | 2020.12.10 02:19:58	1.29	3.13	0.206	27.3	98.6	723	998	143	130	3.68	1.1	0.805
1038994681-1 | 1038996966-1	1038996831	Sample	3_Serum_RT_0_C1	0	Preanalytical Plasma_Serum		human	20 (serum)	MXP500L-0-5712 | MXP500F-0-5702	SMARTCARE		[Calibrated plate 1038994681-1, Calibrated plate 1038994681-1] | []	89	10	1	1 (+) 1 (-) | 1 (+) 1 (+)	2020.12.08 19:56:45 | 2020.12.10 01:34:10	5.13	3.36	0.187	13.5	59	601	833	154	135	3.14	1.27	0.583
1038994681-1 | 1038996966-1	1038994386	Sample	3_Serum_RT_2_C1	2	Preanalytical Plasma_Serum		human	20 (serum)	MXP500L-0-5712 | MXP500F-0-5702	SMARTCARE		[Calibrated plate 1038994681-1, Calibrated plate 1038994681-1] | []	59	10	1	1 (+) 1 (-) | 1 (+) 1 (+)	2020.12.09 00:35:32 | 2020.12.09 22:52:11	3.74	2.58	0.207	13.7	59.5	520	939	115	121	3.35	1.02	0.343
1038994681-1 | 1038996966-1	1038994469	Sample	3_Serum_RT_8_C1	8	Preanalytical Plasma_Serum		human	20 (serum)	MXP500L-0-5712 | MXP500F-0-5702	SMARTCARE		[Calibrated plate 1038994681-1, Calibrated plate 1038994681-1] | []	23	10	1	1 (+) 1 (-) | 1 (+) 1 (+)	2020.12.09 00:16:56 | 2020.12.10 04:02:02	4.81	2.43	0.256	14.5	59.4	540	788	122	127	3.17	1.24	0.576
1038994681-1 | 1038996966-1	1038996588	Sample	4_Plasma_4C_0_C1	0	Preanalytical Plasma_Serum		human	302 (EDTA plasma)	MXP500L-0-5712 | MXP500F-0-5702	SMARTCARE		[Calibrated plate 1038994681-1, Calibrated plate 1038994681-1] | []	36	10	1	1 (+) 1 (-) | 1 (+) 1 (+)	2020.12.09 01:12:39 | 2020.12.10 04:33:46	1.47	1.5	0.161	11.6	50.9	452	719	104	110	2.29	0.848	0.431
1038994681-1 | 1038996966-1	1038996641	Sample	4_Plasma_4C_0_C2	0	Preanalytical Plasma_Serum		human	302 (EDTA plasma)	MXP500L-0-5712 | MXP500F-0-5702	SMARTCARE		[Calibrated plate 1038994681-1, Calibrated plate 1038994681-1] | []	54	10	1	1 (+) 1 (-) | 1 (+) 1 (+)	2020.12.08 20:27:44 | 2020.12.09 20:31:51	1.26	1.69	0.212	13	52.1	661	1163	116	120	2.81	0.952	0.685
1038994681-1 | 1038996966-1	1038994231	Sample	4_Plasma_4C_2_C1	2	Preanalytical Plasma_Serum		human	302 (EDTA plasma)	MXP500L-0-5712 | MXP500F-0-5702	SMARTCARE		[Calibrated plate 1038994681-1, Calibrated plate 1038994681-1] | []	72	10	1	1 (+) 1 (-) | 1 (+) 1 (+)	2020.12.09 01:31:13 | 2020.12.09 23:23:42	1.49	1.49	0.175	11.9	52	523	855	112	113	2.63	1.01	0.374
1038994681-1 | 1038996966-1	1038994329	Sample	4_Plasma_4C_4_C1	4	Preanalytical Plasma_Serum		human	302 (EDTA plasma)	MXP500L-0-5712 | MXP500F-0-5702	SMARTCARE		[Calibrated plate 1038994681-1, Calibrated plate 1038994681-1] | []	48	10	1	1 (+) 1 (-) | 1 (+) 1 (+)	2020.12.09 01:18:51 | 2020.12.10 04:37:16	1.93	1.53	0.196	12.4	51.9	549	809	110	116	2.46	0.921	0.587
1038994681-1 | 1038996966-1	1038996796	Sample	4_Plasma_4C_8_C1	8	Preanalytical Plasma_Serum		human	302 (EDTA plasma)	MXP500L-0-5712 | MXP500F-0-5702	SMARTCARE		[Calibrated plate 1038994681-1, Calibrated plate 1038994681-1] | []	24	10	1	1 (+) 1 (-) | 1 (+) 1 (+)	2020.12.09 01:06:28 | 2020.12.09 23:09:42	1.61	1.72	0.211	13.9	60.1	602	1150	119	123	3.31	1.09	0.712
1038994681-1 | 1038996966-1	1038996467	Sample	4_Plasma_RT_0_C1	0	Preanalytical Plasma_Serum		human	302 (EDTA plasma)	MXP500L-0-5712 | MXP500F-0-5702	SMARTCARE		[Calibrated plate 1038994681-1, Calibrated plate 1038994681-1] | []	11	10	1	1 (+) 1 (-) | 1 (+) 1 (+)	2020.12.09 00:10:45 | 2020.12.10 03:58:32	1.21	1.72	0.176	14.1	49.9	557	1047	110	122	3.29	0.911	0.62
1038994681-1 | 1038996966-1	1038996521	Sample	4_Plasma_RT_0_C2	0	Preanalytical Plasma_Serum		human	302 (EDTA plasma)	MXP500L-0-5712 | MXP500F-0-5702	SMARTCARE		[Calibrated plate 1038994681-1, Calibrated plate 1038994681-1] | []	28	10	1	1 (+) 1 (-) | 1 (+) 1 (+)	2020.12.08 18:36:13 | 2020.12.09 19:28:39	1.83	1.78	0.202	11.2	48.6	651	1057	128	133	3.47	0.927	0.611
1038994681-1 | 1038996966-1	1038994182	Sample	4_Plasma_RT_2_C1	2	Preanalytical Plasma_Serum		human	302 (EDTA plasma)	MXP500L-0-5712 | MXP500F-0-5702	SMARTCARE		[Calibrated plate 1038994681-1, Calibrated plate 1038994681-1] | []	96	10	1	1 (+) 1 (-) | 1 (+) 1 (+)	2020.12.09 01:43:35 | 2020.12.10 04:51:22	0.941	1.69	0.164	9.25	44.2	493	700	96	106	2.78	0.9	0.591
1038994681-1 | 1038996966-1	1038996710	Sample	4_Plasma_RT_4_C1	4	Preanalytical Plasma_Serum		human	302 (EDTA plasma)	MXP500L-0-5712 | MXP500F-0-5702	SMARTCARE		[Calibrated plate 1038994681-1, Calibrated plate 1038994681-1] | []	44	10	1	1 (+) 1 (-) | 1 (+) 1 (+)	2020.12.08 22:00:38 | 2020.12.10 02:44:33	0.822	1.67	0.205	8.28	40.5	497	966	127	104	2.25	3.51	0
1038994681-1 | 1038996966-1	1038996743	Sample	4_Plasma_RT_8_C1	8	Preanalytical Plasma_Serum		human	302 (EDTA plasma)	MXP500L-0-5712 | MXP500F-0-5702	SMARTCARE		[Calibrated plate 1038994681-1, Calibrated plate 1038994681-1] | []	33	10	1	1 (+) 1 (-) | 1 (+) 1 (+)	2020.12.08 22:44:01 | 2020.12.10 03:09:12	0.931	1.72	0.162	11.9	51.1	717	1130	131	125	3.89	0.974	0.284
1038994681-1 | 1038996966-1	1038996845	Sample	4_Serum_RT_0_C1	0	Preanalytical Plasma_Serum		human	20 (serum)	MXP500L-0-5712 | MXP500F-0-5702	SMARTCARE		[Calibrated plate 1038994681-1, Calibrated plate 1038994681-1] | []	40	10	1	1 (+) 1 (-) | 1 (+) 1 (+)	2020.12.08 18:42:26 | 2020.12.10 00:51:49	3.44	1.58	0.178	9.93	49.4	500	948	114	129	2.84	0.982	0.79
1038994681-1 | 1038996966-1	1038994391	Sample	4_Serum_RT_2_C1	2	Preanalytical Plasma_Serum		human	20 (serum)	MXP500L-0-5712 | MXP500F-0-5702	SMARTCARE		[Calibrated plate 1038994681-1, Calibrated plate 1038994681-1] | []	51	10	1	1 (+) 1 (-) | 1 (+) 1 (+)	2020.12.08 17:59:03 | 2020.12.09 18:00:14	2.98	1.6	0.171	13.9	59.2	636	866	129	131	2.78	1.02	0.925
1038994681-1 | 1038996966-1	1038996932	Sample	4_Serum_RT_8_C1	8	Preanalytical Plasma_Serum		human	20 (serum)	MXP500L-0-5712 | MXP500F-0-5702	SMARTCARE		[Calibrated plate 1038994681-1, Calibrated plate 1038994681-1] | []	20	10	1	1 (+) 1 (-) | 1 (+) 1 (+)	2020.12.08 21:48:14 | 2020.12.10 02:37:32	3.47	2.03	0.343	11.2	45.5	578	962	141	135	3.11	1.06	1.19
1038994681-1 | 1038996966-1	1038996592	Sample	5_Plasma_4C_0_C1	0	Preanalytical Plasma_Serum		human	302 (EDTA plasma)	MXP500L-0-5712 | MXP500F-0-5702	SMARTCARE		[Calibrated plate 1038994681-1, Calibrated plate 1038994681-1] | []	75	10	1	1 (+) 1 (-) | 1 (+) 1 (+)	2020.12.08 18:11:26 | 2020.12.10 13:07:56	2.19	2.99	0.249	11	56.6	656	837	158	138	4.29	1.5	0.724
1038994681-1 | 1038996966-1	1038996656	Sample	5_Plasma_4C_0_C2	0	Preanalytical Plasma_Serum		human	302 (EDTA plasma)	MXP500L-0-5712 | MXP500F-0-5702	SMARTCARE		[Calibrated plate 1038994681-1, Calibrated plate 1038994681-1] | []	4	10	1	1 (+) 1 (-) | 1 (+) 1 (+)	2020.12.08 18:23:50 | 2020.12.09 19:21:37	2.44	4.37	0.367	22.7	98.8	686	1057	173	126	4.96	1.47	0.865
1038994681-1 | 1038996966-1	1038994246	Sample	5_Plasma_4C_2_C1	2	Preanalytical Plasma_Serum		human	302 (EDTA plasma)	MXP500L-0-5712 | MXP500F-0-5702	SMARTCARE		[Calibrated plate 1038994681-1, Calibrated plate 1038994681-1] | []	52	10	1	1 (+) 1 (-) | 1 (+) 1 (+)	2020.12.08 18:48:38 | 2020.12.09 19:35:41	2.38	4.49	0.307	20.3	98.5	670	941	161	127	4.05	1.46	0.703
1038994681-1 | 1038996966-1	1038994333	Sample	5_Plasma_4C_4_C1	4	Preanalytical Plasma_Serum		human	302 (EDTA plasma)	MXP500L-0-5712 | MXP500F-0-5702	SMARTCARE		[Calibrated plate 1038994681-1, Calibrated plate 1038994681-1] | []	66	10	1	1 (+) 1 (-) | 1 (+) 1 (+)	2020.12.08 20:33:57 | 2020.12.09 20:35:21	1.52	3	0.252	18.5	75.3	779	1015	148	126	3.61	1.25	0.705
1038994681-1 | 1038996966-1	1038996807	Sample	5_Plasma_4C_8_C1	8	Preanalytical Plasma_Serum		human	302 (EDTA plasma)	MXP500L-0-5712 | MXP500F-0-5702	SMARTCARE		[Calibrated plate 1038994681-1, Calibrated plate 1038994681-1] | []	43	10	1	1 (+) 1 (-) | 1 (+) 1 (+)	2020.12.08 21:11:07 | 2020.12.10 02:16:24	1.8	3.78	0.293	15.1	80.4	624	1017	157	103	4.3	1.29	0.663
1038994681-1 | 1038996966-1	1038996471	Sample	5_Plasma_RT_0_C1	0	Preanalytical Plasma_Serum		human	302 (EDTA plasma)	MXP500L-0-5712 | MXP500F-0-5702	SMARTCARE		[Calibrated plate 1038994681-1, Calibrated plate 1038994681-1] | []	82	10	1	1 (+) 1 (-) | 1 (+) 1 (+)	2020.12.08 23:58:20 | 2020.12.10 03:51:30	1.78	3.13	0.188	11.9	56.5	569	763	153	136	4.52	1.29	0.163
1038994681-1 | 1038996966-1	1038996535	Sample	5_Plasma_RT_0_C2	0	Preanalytical Plasma_Serum		human	302 (EDTA plasma)	MXP500L-0-5712 | MXP500F-0-5702	SMARTCARE		[Calibrated plate 1038994681-1, Calibrated plate 1038994681-1] | []	87	10	1	1 (+) 1 (-) | 1 (+) 1 (+)	2020.12.08 18:17:37 | 2020.12.10 00:37:42	2.1	3.46	0.299	14.9	70.9	560	875	156	121	3.91	1.42	0.871
1038994681-1 | 1038996966-1	1038996680	Sample	5_Plasma_RT_2_C1	2	Preanalytical Plasma_Serum		human	302 (EDTA plasma)	MXP500L-0-5712 | MXP500F-0-5702	SMARTCARE		[Calibrated plate 1038994681-1, Calibrated plate 1038994681-1] | []	60	10	1	1 (+) 1 (-) | 1 (+) 1 (+)	2020.12.09 01:25:02 | 2020.12.09 23:20:12	2.05	3.67	0.259	16.4	82.6	651	927	140	108	3.99	1.23	0.591
1038994681-1 | 1038996966-1	1038994270	Sample	5_Plasma_RT_4_C1	4	Preanalytical Plasma_Serum		human	302 (EDTA plasma)	MXP500L-0-5712 | MXP500F-0-5702	SMARTCARE		[Calibrated plate 1038994681-1, Calibrated plate 1038994681-1] | []	29	10	1	1 (+) 1 (-) | 1 (+) 1 (+)	2020.12.08 19:25:45 | 2020.12.10 01:16:33	1.14	2.34	0.268	12.1	55	551	1021	141	104	4.58	1.23	0.387
1038994681-1 | 1038996966-1	1038996758	Sample	5_Plasma_RT_8_C1	8	Preanalytical Plasma_Serum		human	302 (EDTA plasma)	MXP500L-0-5712 | MXP500F-0-5702	SMARTCARE		[Calibrated plate 1038994681-1, Calibrated plate 1038994681-1] | []	22	10	1	1 (+) 1 (-) | 1 (+) 1 (+)	2020.12.08 23:27:22 | 2020.12.09 22:13:33	1.58	3.53	0.219	15.4	61.2	602	1026	145	113	6.01	1.17	0.384
1038994681-1 | 1038996966-1	1038996850	Sample	5_Serum_RT_0_C1	0	Preanalytical Plasma_Serum		human	20 (serum)	MXP500L-0-5712 | MXP500F-0-5702	SMARTCARE		[Calibrated plate 1038994681-1, Calibrated plate 1038994681-1] | []	77	10	1	1 (+) 1 (-) | 1 (+) 1 (+)	2020.12.08 19:50:34 | 2020.12.09 20:10:48	3.18	3.57	0.31	14.1	63.8	564	968	161	143	4.51	1.44	0.937
1038994681-1 | 1038996966-1	1038994401	Sample	5_Serum_RT_2_C1	2	Preanalytical Plasma_Serum		human	20 (serum)	MXP500L-0-5712 | MXP500F-0-5702	SMARTCARE		[Calibrated plate 1038994681-1, Calibrated plate 1038994681-1] | []	21	10	1	1 (+) 1 (-) | 1 (+) 1 (+)	2020.12.08 22:37:48 | 2020.12.09 21:45:29	4.6	4.2	0.321	15.1	76.3	700	1065	225	185	6.2	2.25	0.932
1038994681-1 | 1038996966-1	1038996947	Sample	5_Serum_RT_8_C1	8	Preanalytical Plasma_Serum		human	20 (serum)	MXP500L-0-5712 | MXP500F-0-5702	SMARTCARE		[Calibrated plate 1038994681-1, Calibrated plate 1038994681-1] | []	7	10	1	1 (+) 1 (-) | 1 (+) 1 (+)	2020.12.08 20:52:31 | 2020.12.10 02:05:51	4.29	3.53	0.379	13	67	626	988	242	153	5.11	2.32	0.122
1038994681-1 | 1038996966-1	1038996603	Sample	6_Plasma_4C_0_C1	0	Preanalytical Plasma_Serum		human	302 (EDTA plasma)	MXP500L-0-5712 | MXP500F-0-5702	SMARTCARE		[Calibrated plate 1038994681-1, Calibrated plate 1038994681-1] | []	42	10	1	1 (+) 1 (-) | 1 (+) 1 (+)	2020.12.08 20:21:32 | 2020.12.09 20:28:21	1.59	3.17	0.233	14.4	72.2	675	1117	194	206	5.79	2.05	1.03
1038994681-1 | 1038996966-1	1038996661	Sample	6_Plasma_4C_0_C2	0	Preanalytical Plasma_Serum		human	302 (EDTA plasma)	MXP500L-0-5712 | MXP500F-0-5702	SMARTCARE		[Calibrated plate 1038994681-1, Calibrated plate 1038994681-1] | []	5	10	1	1 (+) 1 (-) | 1 (+) 1 (+)	2020.12.08 19:13:22 | 2020.12.09 19:49:43	1.97	3.59	0.337	12.3	66.5	673	967	198	195	5.74	2.15	1.23
1038994681-1 | 1038996966-1	1038994251	Sample	6_Plasma_4C_2_C1	2	Preanalytical Plasma_Serum		human	302 (EDTA plasma)	MXP500L-0-5712 | MXP500F-0-5702	SMARTCARE		[Calibrated plate 1038994681-1, Calibrated plate 1038994681-1] | []	63	10	1	1 (+) 1 (-) | 1 (+) 1 (+)	2020.12.08 18:05:14 | 2020.12.09 18:03:45	2.26	3.21	0.277	12.2	63.6	632	844	201	195	5.92	2.07	0.902
1038994681-1 | 1038996966-1	1038994348	Sample	6_Plasma_4C_4_C1	4	Preanalytical Plasma_Serum		human	302 (EDTA plasma)	MXP500L-0-5712 | MXP500F-0-5702	SMARTCARE		[Calibrated plate 1038994681-1, Calibrated plate 1038994681-1] | []	78	10	1	1 (+) 1 (-) | 1 (+) 1 (+)	2020.12.08 20:40:09 | 2020.12.09 20:38:53	1.44	2.89	0.269	11.4	50.1	608	988	181	190	4.71	1.86	1.39
1038994681-1 | 1038996966-1	1038996811	Sample	6_Plasma_4C_8_C1	8	Preanalytical Plasma_Serum		human	302 (EDTA plasma)	MXP500L-0-5712 | MXP500F-0-5702	SMARTCARE		[Calibrated plate 1038994681-1, Calibrated plate 1038994681-1] | []	71	10	1	1 (+) 1 (-) | 1 (+) 1 (+)	2020.12.09 00:41:44 | 2020.12.10 04:16:09	1.45	3.14	0.235	14	66.2	536	959	168	167	5.06	1.9	1.32
1038994681-1 | 1038996966-1	1038996486	Sample	6_Plasma_RT_0_C1	0	Preanalytical Plasma_Serum		human	302 (EDTA plasma)	MXP500L-0-5712 | MXP500F-0-5702	SMARTCARE		[Calibrated plate 1038994681-1, Calibrated plate 1038994681-1] | []	69	10	1	1 (+) 1 (-) | 1 (+) 1 (+)	2020.12.08 23:02:35 | 2020.12.09 21:59:32	1.66	2.61	0.256	12.5	57.6	590	962	181	192	5.21	1.94	1.46
1038994681-1 | 1038996966-1	1038996540	Sample	6_Plasma_RT_0_C2	0	Preanalytical Plasma_Serum		human	302 (EDTA plasma)	MXP500L-0-5712 | MXP500F-0-5702	SMARTCARE		[Calibrated plate 1038994681-1, Calibrated plate 1038994681-1] | []	70	10	1	1 (+) 1 (-) | 1 (+) 1 (+)	2020.12.08 23:52:09 | 2020.12.10 03:48:00	1.62	2.69	0.25	14.4	62	564	880	195	199	6.98	1.95	1.09
1038994681-1 | 1038996966-1	1038994197	Sample	6_Plasma_RT_2_C1	2	Preanalytical Plasma_Serum		human	302 (EDTA plasma)	MXP500L-0-5712 | MXP500F-0-5702	SMARTCARE		[Calibrated plate 1038994681-1, Calibrated plate 1038994681-1] | []	53	10	1	1 (+) 1 (-) | 1 (+) 1 (+)	2020.12.08 19:38:09 | 2020.12.10 01:23:36	2.08	3.24	0.29	15	76.3	642	969	218	206	6.2	2.07	1.46
1038994681-1 | 1038996966-1	1038994284	Sample	6_Plasma_RT_4_C1	4	Preanalytical Plasma_Serum		human	302 (EDTA plasma)	MXP500L-0-5712 | MXP500F-0-5702	SMARTCARE		[Calibrated plate 1038994681-1, Calibrated plate 1038994681-1] | []	88	10	1	1 (+) 1 (-) | 1 (+) 1 (+)	2020.12.08 19:07:11 | 2020.12.10 01:05:56	1.49	3.54	0.237	11.9	63.2	482	843	195	232	6.23	2.57	0
1038994681-1 | 1038996966-1	1038994367	Sample	6_Plasma_RT_8_C1	8	Preanalytical Plasma_Serum		human	302 (EDTA plasma)	MXP500L-0-5712 | MXP500F-0-5702	SMARTCARE		[Calibrated plate 1038994681-1, Calibrated plate 1038994681-1] | []	45	10	1	1 (+) 1 (-) | 1 (+) 1 (+)	2020.12.08 22:50:13 | 2020.12.09 21:52:32	1.05	2.93	0.223	20.4	91.6	863	1477	239	247	7.11	2.27	1.54
1038994681-1 | 1038996966-1	1038996864	Sample	6_Serum_RT_0_C1	0	Preanalytical Plasma_Serum		human	20 (serum)	MXP500L-0-5712 | MXP500F-0-5702	SMARTCARE		[Calibrated plate 1038994681-1, Calibrated plate 1038994681-1] | []	58	10	1	1 (+) 1 (-) | 1 (+) 1 (+)	2020.12.08 23:45:56 | 2020.12.10 03:44:28	3.11	3.33	0.291	14	67.8	653	855	233	247	7.1	2.64	1.22
1038994681-1 | 1038996966-1	1038994416	Sample	6_Serum_RT_2_C1	2	Preanalytical Plasma_Serum		human	20 (serum)	MXP500L-0-5712 | MXP500F-0-5702	SMARTCARE		[Calibrated plate 1038994681-1, Calibrated plate 1038994681-1] | []	92	10	1	1 (+) 1 (-) | 1 (+) 1 (+)	2020.12.08 22:25:26 | 2020.12.09 21:38:28	3.89	4.35	0.351	15.3	71.5	651	977	243	268	6.34	2.73	2
1038994681-1 | 1038996966-1	1038994473	Sample	6_Serum_RT_8_C1	8	Preanalytical Plasma_Serum		human	20 (serum)	MXP500L-0-5712 | MXP500F-0-5702	SMARTCARE		[Calibrated plate 1038994681-1, Calibrated plate 1038994681-1] | []	74	10	1	1 (+) 1 (-) | 1 (+) 1 (+)	2020.12.08 17:21:54 | 2020.12.10 00:05:58	6.24	4.69	0.53	18	162	727	905	160	228	5.3	1.77	2.22
1038994681-1 | 1038996966-1	11000002	Zero Sample	PBS		Preanalytical Plasma_Serum	2008.10.24		991 (water based zero samples)	MXP500L-0-5712 | MXP500F-0-5702			[Calibrated plate 1038994681-1, Calibrated plate 1038994681-1] | []	13	10	1	1 (+) 1 (-) | 1 (+) 1 (+)	2020.12.08 16:01:19 | 2020.12.09 23:44:48	0.036	0.034	0.012	9.4	41.4	701	1330	69.8	15.2	2.91	0.432	0
1038994681-1 | 1038996966-1	11000002	Zero Sample	PBS		Preanalytical Plasma_Serum	2008.10.24		991 (water based zero samples)	MXP500L-0-5712 | MXP500F-0-5702			[Calibrated plate 1038994681-1, Calibrated plate 1038994681-1] | []	25	10	1	1 (+) 1 (-) | 1 (+) 1 (+)	2020.12.08 16:07:32 | 2020.12.09 23:48:18	0.034	0.018	0.015	7.48	37	562	882	60.2	11.7	1.83	0.349	0.053
1038994681-1 | 1038996966-1	11000002	Zero Sample	PBS		Preanalytical Plasma_Serum	2008.10.24		991 (water based zero samples)	MXP500L-0-5712 | MXP500F-0-5702			[Calibrated plate 1038994681-1, Calibrated plate 1038994681-1] | []	37	10	1	1 (+) 1 (-) | 1 (+) 1 (+)	2020.12.08 16:13:44 | 2020.12.09 17:25:07	0.016	0.022	0.024	NA	NA	735	1212	66.8	15.8	1.95	0.417	0.105
1038994681-1	1020362590	Standard L1	Quant 500_Cal1		Preanalytical Plasma_Serum	2012.10.16		93 (calibrators)	MXP500L-0-5712	customer		[Calibrated plate 1038994681-1, Calibrated plate 1038994681-1]	49	10	1	1 (+) 1 (-)	2020.12.08 16:19:55	0.026	0.003	0.022	7.99	62.2	652	1138	69.2	14.7	1.77	0.393	0
1038994681-1	1020362601	Standard L2	Quant 500_Cal2		Preanalytical Plasma_Serum	2012.10.16		93 (calibrators)	MXP500L-0-5712	customer		[Calibrated plate 1038994681-1, Calibrated plate 1038994681-1]	61	10	1	1 (+) 1 (-)	2020.12.08 16:26:06	0.01	0.012	0.002	6.31	54.6	708	1221	67	15.1	2.67	0.329	0.083
1038994681-1	1020362615	Standard L3	Quant 500_Cal3		Preanalytical Plasma_Serum	2012.10.16		93 (calibrators)	MXP500L-0-5712	customer		[Calibrated plate 1038994681-1, Calibrated plate 1038994681-1]	73	10	1	1 (+) 1 (-)	2020.12.08 16:32:17	0.001	0.017	0	9.52	82.4	553	1106	50.6	12.3	1.43	0.206	0.02
1038994681-1	1020362620	Standard L4	Quant 500_Cal4		Preanalytical Plasma_Serum	2012.10.16		93 (calibrators)	MXP500L-0-5712	customer		[Calibrated plate 1038994681-1, Calibrated plate 1038994681-1]	85	10	1	1 (+) 1 (-)	2020.12.08 16:38:29	0.018	0.018	0.004	13.6	119	768	1175	63.5	15	1.89	0.323	0
1038994681-1	1020362634	Standard L5	Quant 500_Cal5		Preanalytical Plasma_Serum	2012.10.16		93 (calibrators)	MXP500L-0-5712	customer		[Calibrated plate 1038994681-1, Calibrated plate 1038994681-1]	2	10	1	1 (+) 1 (-)	2020.12.08 16:44:40	0.009	0.029	0.028	9.8	98	882	1508	71.2	18.1	2.61	0.374	0.068
1038994681-1	1020362649	Standard L6	Quant 500_Cal6		Preanalytical Plasma_Serum	2012.10.16		93 (calibrators)	MXP500L-0-5712	customer		[Calibrated plate 1038994681-1, Calibrated plate 1038994681-1]	14	10	1	1 (+) 1 (-)	2020.12.08 16:50:53	0.021	0.01	0.014	7.87	74	695	1609	55.9	15.4	2.82	0.308	0.059
1038994681-1	1020362653	Standard L7	Quant 500_Cal7		Preanalytical Plasma_Serum	2012.10.16		93 (calibrators)	MXP500L-0-5712	customer		[Calibrated plate 1038994681-1, Calibrated plate 1038994681-1]	26	10	1	1 (+) 1 (-)	2020.12.08 16:57:04	0.004	0.009	0.012	5.71	59.3	677	1311	56.9	15.1	2.12	0.223	0.092
1038994681-1 | 1038996966-1	1020343301	QC Level 1	Quant 500_QC1		Preanalytical Plasma_Serum	2018.09.07	human	302 (EDTA plasma)	MXP500L-0-5712 | MXP500F-0-5702	Biocrates		[Calibrated plate 1038994681-1, Calibrated plate 1038994681-1] | []	38	10	1	1 (+) 1 (-) | 1 (+) 1 (+)	2020.12.08 17:03:18 | 2020.12.09 17:28:35	6.16	2.69	0.943	33.8	220	800	1137	86.9	177	5.61	0.63	3.74
1038994681-1 | 1038996966-1	1020343316	QC Level 2	Quant 500_QC2		Preanalytical Plasma_Serum	2018.09.07	human	302 (EDTA plasma)	MXP500L-0-5712 | MXP500F-0-5702	Biocrates		[Calibrated plate 1038994681-1, Calibrated plate 1038994681-1] | []	17	10	1	1 (+) 1 (-) | 1 (+) 1 (+)	2020.12.08 19:19:33 | 2020.12.10 01:13:00	8.58	3.67	1.3	38.1	149	612	1030	129	295	10.3	1.46	7.34
1038994681-1 | 1038996966-1	1020343316	QC Level 2	Quant 500_QC2		Preanalytical Plasma_Serum	2018.09.07	human	302 (EDTA plasma)	MXP500L-0-5712 | MXP500F-0-5702	Biocrates		[Calibrated plate 1038994681-1, Calibrated plate 1038994681-1] | []	34	10	1	1 (+) 1 (-) | 1 (+) 1 (+)	2020.12.08 23:33:33 | 2020.12.09 22:17:05	11.9	4.07	1.6	47.1	156	766	1366	172	322	15.5	1.89	8.38
1038994681-1 | 1038996966-1	1020343316	QC Level 2	Quant 500_QC2		Preanalytical Plasma_Serum	2018.09.07	human	302 (EDTA plasma)	MXP500L-0-5712 | MXP500F-0-5702	Biocrates		[Calibrated plate 1038994681-1, Calibrated plate 1038994681-1] | []	50	10	1	1 (+) 1 (-) | 1 (+) 1 (+)	2020.12.08 17:09:29 | 2020.12.09 17:32:08	8.93	4.91	2.01	54.1	300	788	1192	104	277	10.2	1.09	6.5
1038994681-1 | 1038996966-1	1020343316	QC Level 2	Quant 500_QC2		Preanalytical Plasma_Serum	2018.09.07	human	302 (EDTA plasma)	MXP500L-0-5712 | MXP500F-0-5702	Biocrates		[Calibrated plate 1038994681-1, Calibrated plate 1038994681-1] | []	67	10	1	1 (+) 1 (-) | 1 (+) 1 (+)	2020.12.08 21:23:29 | 2020.12.10 02:23:28	6.02	3.06	1.34	38.6	146	635	979	159	290	11.7	1.72	7.16
1038994681-1 | 1038996966-1	1020343316	QC Level 2	Quant 500_QC2		Preanalytical Plasma_Serum	2018.09.07	human	302 (EDTA plasma)	MXP500L-0-5712 | MXP500F-0-5702	Biocrates		[Calibrated plate 1038994681-1, Calibrated plate 1038994681-1] | []	84	10	1	1 (+) 1 (-) | 1 (+) 1 (+)	2020.12.09 01:37:24 | 2020.12.10 04:47:50	7.56	3.41	1.19	37.1	146	562	719	126	277	11.9	1.3	5.84
1038994681-1 | 1038996966-1	1020343321	QC Level 3	Quant 500_QC3		Preanalytical Plasma_Serum	2018.09.07	human	302 (EDTA plasma)	MXP500L-0-5712 | MXP500F-0-5702	Biocrates		[Calibrated plate 1038994681-1, Calibrated plate 1038994681-1] | []	62	10	1	1 (+) 1 (-) | 1 (+) 1 (+)	2020.12.08 17:15:43 | 2020.12.10 00:02:28	21.6	12.9	4.15	79.1	415	931	1266	159	427	23.2	1.92	14.2
1038994681-1 | 1038996966-1	1038996951	Sample	Reference Plasma	Longterm reference	Preanalytical Plasma_Serum		human	302 (EDTA plasma)	MXP500L-0-5712 | MXP500F-0-5702	SMARTCARE		[Calibrated plate 1038994681-1, Calibrated plate 1038994681-1] | []	57	10	1	1 (+) 1 (-) | 1 (+) 1 (+)	2020.12.08 22:56:24 | 2020.12.09 21:56:04	1.04	2.7	0.212	17.2	64.8	734	970	162	185	4.23	1.3	0.449
1038994681-1 | 1038996966-1	1038994488	Sample	Reference Serum	Longterm reference	Preanalytical Plasma_Serum		human	20 (serum)	MXP500L-0-5712 | MXP500F-0-5702	SMARTCARE		[Calibrated plate 1038994681-1, Calibrated plate 1038994681-1] | []	68	10	1	1 (+) 1 (-) | 1 (+) 1 (+)	2020.12.08 22:13:03 | 2020.12.09 21:31:28	3.34	2.27	0.296	17.7	65.4	674	936	158	142	4.59	1.46	1.08

## Sheet: Sphingolipids
MetIDQ-Oxygen-DB110-3005 Concentration [µM] NoNormalization
Plate Bar Code	Sample Bar Code	Sample Type	Sample Identification	Sample Description	Submission Name	Collection Date	Species	Material	OP	Org. Info	Plate Production No.	Plate Note	Well Position	Sample Volume	Run Number	Injection Number	Measurement Time	SM (OH) C14:1	SM (OH) C16:1	SM (OH) C22:1	SM (OH) C22:2	SM (OH) C24:1	SM C16:0	SM C16:1	SM C18:0	SM C18:1	SM C20:2	SM C22:3	SM C24:0	SM C24:1	SM C26:0	SM C26:1
																	Class	Sphingolipids	Sphingolipids	Sphingolipids	Sphingolipids	Sphingolipids	Sphingolipids	Sphingolipids	Sphingolipids	Sphingolipids	Sphingolipids	Sphingolipids	Sphingolipids	Sphingolipids	Sphingolipids	Sphingolipids
																	LOD (calc.) 1038994681/1 [µM]	0	0	0	0	0	0	0	0	0	0	0	0	0	0	0
																	LOD (calc.) 1038996966/1 [µM]	0.025	0.004	0.069	0.016	0.017	0.043	0.02	0.027	0.012	0.003	0.008	0.153	0.071	0.012	0.006
																	OP 1038994681-1
																	OP 1038996966-1	MXP500F-0-5702	MXP500F-0-5702	MXP500F-0-5702	MXP500F-0-5702	MXP500F-0-5702	MXP500F-0-5702	MXP500F-0-5702	MXP500F-0-5702	MXP500F-0-5702	MXP500F-0-5702	MXP500F-0-5702	MXP500F-0-5702	MXP500F-0-5702	MXP500F-0-5702	MXP500F-0-5702
1038994681-1 | 1038996966-1	10000001	Blank			Preanalytical Plasma_Serum			993 (no sample to pipette)	MXP500L-0-5712 | MXP500F-0-5702	No Org. Info		[Calibrated plate 1038994681-1, Calibrated plate 1038994681-1] | []	1	10	1	3 (+) 3 (-) | 3 (+) 3 (+)	2020.12.08 15:55:08 | 2020.12.09 23:41:15	NA	NA	NA	NA	NA	NA	NA	NA	NA	NA	NA	NA	NA	NA	NA
1038994681-1 | 1038996966-1	1038996554	Sample	1_Plasma_4C_0_C1	0	Preanalytical Plasma_Serum		human	302 (EDTA plasma)	MXP500L-0-5712 | MXP500F-0-5702	SMARTCARE		[Calibrated plate 1038994681-1, Calibrated plate 1038994681-1] | []	10	10	1	1 (+) 1 (-) | 1 (+) 1 (+)	2020.12.08 23:21:11 | 2020.12.10 03:30:23	6.36	3.18	11.1	8.54	0.753	114	19.5	27	12.4	0.291	0	20.6	43.2	0.13	0.23
1038994681-1 | 1038996966-1	1038996618	Sample	1_Plasma_4C_0_C2	0	Preanalytical Plasma_Serum		human	302 (EDTA plasma)	MXP500L-0-5712 | MXP500F-0-5702	SMARTCARE		[Calibrated plate 1038994681-1, Calibrated plate 1038994681-1] | []	41	10	1	1 (+) 1 (-) | 1 (+) 1 (+)	2020.12.08 19:31:56 | 2020.12.09 20:00:15	6.12	2.97	9.79	7.43	0.769	105	17.7	25.1	12.4	0.408	0	16.6	40.8	0.12	0.198
1038994681-1 | 1038996966-1	1038994208	Sample	1_Plasma_4C_2_C1	2	Preanalytical Plasma_Serum		human	302 (EDTA plasma)	MXP500L-0-5712 | MXP500F-0-5702	SMARTCARE		[Calibrated plate 1038994681-1, Calibrated plate 1038994681-1] | []	19	10	1	1 (+) 1 (-) | 1 (+) 1 (+)	2020.12.08 20:58:42 | 2020.12.09 20:49:23	5.56	3.02	9.9	7.46	0.759	112	17.1	22.9	12	0.341	0	16.2	42.2	0.086	0.208
1038994681-1 | 1038996966-1	1038994299	Sample	1_Plasma_4C_4_C1	4	Preanalytical Plasma_Serum		human	302 (EDTA plasma)	MXP500L-0-5712 | MXP500F-0-5702	SMARTCARE		[Calibrated plate 1038994681-1, Calibrated plate 1038994681-1] | []	8	10	1	1 (+) 1 (-) | 1 (+) 1 (+)	2020.12.08 21:42:02 | 2020.12.10 02:33:58	6.05	3.19	11.1	8.11	0.762	111	18.9	27	13.2	0.494	0.065	20.1	44.8	0.108	0.213
1038994681-1 | 1038996966-1	1038996433	Sample	1_Plasma_RT_0_C1	0	Preanalytical Plasma_Serum		human	302 (EDTA plasma)	MXP500L-0-5712 | MXP500F-0-5702	SMARTCARE		[Calibrated plate 1038994681-1, Calibrated plate 1038994681-1] | []	86	10	1	1 (+) 1 (-) | 1 (+) 1 (+)	2020.12.08 17:28:05 | 2020.12.09 17:42:40	6.21	3.46	11.4	8.71	0.754	121	19.5	25.7	13.6	0.438	0	18.1	43.1	0.146	0.251
1038994681-1 | 1038996966-1	1038996491	Sample	1_Plasma_RT_0_C2	0	Preanalytical Plasma_Serum		human	302 (EDTA plasma)	MXP500L-0-5712 | MXP500F-0-5702	SMARTCARE		[Calibrated plate 1038994681-1, Calibrated plate 1038994681-1] | []	56	10	1	1 (+) 1 (-) | 1 (+) 1 (+)	2020.12.08 22:06:50 | 2020.12.10 02:48:05	5.96	3.32	11.5	8.65	0.968	130	20.3	29.7	14	0.466	0	20.1	53.7	0.132	0.201
1038994681-1 | 1038996966-1	1038996675	Sample	1_Plasma_RT_2_C1	2	Preanalytical Plasma_Serum		human	302 (EDTA plasma)	MXP500L-0-5712 | MXP500F-0-5702	SMARTCARE		[Calibrated plate 1038994681-1, Calibrated plate 1038994681-1] | []	6	10	1	1 (+) 1 (-) | 1 (+) 1 (+)	2020.12.08 20:02:57 | 2020.12.09 20:17:49	4.4	2.44	7.56	5.78	0.616	88.5	13.3	18.6	9.41	0.244	0	14.1	32.5	0.1	0.218
1038994681-1 | 1038996966-1	1038996694	Sample	1_Plasma_RT_4_C1	4	Preanalytical Plasma_Serum		human	302 (EDTA plasma)	MXP500L-0-5712 | MXP500F-0-5702	SMARTCARE		[Calibrated plate 1038994681-1, Calibrated plate 1038994681-1] | []	81	10	1	1 (+) 1 (-) | 1 (+) 1 (+)	2020.12.08 23:08:49 | 2020.12.10 03:23:19	4.43	2.48	7.92	6.11	0.572	81.2	12.5	19.7	9.87	0.29	0	13.4	32.7	0.118	0.18
1038994681-1 | 1038996966-1	1038996826	Sample	1_Serum_RT_0_C1	0	Preanalytical Plasma_Serum		human	20 (serum)	MXP500L-0-5712 | MXP500F-0-5702	SMARTCARE		[Calibrated plate 1038994681-1, Calibrated plate 1038994681-1] | []	80	10	1	1 (+) 1 (-) | 1 (+) 1 (+)	2020.12.08 22:19:14 | 2020.12.09 21:35:00	5.43	3.3	10.5	7.55	0.693	117	17.4	25.1	13.3	0.468	0.608	18.3	35.5	0.124	0.236
1038994681-1 | 1038996966-1	1038996879	Sample	1_Serum_RT_2_C1	2	Preanalytical Plasma_Serum		human	20 (serum)	MXP500L-0-5712 | MXP500F-0-5702	SMARTCARE		[Calibrated plate 1038994681-1, Calibrated plate 1038994681-1] | []	83	10	1	1 (+) 1 (-) | 1 (+) 1 (+)	2020.12.09 00:47:55 | 2020.12.10 04:19:39	5.51	3.14	10.2	7.73	0.819	111	15.2	22.2	13.7	0.099	0	18.5	45.2	0.109	0.223
1038994681-1 | 1038996966-1	1038994440	Sample	1_Serum_RT_8_C1	8	Preanalytical Plasma_Serum		human	20 (serum)	MXP500L-0-5712 | MXP500F-0-5702	SMARTCARE		[Calibrated plate 1038994681-1, Calibrated plate 1038994681-1] | []	9	10	1	1 (+) 1 (-) | 1 (+) 1 (+)	2020.12.08 22:31:37 | 2020.12.10 03:02:09	6.49	3.33	12.3	8.88	0.893	125	20.4	29.6	14.6	0.491	0	21.3	45.6	0.119	0.216
1038994681-1 | 1038996966-1	1038996569	Sample	2_Plasma_4C_0_C1	0	Preanalytical Plasma_Serum		human	302 (EDTA plasma)	MXP500L-0-5712 | MXP500F-0-5702	SMARTCARE		[Calibrated plate 1038994681-1, Calibrated plate 1038994681-1] | []	76	10	1	1 (+) 1 (-) | 1 (+) 1 (+)	2020.12.08 19:01:00 | 2020.12.09 19:42:43	9.31	4.88	12.7	13	0.92	145	19.6	28.6	12.6	0.556	0	18.1	47.8	0.168	0.33
1038994681-1 | 1038996966-1	1038996622	Sample	2_Plasma_4C_0_C2	0	Preanalytical Plasma_Serum		human	302 (EDTA plasma)	MXP500L-0-5712 | MXP500F-0-5702	SMARTCARE		[Calibrated plate 1038994681-1, Calibrated plate 1038994681-1] | []	27	10	1	1 (+) 1 (-) | 1 (+) 1 (+)	2020.12.08 17:46:39 | 2020.12.09 17:53:11	10.4	5.19	15.2	14.9	1.27	149	21.2	31.2	14	0.716	0	18.7	55.3	0.17	0.374
1038994681-1 | 1038996966-1	1038994212	Sample	2_Plasma_4C_2_C1	2	Preanalytical Plasma_Serum		human	302 (EDTA plasma)	MXP500L-0-5712 | MXP500F-0-5702	SMARTCARE		[Calibrated plate 1038994681-1, Calibrated plate 1038994681-1] | []	31	10	1	1 (+) 1 (-) | 1 (+) 1 (+)	2020.12.08 21:04:56 | 2020.12.09 20:52:53	7.97	4.14	11.3	11.5	0.814	124	16.1	25.4	10.7	0.509	0	15.3	47.7	0.103	0.256
1038994681-1 | 1038996966-1	1038994300	Sample	2_Plasma_4C_4_C1	4	Preanalytical Plasma_Serum		human	302 (EDTA plasma)	MXP500L-0-5712 | MXP500F-0-5702	SMARTCARE		[Calibrated plate 1038994681-1, Calibrated plate 1038994681-1] | []	16	10	1	1 (+) 1 (-) | 1 (+) 1 (+)	2020.12.08 18:30:01 | 2020.12.09 19:25:07	8.67	4.19	11.9	12	0.917	119	17.2	24.2	11.7	0.604	0	15.1	44	0.133	0.266
1038994681-1 | 1038996966-1	1038996777	Sample	2_Plasma_4C_8_C1	8	Preanalytical Plasma_Serum		human	302 (EDTA plasma)	MXP500L-0-5712 | MXP500F-0-5702	SMARTCARE		[Calibrated plate 1038994681-1, Calibrated plate 1038994681-1] | []	91	10	1	1 (+) 1 (-) | 1 (+) 1 (+)	2020.12.08 21:35:51 | 2020.12.10 02:30:28	8.72	4.47	12.8	12.4	1.1	134	18.1	25.6	11.8	0.568	0	15.9	48.9	0.134	0.226
1038994681-1 | 1038996966-1	1038996448	Sample	2_Plasma_RT_0_C1	0	Preanalytical Plasma_Serum		human	302 (EDTA plasma)	MXP500L-0-5712 | MXP500F-0-5702	SMARTCARE		[Calibrated plate 1038994681-1, Calibrated plate 1038994681-1] | []	35	10	1	1 (+) 1 (-) | 1 (+) 1 (+)	2020.12.09 00:23:07 | 2020.12.09 22:45:11	9.36	4.76	13.1	12	0.896	135	16.2	26.2	12.7	0.593	1.87	15.3	51.3	0.13	0.312
1038994681-1 | 1038996966-1	1038996501	Sample	2_Plasma_RT_0_C2	0	Preanalytical Plasma_Serum		human	302 (EDTA plasma)	MXP500L-0-5712 | MXP500F-0-5702	SMARTCARE		[Calibrated plate 1038994681-1, Calibrated plate 1038994681-1] | []	39	10	1	1 (+) 1 (-) | 1 (+) 1 (+)	2020.12.08 17:52:52 | 2020.12.09 17:56:43	10.3	5.23	15.1	15.8	1.23	156	21.3	32.7	14.4	0.786	0	19.3	60	0.182	0.305
1038994681-1 | 1038996966-1	1038994163	Sample	2_Plasma_RT_2_C1	2	Preanalytical Plasma_Serum		human	302 (EDTA plasma)	MXP500L-0-5712 | MXP500F-0-5702	SMARTCARE		[Calibrated plate 1038994681-1, Calibrated plate 1038994681-1] | []	3	10	1	1 (+) 1 (-) | 1 (+) 1 (+)	2020.12.08 17:34:17 | 2020.12.09 17:46:09	10	5.62	15.4	16.5	1.3	163	21.9	32.3	15.2	0.661	0	22.1	53.5	0.197	0.387
1038994681-1 | 1038996966-1	1038994265	Sample	2_Plasma_RT_4_C1	4	Preanalytical Plasma_Serum		human	302 (EDTA plasma)	MXP500L-0-5712 | MXP500F-0-5702	SMARTCARE		[Calibrated plate 1038994681-1, Calibrated plate 1038994681-1] | []	65	10	1	1 (+) 1 (-) | 1 (+) 1 (+)	2020.12.08 19:44:21 | 2020.12.09 20:07:17	8.12	4.03	11.9	11.1	0.908	123	16.4	24.2	10.9	0.488	0.893	14.6	40.6	0.138	0.257
1038994681-1 | 1038996966-1	1038996724	Sample	2_Plasma_RT_8_C1	8	Preanalytical Plasma_Serum		human	302 (EDTA plasma)	MXP500L-0-5712 | MXP500F-0-5702	SMARTCARE		[Calibrated plate 1038994681-1, Calibrated plate 1038994681-1] | []	12	10	1	1 (+) 1 (-) | 1 (+) 1 (+)	2020.12.09 01:00:17 | 2020.12.10 04:26:43	8.55	4.49	11.3	11.8	0.808	126	17.8	24.9	11.9	0.601	0	17.2	34.8	0.144	0.231
1038994681-1 | 1038996966-1	1038994371	Sample	2_Serum_RT_0_C1	0	Preanalytical Plasma_Serum		human	20 (serum)	MXP500L-0-5712 | MXP500F-0-5702	SMARTCARE		[Calibrated plate 1038994681-1, Calibrated plate 1038994681-1] | []	47	10	1	1 (+) 1 (-) | 1 (+) 1 (+)	2020.12.09 00:29:19 | 2020.12.09 22:48:41	10.8	5.75	16	14.9	1.22	165	22	34.6	16.4	0.743	0	17.8	64.9	0.152	0.385
1038994681-1 | 1038996966-1	1038996883	Sample	2_Serum_RT_2_C1	2	Preanalytical Plasma_Serum		human	20 (serum)	MXP500L-0-5712 | MXP500F-0-5702	SMARTCARE		[Calibrated plate 1038994681-1, Calibrated plate 1038994681-1] | []	94	10	1	1 (+) 1 (-) | 1 (+) 1 (+)	2020.12.09 00:04:32 | 2020.12.09 22:34:37	10.6	4.99	13.1	13.2	1.25	160	21.8	29.9	13.8	0.449	0	18.9	45	0.21	0.327
1038994681-1 | 1038996966-1	1038994454	Sample	2_Serum_RT_8_C1	8	Preanalytical Plasma_Serum		human	20 (serum)	MXP500L-0-5712 | MXP500F-0-5702	SMARTCARE		[Calibrated plate 1038994681-1, Calibrated plate 1038994681-1] | []	79	10	1	1 (+) 1 (-) | 1 (+) 1 (+)	2020.12.08 21:29:40 | 2020.12.10 02:26:58	8.82	4.51	12.1	11.7	0.836	125	17.4	24.8	11.8	0.533	0	13.5	49.6	0.134	0.315
1038994681-1 | 1038996966-1	1038996573	Sample	3_Plasma_4C_0_C1	0	Preanalytical Plasma_Serum		human	302 (EDTA plasma)	MXP500L-0-5712 | MXP500F-0-5702	SMARTCARE		[Calibrated plate 1038994681-1, Calibrated plate 1038994681-1] | []	95	10	1	1 (+) 1 (-) | 1 (+) 1 (+)	2020.12.09 00:54:06 | 2020.12.10 04:23:11	11.7	6.03	14.5	14	1.08	173	24.5	32.3	13.9	0.609	1.44	22.2	60.8	0.191	0.351
1038994681-1 | 1038996966-1	1038996637	Sample	3_Plasma_4C_0_C2	0	Preanalytical Plasma_Serum		human	302 (EDTA plasma)	MXP500L-0-5712 | MXP500F-0-5702	SMARTCARE		[Calibrated plate 1038994681-1, Calibrated plate 1038994681-1] | []	15	10	1	1 (+) 1 (-) | 1 (+) 1 (+)	2020.12.08 17:40:28 | 2020.12.10 00:16:33	10.5	5.69	14.7	14.5	1.15	167	24.9	30.4	15.6	0.554	0	20.3	62.8	0.172	0.334
1038994681-1 | 1038996966-1	1038994227	Sample	3_Plasma_4C_2_C1	2	Preanalytical Plasma_Serum		human	302 (EDTA plasma)	MXP500L-0-5712 | MXP500F-0-5702	SMARTCARE		[Calibrated plate 1038994681-1, Calibrated plate 1038994681-1] | []	18	10	1	1 (+) 1 (-) | 1 (+) 1 (+)	2020.12.08 20:09:08 | 2020.12.09 20:21:19	11.3	5.66	14.1	13.7	1.12	175	22.8	26.7	13.7	0.471	0	19.3	60	0.127	0.318
1038994681-1 | 1038996966-1	1038994314	Sample	3_Plasma_4C_4_C1	4	Preanalytical Plasma_Serum		human	302 (EDTA plasma)	MXP500L-0-5712 | MXP500F-0-5702	SMARTCARE		[Calibrated plate 1038994681-1, Calibrated plate 1038994681-1] | []	30	10	1	1 (+) 1 (-) | 1 (+) 1 (+)	2020.12.08 20:15:19 | 2020.12.09 20:24:49	11.7	6.06	14.5	14.3	1.37	183	24	29.5	15.5	0.584	0	20.2	61	0.149	0.339
1038994681-1 | 1038996966-1	1038996781	Sample	3_Plasma_4C_8_C1	8	Preanalytical Plasma_Serum		human	302 (EDTA plasma)	MXP500L-0-5712 | MXP500F-0-5702	SMARTCARE		[Calibrated plate 1038994681-1, Calibrated plate 1038994681-1] | []	46	10	1	1 (+) 1 (-) | 1 (+) 1 (+)	2020.12.08 23:39:44 | 2020.12.09 22:20:35	12.4	6.84	17.9	17.2	1.37	200	29	35.4	17.8	0.71	3.99	21.2	80.3	0.169	0.474
1038994681-1 | 1038996966-1	1038996452	Sample	3_Plasma_RT_0_C1	0	Preanalytical Plasma_Serum		human	302 (EDTA plasma)	MXP500L-0-5712 | MXP500F-0-5702	SMARTCARE		[Calibrated plate 1038994681-1, Calibrated plate 1038994681-1] | []	93	10	1	1 (+) 1 (-) | 1 (+) 1 (+)	2020.12.08 23:15:00 | 2020.12.10 03:26:51	10.5	5.92	14.8	13.3	1.24	186	25.2	27.9	14.4	0.657	0	19.2	56.4	0.179	0.413
1038994681-1 | 1038996966-1	1038996516	Sample	3_Plasma_RT_0_C2	0	Preanalytical Plasma_Serum		human	302 (EDTA plasma)	MXP500L-0-5712 | MXP500F-0-5702	SMARTCARE		[Calibrated plate 1038994681-1, Calibrated plate 1038994681-1] | []	32	10	1	1 (+) 1 (-) | 1 (+) 1 (+)	2020.12.08 21:54:25 | 2020.12.09 21:20:58	11.6	5.49	13.3	13.8	1.27	166	24.3	29.1	15.1	0.52	0	22	50.7	0.178	0.34
1038994681-1 | 1038996966-1	1038994178	Sample	3_Plasma_RT_2_C1	2	Preanalytical Plasma_Serum		human	302 (EDTA plasma)	MXP500L-0-5712 | MXP500F-0-5702	SMARTCARE		[Calibrated plate 1038994681-1, Calibrated plate 1038994681-1] | []	90	10	1	1 (+) 1 (-) | 1 (+) 1 (+)	2020.12.08 20:46:20 | 2020.12.09 20:42:23	10.6	5.25	14.6	14	1.34	173	22.4	29.2	14.5	0.492	0	21	60.6	0.158	0.347
1038994681-1 | 1038996966-1	1038996705	Sample	3_Plasma_RT_4_C1	4	Preanalytical Plasma_Serum		human	302 (EDTA plasma)	MXP500L-0-5712 | MXP500F-0-5702	SMARTCARE		[Calibrated plate 1038994681-1, Calibrated plate 1038994681-1] | []	64	10	1	1 (+) 1 (-) | 1 (+) 1 (+)	2020.12.08 18:54:49 | 2020.12.10 00:58:53	11.6	6.31	15.6	14.5	1.25	182	25.7	32.4	16.4	0.612	0	20.9	62.2	0.185	0.402
1038994681-1 | 1038996966-1	1038996739	Sample	3_Plasma_RT_8_C1	8	Preanalytical Plasma_Serum		human	302 (EDTA plasma)	MXP500L-0-5712 | MXP500F-0-5702	SMARTCARE		[Calibrated plate 1038994681-1, Calibrated plate 1038994681-1] | []	55	10	1	1 (+) 1 (-) | 1 (+) 1 (+)	2020.12.08 21:17:18 | 2020.12.10 02:19:58	12.4	5.39	15.4	14.3	1.38	180	26.3	31.5	15.9	0.587	0	22.7	60.2	0.19	0.423
1038994681-1 | 1038996966-1	1038996831	Sample	3_Serum_RT_0_C1	0	Preanalytical Plasma_Serum		human	20 (serum)	MXP500L-0-5712 | MXP500F-0-5702	SMARTCARE		[Calibrated plate 1038994681-1, Calibrated plate 1038994681-1] | []	89	10	1	1 (+) 1 (-) | 1 (+) 1 (+)	2020.12.08 19:56:45 | 2020.12.10 01:34:10	12.8	6.63	16.5	13.5	1.28	192	26.2	34.2	17.3	0.438	0	23.2	65.6	0.18	0.418
1038994681-1 | 1038996966-1	1038994386	Sample	3_Serum_RT_2_C1	2	Preanalytical Plasma_Serum		human	20 (serum)	MXP500L-0-5712 | MXP500F-0-5702	SMARTCARE		[Calibrated plate 1038994681-1, Calibrated plate 1038994681-1] | []	59	10	1	1 (+) 1 (-) | 1 (+) 1 (+)	2020.12.09 00:35:32 | 2020.12.09 22:52:11	12.6	5.42	16.8	15.3	1.41	218	26	35.4	17.8	0.472	0	24.6	74.2	0.258	0.519
1038994681-1 | 1038996966-1	1038994469	Sample	3_Serum_RT_8_C1	8	Preanalytical Plasma_Serum		human	20 (serum)	MXP500L-0-5712 | MXP500F-0-5702	SMARTCARE		[Calibrated plate 1038994681-1, Calibrated plate 1038994681-1] | []	23	10	1	1 (+) 1 (-) | 1 (+) 1 (+)	2020.12.09 00:16:56 | 2020.12.10 04:02:02	10.9	5.49	13.9	14.9	1.29	161	25.3	30.1	14.4	0.463	0	18.8	65.9	0.172	0.35
1038994681-1 | 1038996966-1	1038996588	Sample	4_Plasma_4C_0_C1	0	Preanalytical Plasma_Serum		human	302 (EDTA plasma)	MXP500L-0-5712 | MXP500F-0-5702	SMARTCARE		[Calibrated plate 1038994681-1, Calibrated plate 1038994681-1] | []	36	10	1	1 (+) 1 (-) | 1 (+) 1 (+)	2020.12.09 01:12:39 | 2020.12.10 04:33:46	7.61	3.81	11.8	10.8	0.999	129	18.3	23.1	9.93	0.285	0	15.3	39.8	0.118	0.238
1038994681-1 | 1038996966-1	1038996641	Sample	4_Plasma_4C_0_C2	0	Preanalytical Plasma_Serum		human	302 (EDTA plasma)	MXP500L-0-5712 | MXP500F-0-5702	SMARTCARE		[Calibrated plate 1038994681-1, Calibrated plate 1038994681-1] | []	54	10	1	1 (+) 1 (-) | 1 (+) 1 (+)	2020.12.08 20:27:44 | 2020.12.09 20:31:51	7.61	3.71	11.6	9.8	0.943	135	18.9	21	9.36	0.331	0	16.6	42.1	0.16	0.263
1038994681-1 | 1038996966-1	1038994231	Sample	4_Plasma_4C_2_C1	2	Preanalytical Plasma_Serum		human	302 (EDTA plasma)	MXP500L-0-5712 | MXP500F-0-5702	SMARTCARE		[Calibrated plate 1038994681-1, Calibrated plate 1038994681-1] | []	72	10	1	1 (+) 1 (-) | 1 (+) 1 (+)	2020.12.09 01:31:13 | 2020.12.09 23:23:42	6.55	3.73	11.3	9.97	1.08	121	16.2	19	9.06	0.286	0	12.8	32.4	0.181	0.231
1038994681-1 | 1038996966-1	1038994329	Sample	4_Plasma_4C_4_C1	4	Preanalytical Plasma_Serum		human	302 (EDTA plasma)	MXP500L-0-5712 | MXP500F-0-5702	SMARTCARE		[Calibrated plate 1038994681-1, Calibrated plate 1038994681-1] | []	48	10	1	1 (+) 1 (-) | 1 (+) 1 (+)	2020.12.09 01:18:51 | 2020.12.10 04:37:16	7.61	3.74	12.5	12	1.11	146	19.7	25.9	10.7	0.37	0	19.4	47.3	0.16	0.323
1038994681-1 | 1038996966-1	1038996796	Sample	4_Plasma_4C_8_C1	8	Preanalytical Plasma_Serum		human	302 (EDTA plasma)	MXP500L-0-5712 | MXP500F-0-5702	SMARTCARE		[Calibrated plate 1038994681-1, Calibrated plate 1038994681-1] | []	24	10	1	1 (+) 1 (-) | 1 (+) 1 (+)	2020.12.09 01:06:28 | 2020.12.09 23:09:42	7.2	3.34	11.4	9.92	0.859	118	16.1	22.7	9.52	0.245	2.37	15.2	40.7	0.128	0.242
1038994681-1 | 1038996966-1	1038996467	Sample	4_Plasma_RT_0_C1	0	Preanalytical Plasma_Serum		human	302 (EDTA plasma)	MXP500L-0-5712 | MXP500F-0-5702	SMARTCARE		[Calibrated plate 1038994681-1, Calibrated plate 1038994681-1] | []	11	10	1	1 (+) 1 (-) | 1 (+) 1 (+)	2020.12.09 00:10:45 | 2020.12.10 03:58:32	7.45	3.33	11.4	11.2	0.894	121	16.2	23.4	9.99	0.385	0.686	17.4	37.2	0.129	0.256
1038994681-1 | 1038996966-1	1038996521	Sample	4_Plasma_RT_0_C2	0	Preanalytical Plasma_Serum		human	302 (EDTA plasma)	MXP500L-0-5712 | MXP500F-0-5702	SMARTCARE		[Calibrated plate 1038994681-1, Calibrated plate 1038994681-1] | []	28	10	1	1 (+) 1 (-) | 1 (+) 1 (+)	2020.12.08 18:36:13 | 2020.12.09 19:28:39	7.91	4.21	12.8	11.5	0.999	147	20.5	24.8	11.3	0.255	0	16.6	48.5	0.13	0.253
1038994681-1 | 1038996966-1	1038994182	Sample	4_Plasma_RT_2_C1	2	Preanalytical Plasma_Serum		human	302 (EDTA plasma)	MXP500L-0-5712 | MXP500F-0-5702	SMARTCARE		[Calibrated plate 1038994681-1, Calibrated plate 1038994681-1] | []	96	10	1	1 (+) 1 (-) | 1 (+) 1 (+)	2020.12.09 01:43:35 | 2020.12.10 04:51:22	7.97	3.74	12.6	11.3	0.921	141	17.9	24.9	10.5	0.451	1.33	17	46.3	0.123	0.304
1038994681-1 | 1038996966-1	1038996710	Sample	4_Plasma_RT_4_C1	4	Preanalytical Plasma_Serum		human	302 (EDTA plasma)	MXP500L-0-5712 | MXP500F-0-5702	SMARTCARE		[Calibrated plate 1038994681-1, Calibrated plate 1038994681-1] | []	44	10	1	1 (+) 1 (-) | 1 (+) 1 (+)	2020.12.08 22:00:38 | 2020.12.10 02:44:33	8.08	3.82	13.3	10.8	0.939	142	18.6	22.7	10.8	0.182	0	18.4	46	0.113	0.264
1038994681-1 | 1038996966-1	1038996743	Sample	4_Plasma_RT_8_C1	8	Preanalytical Plasma_Serum		human	302 (EDTA plasma)	MXP500L-0-5712 | MXP500F-0-5702	SMARTCARE		[Calibrated plate 1038994681-1, Calibrated plate 1038994681-1] | []	33	10	1	1 (+) 1 (-) | 1 (+) 1 (+)	2020.12.08 22:44:01 | 2020.12.10 03:09:12	6.92	3.71	11.8	10.4	0.826	137	18.3	24	10.5	0.31	0	18.3	42.9	0.156	0.259
1038994681-1 | 1038996966-1	1038996845	Sample	4_Serum_RT_0_C1	0	Preanalytical Plasma_Serum		human	20 (serum)	MXP500L-0-5712 | MXP500F-0-5702	SMARTCARE		[Calibrated plate 1038994681-1, Calibrated plate 1038994681-1] | []	40	10	1	1 (+) 1 (-) | 1 (+) 1 (+)	2020.12.08 18:42:26 | 2020.12.10 00:51:49	8.62	4.29	14.3	12.6	1.29	162	21.2	27.3	12.1	0.281	0	19.9	52.2	0.165	0.31
1038994681-1 | 1038996966-1	1038994391	Sample	4_Serum_RT_2_C1	2	Preanalytical Plasma_Serum		human	20 (serum)	MXP500L-0-5712 | MXP500F-0-5702	SMARTCARE		[Calibrated plate 1038994681-1, Calibrated plate 1038994681-1] | []	51	10	1	1 (+) 1 (-) | 1 (+) 1 (+)	2020.12.08 17:59:03 | 2020.12.09 18:00:14	8.54	4.21	13.5	12.9	1.22	157	21.5	26.4	11.7	0.396	0	19.5	52.9	0.154	0.268
1038994681-1 | 1038996966-1	1038996932	Sample	4_Serum_RT_8_C1	8	Preanalytical Plasma_Serum		human	20 (serum)	MXP500L-0-5712 | MXP500F-0-5702	SMARTCARE		[Calibrated plate 1038994681-1, Calibrated plate 1038994681-1] | []	20	10	1	1 (+) 1 (-) | 1 (+) 1 (+)	2020.12.08 21:48:14 | 2020.12.10 02:37:32	7.39	3.56	12.7	11.6	0.946	143	19.7	24.5	11.4	0.334	0	18.5	44.9	0.152	0.222
1038994681-1 | 1038996966-1	1038996592	Sample	5_Plasma_4C_0_C1	0	Preanalytical Plasma_Serum		human	302 (EDTA plasma)	MXP500L-0-5712 | MXP500F-0-5702	SMARTCARE		[Calibrated plate 1038994681-1, Calibrated plate 1038994681-1] | []	75	10	1	1 (+) 1 (-) | 1 (+) 1 (+)	2020.12.08 18:11:26 | 2020.12.10 13:07:56	9.86	5.24	16	14.3	1.28	129	16.6	29.1	12.2	0.493	0	18.9	54.5	0.16	0.406
1038994681-1 | 1038996966-1	1038996656	Sample	5_Plasma_4C_0_C2	0	Preanalytical Plasma_Serum		human	302 (EDTA plasma)	MXP500L-0-5712 | MXP500F-0-5702	SMARTCARE		[Calibrated plate 1038994681-1, Calibrated plate 1038994681-1] | []	4	10	1	1 (+) 1 (-) | 1 (+) 1 (+)	2020.12.08 18:23:50 | 2020.12.09 19:21:37	9.46	4.84	15.3	14.2	1.16	130	16.3	27.8	12	0.577	0	18.4	50.3	0.197	0.325
1038994681-1 | 1038996966-1	1038994246	Sample	5_Plasma_4C_2_C1	2	Preanalytical Plasma_Serum		human	302 (EDTA plasma)	MXP500L-0-5712 | MXP500F-0-5702	SMARTCARE		[Calibrated plate 1038994681-1, Calibrated plate 1038994681-1] | []	52	10	1	1 (+) 1 (-) | 1 (+) 1 (+)	2020.12.08 18:48:38 | 2020.12.09 19:35:41	9.32	4.92	12.8	12.1	1.15	127	16.3	27	11.4	0.466	1.72	16.7	45.5	0.134	0.32
1038994681-1 | 1038996966-1	1038994333	Sample	5_Plasma_4C_4_C1	4	Preanalytical Plasma_Serum		human	302 (EDTA plasma)	MXP500L-0-5712 | MXP500F-0-5702	SMARTCARE		[Calibrated plate 1038994681-1, Calibrated plate 1038994681-1] | []	66	10	1	1 (+) 1 (-) | 1 (+) 1 (+)	2020.12.08 20:33:57 | 2020.12.09 20:35:21	7.82	4.43	11.3	10.5	0.859	112	13.6	24.1	9.74	0.403	0	13.8	43	0.131	0.286
1038994681-1 | 1038996966-1	1038996807	Sample	5_Plasma_4C_8_C1	8	Preanalytical Plasma_Serum		human	302 (EDTA plasma)	MXP500L-0-5712 | MXP500F-0-5702	SMARTCARE		[Calibrated plate 1038994681-1, Calibrated plate 1038994681-1] | []	43	10	1	1 (+) 1 (-) | 1 (+) 1 (+)	2020.12.08 21:11:07 | 2020.12.10 02:16:24	7.94	4.41	11.7	11	0.887	114	14	25.3	10.3	0.38	0	14.8	43.9	0.147	0.259
1038994681-1 | 1038996966-1	1038996471	Sample	5_Plasma_RT_0_C1	0	Preanalytical Plasma_Serum		human	302 (EDTA plasma)	MXP500L-0-5712 | MXP500F-0-5702	SMARTCARE		[Calibrated plate 1038994681-1, Calibrated plate 1038994681-1] | []	82	10	1	1 (+) 1 (-) | 1 (+) 1 (+)	2020.12.08 23:58:20 | 2020.12.10 03:51:30	8.73	5.26	13.6	12.6	1.18	117	15.3	27.7	12.6	0.412	2.44	13.6	47.9	0.115	0.29
1038994681-1 | 1038996966-1	1038996535	Sample	5_Plasma_RT_0_C2	0	Preanalytical Plasma_Serum		human	302 (EDTA plasma)	MXP500L-0-5712 | MXP500F-0-5702	SMARTCARE		[Calibrated plate 1038994681-1, Calibrated plate 1038994681-1] | []	87	10	1	1 (+) 1 (-) | 1 (+) 1 (+)	2020.12.08 18:17:37 | 2020.12.10 00:37:42	8.49	4.41	13.2	12	0.99	112	15.5	25.3	10.8	0.511	0	15	48.3	0.136	0.317
1038994681-1 | 1038996966-1	1038996680	Sample	5_Plasma_RT_2_C1	2	Preanalytical Plasma_Serum		human	302 (EDTA plasma)	MXP500L-0-5712 | MXP500F-0-5702	SMARTCARE		[Calibrated plate 1038994681-1, Calibrated plate 1038994681-1] | []	60	10	1	1 (+) 1 (-) | 1 (+) 1 (+)	2020.12.09 01:25:02 | 2020.12.09 23:20:12	8.51	4.37	12.8	12.5	0.997	128	16.4	23.6	11	0.553	0	13.4	48.3	0.152	0.268
1038994681-1 | 1038996966-1	1038994270	Sample	5_Plasma_RT_4_C1	4	Preanalytical Plasma_Serum		human	302 (EDTA plasma)	MXP500L-0-5712 | MXP500F-0-5702	SMARTCARE		[Calibrated plate 1038994681-1, Calibrated plate 1038994681-1] | []	29	10	1	1 (+) 1 (-) | 1 (+) 1 (+)	2020.12.08 19:25:45 | 2020.12.10 01:16:33	7.83	3.84	11.4	11.1	0.959	98.2	14.2	23.2	9.54	0.389	0	14.1	42	0.139	0.265
1038994681-1 | 1038996966-1	1038996758	Sample	5_Plasma_RT_8_C1	8	Preanalytical Plasma_Serum		human	302 (EDTA plasma)	MXP500L-0-5712 | MXP500F-0-5702	SMARTCARE		[Calibrated plate 1038994681-1, Calibrated plate 1038994681-1] | []	22	10	1	1 (+) 1 (-) | 1 (+) 1 (+)	2020.12.08 23:27:22 | 2020.12.09 22:13:33	7.66	3.92	11.5	10.4	0.92	103	13.6	23.6	9.21	0.396	0	12.4	38.9	0.141	0.228
1038994681-1 | 1038996966-1	1038996850	Sample	5_Serum_RT_0_C1	0	Preanalytical Plasma_Serum		human	20 (serum)	MXP500L-0-5712 | MXP500F-0-5702	SMARTCARE		[Calibrated plate 1038994681-1, Calibrated plate 1038994681-1] | []	77	10	1	1 (+) 1 (-) | 1 (+) 1 (+)	2020.12.08 19:50:34 | 2020.12.09 20:10:48	8.84	4.15	12.1	10.9	0.954	109	14.9	26	10.6	0.43	0.104	14.1	43.3	0.121	0.3
1038994681-1 | 1038996966-1	1038994401	Sample	5_Serum_RT_2_C1	2	Preanalytical Plasma_Serum		human	20 (serum)	MXP500L-0-5712 | MXP500F-0-5702	SMARTCARE		[Calibrated plate 1038994681-1, Calibrated plate 1038994681-1] | []	21	10	1	1 (+) 1 (-) | 1 (+) 1 (+)	2020.12.08 22:37:48 | 2020.12.09 21:45:29	9.87	4.4	15.3	12.7	0.949	118	16.7	26.6	11.4	0.467	0	16.7	46.2	0.137	0.39
1038994681-1 | 1038996966-1	1038996947	Sample	5_Serum_RT_8_C1	8	Preanalytical Plasma_Serum		human	20 (serum)	MXP500L-0-5712 | MXP500F-0-5702	SMARTCARE		[Calibrated plate 1038994681-1, Calibrated plate 1038994681-1] | []	7	10	1	1 (+) 1 (-) | 1 (+) 1 (+)	2020.12.08 20:52:31 | 2020.12.10 02:05:51	9.96	4.74	14.2	13.1	1.14	136	16.3	28.4	11	0.456	0	17	51.6	0.142	0.356
1038994681-1 | 1038996966-1	1038996603	Sample	6_Plasma_4C_0_C1	0	Preanalytical Plasma_Serum		human	302 (EDTA plasma)	MXP500L-0-5712 | MXP500F-0-5702	SMARTCARE		[Calibrated plate 1038994681-1, Calibrated plate 1038994681-1] | []	42	10	1	1 (+) 1 (-) | 1 (+) 1 (+)	2020.12.08 20:21:32 | 2020.12.09 20:28:21	6.31	3.2	9.6	7.76	0.942	103	14.2	17.4	7.1	0.44	0	14.3	45.7	0.141	0.297
1038994681-1 | 1038996966-1	1038996661	Sample	6_Plasma_4C_0_C2	0	Preanalytical Plasma_Serum		human	302 (EDTA plasma)	MXP500L-0-5712 | MXP500F-0-5702	SMARTCARE		[Calibrated plate 1038994681-1, Calibrated plate 1038994681-1] | []	5	10	1	1 (+) 1 (-) | 1 (+) 1 (+)	2020.12.08 19:13:22 | 2020.12.09 19:49:43	6.09	3.01	10.1	8.43	1.04	106	14.5	16.6	7.19	0.419	0	14.9	45.1	0.137	0.291
1038994681-1 | 1038996966-1	1038994251	Sample	6_Plasma_4C_2_C1	2	Preanalytical Plasma_Serum		human	302 (EDTA plasma)	MXP500L-0-5712 | MXP500F-0-5702	SMARTCARE		[Calibrated plate 1038994681-1, Calibrated plate 1038994681-1] | []	63	10	1	1 (+) 1 (-) | 1 (+) 1 (+)	2020.12.08 18:05:14 | 2020.12.09 18:03:45	7.01	3.4	11.6	9.85	1.18	120	15.7	18.7	8.3	0.516	0	17.7	51.9	0.144	0.335
1038994681-1 | 1038996966-1	1038994348	Sample	6_Plasma_4C_4_C1	4	Preanalytical Plasma_Serum		human	302 (EDTA plasma)	MXP500L-0-5712 | MXP500F-0-5702	SMARTCARE		[Calibrated plate 1038994681-1, Calibrated plate 1038994681-1] | []	78	10	1	1 (+) 1 (-) | 1 (+) 1 (+)	2020.12.08 20:40:09 | 2020.12.09 20:38:53	5.16	2.5	8.66	6.76	0.825	88.7	11.5	13.7	6.22	0.369	0	11.9	36.9	0.124	0.233
1038994681-1 | 1038996966-1	1038996811	Sample	6_Plasma_4C_8_C1	8	Preanalytical Plasma_Serum		human	302 (EDTA plasma)	MXP500L-0-5712 | MXP500F-0-5702	SMARTCARE		[Calibrated plate 1038994681-1, Calibrated plate 1038994681-1] | []	71	10	1	1 (+) 1 (-) | 1 (+) 1 (+)	2020.12.09 00:41:44 | 2020.12.10 04:16:09	5.44	2.85	7.77	7.41	1.03	94.9	12.4	14.3	6.07	0.364	0	12.1	42	0.128	0.212
1038994681-1 | 1038996966-1	1038996486	Sample	6_Plasma_RT_0_C1	0	Preanalytical Plasma_Serum		human	302 (EDTA plasma)	MXP500L-0-5712 | MXP500F-0-5702	SMARTCARE		[Calibrated plate 1038994681-1, Calibrated plate 1038994681-1] | []	69	10	1	1 (+) 1 (-) | 1 (+) 1 (+)	2020.12.08 23:02:35 | 2020.12.09 21:59:32	4.81	2.67	7.52	6.51	0.886	86.3	11.5	14.6	5.85	0.4	0	11.7	44.1	0.111	0.225
1038994681-1 | 1038996966-1	1038996540	Sample	6_Plasma_RT_0_C2	0	Preanalytical Plasma_Serum		human	302 (EDTA plasma)	MXP500L-0-5712 | MXP500F-0-5702	SMARTCARE		[Calibrated plate 1038994681-1, Calibrated plate 1038994681-1] | []	70	10	1	1 (+) 1 (-) | 1 (+) 1 (+)	2020.12.08 23:52:09 | 2020.12.10 03:48:00	5.31	2.78	8.17	7.27	0.758	94	12	15.7	6.2	0.462	0	14.5	32.4	0.145	0.274
1038994681-1 | 1038996966-1	1038994197	Sample	6_Plasma_RT_2_C1	2	Preanalytical Plasma_Serum		human	302 (EDTA plasma)	MXP500L-0-5712 | MXP500F-0-5702	SMARTCARE		[Calibrated plate 1038994681-1, Calibrated plate 1038994681-1] | []	53	10	1	1 (+) 1 (-) | 1 (+) 1 (+)	2020.12.08 19:38:09 | 2020.12.10 01:23:36	5.8	2.89	9.28	7.27	0.907	96.6	13	16.1	6.88	0.435	0.046	13.2	45.6	0.138	0.27
1038994681-1 | 1038996966-1	1038994284	Sample	6_Plasma_RT_4_C1	4	Preanalytical Plasma_Serum		human	302 (EDTA plasma)	MXP500L-0-5712 | MXP500F-0-5702	SMARTCARE		[Calibrated plate 1038994681-1, Calibrated plate 1038994681-1] | []	88	10	1	1 (+) 1 (-) | 1 (+) 1 (+)	2020.12.08 19:07:11 | 2020.12.10 01:05:56	6.32	3.1	10	8.7	0.931	102	14	16.2	6.61	0.368	0.029	14.9	48.1	0.175	0.288
1038994681-1 | 1038996966-1	1038994367	Sample	6_Plasma_RT_8_C1	8	Preanalytical Plasma_Serum		human	302 (EDTA plasma)	MXP500L-0-5712 | MXP500F-0-5702	SMARTCARE		[Calibrated plate 1038994681-1, Calibrated plate 1038994681-1] | []	45	10	1	1 (+) 1 (-) | 1 (+) 1 (+)	2020.12.08 22:50:13 | 2020.12.09 21:52:32	6.34	3.21	11	9.34	0.837	104	13.9	18.3	7.96	0.549	0.577	17.5	43.7	0.172	0.343
1038994681-1 | 1038996966-1	1038996864	Sample	6_Serum_RT_0_C1	0	Preanalytical Plasma_Serum		human	20 (serum)	MXP500L-0-5712 | MXP500F-0-5702	SMARTCARE		[Calibrated plate 1038994681-1, Calibrated plate 1038994681-1] | []	58	10	1	1 (+) 1 (-) | 1 (+) 1 (+)	2020.12.08 23:45:56 | 2020.12.10 03:44:28	6.38	3.16	9.42	7.61	0.973	105	13.5	16.7	7.09	0.484	0.736	15.1	48.5	0.171	0.344
1038994681-1 | 1038996966-1	1038994416	Sample	6_Serum_RT_2_C1	2	Preanalytical Plasma_Serum		human	20 (serum)	MXP500L-0-5712 | MXP500F-0-5702	SMARTCARE		[Calibrated plate 1038994681-1, Calibrated plate 1038994681-1] | []	92	10	1	1 (+) 1 (-) | 1 (+) 1 (+)	2020.12.08 22:25:26 | 2020.12.09 21:38:28	7.05	3.35	9.4	7.76	1.1	121	15.6	20	8.11	0.341	0	17	49.2	0.142	0.303
1038994681-1 | 1038996966-1	1038994473	Sample	6_Serum_RT_8_C1	8	Preanalytical Plasma_Serum		human	20 (serum)	MXP500L-0-5712 | MXP500F-0-5702	SMARTCARE		[Calibrated plate 1038994681-1, Calibrated plate 1038994681-1] | []	74	10	1	1 (+) 1 (-) | 1 (+) 1 (+)	2020.12.08 17:21:54 | 2020.12.10 00:05:58	7.13	3.55	11.7	8.88	1.08	117	15.8	19.3	7.9	0.548	0	17.6	53.2	0.151	0.3
1038994681-1 | 1038996966-1	11000002	Zero Sample	PBS		Preanalytical Plasma_Serum	2008.10.24		991 (water based zero samples)	MXP500L-0-5712 | MXP500F-0-5702			[Calibrated plate 1038994681-1, Calibrated plate 1038994681-1] | []	13	10	1	1 (+) 1 (-) | 1 (+) 1 (+)	2020.12.08 16:01:19 | 2020.12.09 23:44:48	0.007	0.002	0.023	0.003	0.009	0.008	0.011	0.009	0.006	0.002	0	0.058	0.029	0.004	0.002
1038994681-1 | 1038996966-1	11000002	Zero Sample	PBS		Preanalytical Plasma_Serum	2008.10.24		991 (water based zero samples)	MXP500L-0-5712 | MXP500F-0-5702			[Calibrated plate 1038994681-1, Calibrated plate 1038994681-1] | []	25	10	1	1 (+) 1 (-) | 1 (+) 1 (+)	2020.12.08 16:07:32 | 2020.12.09 23:48:18	0.01	0	0.015	0.005	0.006	0.021	0	0.012	0.004	0.001	0.003	0.044	0.02	0.004	0.001
1038994681-1 | 1038996966-1	11000002	Zero Sample	PBS		Preanalytical Plasma_Serum	2008.10.24		991 (water based zero samples)	MXP500L-0-5712 | MXP500F-0-5702			[Calibrated plate 1038994681-1, Calibrated plate 1038994681-1] | []	37	10	1	1 (+) 1 (-) | 1 (+) 1 (+)	2020.12.08 16:13:44 | 2020.12.09 17:25:07	0.008	0	0.038	0.01	0.004	0.014	0.007	0.009	0.002	0	0.005	0.051	0.024	0.006	0.004
1038994681-1	1020362590	Standard L1	Quant 500_Cal1		Preanalytical Plasma_Serum	2012.10.16		93 (calibrators)	MXP500L-0-5712	customer		[Calibrated plate 1038994681-1, Calibrated plate 1038994681-1]	49	10	1	1 (+) 1 (-)	2020.12.08 16:19:55
1038994681-1	1020362601	Standard L2	Quant 500_Cal2		Preanalytical Plasma_Serum	2012.10.16		93 (calibrators)	MXP500L-0-5712	customer		[Calibrated plate 1038994681-1, Calibrated plate 1038994681-1]	61	10	1	1 (+) 1 (-)	2020.12.08 16:26:06
1038994681-1	1020362615	Standard L3	Quant 500_Cal3		Preanalytical Plasma_Serum	2012.10.16		93 (calibrators)	MXP500L-0-5712	customer		[Calibrated plate 1038994681-1, Calibrated plate 1038994681-1]	73	10	1	1 (+) 1 (-)	2020.12.08 16:32:17
1038994681-1	1020362620	Standard L4	Quant 500_Cal4		Preanalytical Plasma_Serum	2012.10.16		93 (calibrators)	MXP500L-0-5712	customer		[Calibrated plate 1038994681-1, Calibrated plate 1038994681-1]	85	10	1	1 (+) 1 (-)	2020.12.08 16:38:29
1038994681-1	1020362634	Standard L5	Quant 500_Cal5		Preanalytical Plasma_Serum	2012.10.16		93 (calibrators)	MXP500L-0-5712	customer		[Calibrated plate 1038994681-1, Calibrated plate 1038994681-1]	2	10	1	1 (+) 1 (-)	2020.12.08 16:44:40
1038994681-1	1020362649	Standard L6	Quant 500_Cal6		Preanalytical Plasma_Serum	2012.10.16		93 (calibrators)	MXP500L-0-5712	customer		[Calibrated plate 1038994681-1, Calibrated plate 1038994681-1]	14	10	1	1 (+) 1 (-)	2020.12.08 16:50:53
1038994681-1	1020362653	Standard L7	Quant 500_Cal7		Preanalytical Plasma_Serum	2012.10.16		93 (calibrators)	MXP500L-0-5712	customer		[Calibrated plate 1038994681-1, Calibrated plate 1038994681-1]	26	10	1	1 (+) 1 (-)	2020.12.08 16:57:04
1038994681-1 | 1038996966-1	1020343301	QC Level 1	Quant 500_QC1		Preanalytical Plasma_Serum	2018.09.07	human	302 (EDTA plasma)	MXP500L-0-5712 | MXP500F-0-5702	Biocrates		[Calibrated plate 1038994681-1, Calibrated plate 1038994681-1] | []	38	10	1	1 (+) 1 (-) | 1 (+) 1 (+)	2020.12.08 17:03:18 | 2020.12.09 17:28:35	1.88	1.14	3.87	3.11	0.297	49.1	6.7	8.73	4.26	0.17	0	6.84	15.1	0.036	0.079
1038994681-1 | 1038996966-1	1020343316	QC Level 2	Quant 500_QC2		Preanalytical Plasma_Serum	2018.09.07	human	302 (EDTA plasma)	MXP500L-0-5712 | MXP500F-0-5702	Biocrates		[Calibrated plate 1038994681-1, Calibrated plate 1038994681-1] | []	17	10	1	1 (+) 1 (-) | 1 (+) 1 (+)	2020.12.08 19:19:33 | 2020.12.10 01:13:00	2.91	1.85	6.04	4.55	0.455	73.4	10.5	12.7	6.73	0.286	0	10.2	20	0.055	0.153
1038994681-1 | 1038996966-1	1020343316	QC Level 2	Quant 500_QC2		Preanalytical Plasma_Serum	2018.09.07	human	302 (EDTA plasma)	MXP500L-0-5712 | MXP500F-0-5702	Biocrates		[Calibrated plate 1038994681-1, Calibrated plate 1038994681-1] | []	34	10	1	1 (+) 1 (-) | 1 (+) 1 (+)	2020.12.08 23:33:33 | 2020.12.09 22:17:05	3.43	1.74	7.07	4.98	0.493	80.9	11.2	15.4	6.48	0.348	0	12.7	25.5	0.06	0.166
1038994681-1 | 1038996966-1	1020343316	QC Level 2	Quant 500_QC2		Preanalytical Plasma_Serum	2018.09.07	human	302 (EDTA plasma)	MXP500L-0-5712 | MXP500F-0-5702	Biocrates		[Calibrated plate 1038994681-1, Calibrated plate 1038994681-1] | []	50	10	1	1 (+) 1 (-) | 1 (+) 1 (+)	2020.12.08 17:09:29 | 2020.12.09 17:32:08	3.78	2.25	8.15	5.89	0.601	94.1	13.2	16.1	8.49	0.4	0	12.8	30.1	0.057	0.156
1038994681-1 | 1038996966-1	1020343316	QC Level 2	Quant 500_QC2		Preanalytical Plasma_Serum	2018.09.07	human	302 (EDTA plasma)	MXP500L-0-5712 | MXP500F-0-5702	Biocrates		[Calibrated plate 1038994681-1, Calibrated plate 1038994681-1] | []	67	10	1	1 (+) 1 (-) | 1 (+) 1 (+)	2020.12.08 21:23:29 | 2020.12.10 02:23:28	3.1	1.75	5.64	4.21	0.491	73.3	9.88	11.7	6.46	0.249	0.275	9.94	21.7	0.074	0.123
1038994681-1 | 1038996966-1	1020343316	QC Level 2	Quant 500_QC2		Preanalytical Plasma_Serum	2018.09.07	human	302 (EDTA plasma)	MXP500L-0-5712 | MXP500F-0-5702	Biocrates		[Calibrated plate 1038994681-1, Calibrated plate 1038994681-1] | []	84	10	1	1 (+) 1 (-) | 1 (+) 1 (+)	2020.12.09 01:37:24 | 2020.12.10 04:47:50	2.83	1.6	5.67	4.35	0.514	62.4	10.8	11.8	6.31	0.327	0	9.74	15.5	0.074	0.144
1038994681-1 | 1038996966-1	1020343321	QC Level 3	Quant 500_QC3		Preanalytical Plasma_Serum	2018.09.07	human	302 (EDTA plasma)	MXP500L-0-5712 | MXP500F-0-5702	Biocrates		[Calibrated plate 1038994681-1, Calibrated plate 1038994681-1] | []	62	10	1	1 (+) 1 (-) | 1 (+) 1 (+)	2020.12.08 17:15:43 | 2020.12.10 00:02:28	8.08	5.04	18.5	13.4	1.38	204	29.9	39.1	19.9	0.965	0	30.8	68.4	0.21	0.378
1038994681-1 | 1038996966-1	1038996951	Sample	Reference Plasma	Longterm reference	Preanalytical Plasma_Serum		human	302 (EDTA plasma)	MXP500L-0-5712 | MXP500F-0-5702	SMARTCARE		[Calibrated plate 1038994681-1, Calibrated plate 1038994681-1] | []	57	10	1	1 (+) 1 (-) | 1 (+) 1 (+)	2020.12.08 22:56:24 | 2020.12.09 21:56:04	7.65	3.63	12	9.15	0.882	116	18.8	22.6	10.7	0.483	0	17.5	43.8	0.137	0.278
1038994681-1 | 1038996966-1	1038994488	Sample	Reference Serum	Longterm reference	Preanalytical Plasma_Serum		human	20 (serum)	MXP500L-0-5712 | MXP500F-0-5702	SMARTCARE		[Calibrated plate 1038994681-1, Calibrated plate 1038994681-1] | []	68	10	1	1 (+) 1 (-) | 1 (+) 1 (+)	2020.12.08 22:13:03 | 2020.12.09 21:31:28	7.56	3.88	12.4	10.6	0.854	120	18.1	24	11.6	0.513	0	16.1	43.6	0.123	0.268

[truncated: 15 more sheets: Indoles Derivatives, Dihydroceramides, Bile Acids, Biogenic Amines, Amine Oxides, Cresols, Diacylglycerols, Acylcarnitines, Glycerophospholipids, Vitamins & Cofactors, Aminoacids Related, Carboxylic Acids, Nucleobases Related, Triacylglycerols, Ceramides]
